# Supplementary material for: Unearthing microbial diversity of Taxus rhizosphere via MiSeq high-throughput amplicon sequencing and isolate characterization
Source: Sci Rep. 2016 Apr 15;6:22006. doi: 10.1038/srep22006 (PMC4832182; doi:10.1038/srep22006)
Supplement: Supplementary Table S1 [file srep22006-s2.xls]

## Sheet: Table S1,taxonomy abundance,bac
Table S1 Taxonomy and abundance of all 16S rRNA-based OTUs
OTU ID	MDXJ1	MDXJ2	MDXJ3	MDXJ4	MDXJ5	NFXJ1	NFXJ2	NFXJ3	NFXJ4	NFXJ5	ZSXJ1	ZSXJ2	ZSXJ3	ZSXJ4	ZSXJ5	taxonomy
OTU1	0	1	1	1	1	0	0	0	0	0	0	1	0	1	1	d__Bacteria; p__Nitrospirae; c__Nitrospira; o__norank; f__norank; g__Nitrospira
OTU2	1	2	2	0	1	0	0	0	0	0	4	0	0	0	0	d__Bacteria; p__Planctomycetes; c__Phycisphaerae; o__Phycisphaerales; f__Phycisphaeraceae; g__AKYG587; s__uncultured_bacterium
OTU3	0	2	0	0	0	0	1	0	0	0	0	0	0	0	0	d__Bacteria; p__Proteobacteria; c__Alphaproteobacteria; o__Rickettsiales; f__RB446; g__norank; s__uncultured_bacterium
OTU4	0	0	0	0	0	5	12	16	11	9	0	0	0	0	0	d__Bacteria; p__Acidobacteria; c__Acidobacteria; o__Acidobacteriales; f__Acidobacteriaceae_(Subgroup_1); g__uncultured; s__uncultured_Acidobacteria_bacterium
OTU5	0	0	0	0	0	0	1	0	0	0	0	3	0	0	2	d__Bacteria; p__Chlorobi; c__Chlorobia; o__Chlorobiales; f__OPB56; g__norank
OTU6	2	2	1	3	2	0	0	0	0	0	0	0	0	1	1	d__Bacteria; p__Proteobacteria; c__Deltaproteobacteria; o__Myxococcales; f__Haliangiaceae; g__Haliangium; s__Kofleria_flava
OTU7	1	3	2	3	0	0	0	0	0	0	5	1	1	3	4	d__Bacteria; p__Actinobacteria; c__Actinobacteria; o__Acidimicrobiales; f__uncultured; g__uncultured
OTU8	0	0	3	0	3	0	0	0	0	0	2	0	1	0	1	d__Bacteria; p__Bacteroidetes; c__Sphingobacteriia; o__Sphingobacteriales; f__Chitinophagaceae
OTU9	1	1	1	0	1	0	0	0	0	0	1	0	0	1	2	d__Bacteria; p__Actinobacteria; c__Actinobacteria; o__norank; f__norank; g__norank; s__uncultured_bacterium
OTU10	1	3	4	2	1	7	8	23	12	2	0	1	5	2	3	d__Bacteria; p__Proteobacteria; c__Gammaproteobacteria; o__Xanthomonadales; f__uncultured; g__uncultured
OTU11	0	1	0	1	1	0	0	0	1	0	1	0	0	0	0	d__Bacteria; p__Proteobacteria; c__Alphaproteobacteria; o__Rhodospirillales; f__Acetobacteraceae; g__Roseomonas; s__uncultured_bacterium
OTU12	2	1	0	4	2	0	0	0	0	0	1	1	2	2	0	d__Bacteria; p__Chloroflexi; c__Anaerolineae; o__Anaerolineales; f__Anaerolineaceae; g__uncultured
OTU13	3	2	4	5	3	4	4	4	5	2	4	6	2	1	3	d__Bacteria; p__Proteobacteria; c__Deltaproteobacteria; o__GR-WP33-30; f__norank; g__norank; s__uncultured_Gemmatimonadetes_bacterium
OTU14	7	2	8	11	9	23	17	30	25	23	7	5	6	6	3	d__Bacteria; p__Nitrospirae; c__Nitrospira; o__norank; f__norank; g__Nitrospira; s__bacterium_WX65
OTU15	0	2	0	0	3	0	0	0	3	0	1	1	1	0	0	d__Bacteria; p__Proteobacteria; c__Betaproteobacteria; o__Nitrosomonadales; f__Nitrosomonadaceae; g__uncultured
OTU16	0	0	0	2	1	2	2	1	0	1	0	0	1	0	0	d__Bacteria; p__Acidobacteria; c__Acidobacteria; o__Subgroup_7; f__norank; g__norank; s__uncultured_Acidobacteriales_bacterium
OTU17	0	1	0	0	0	2	4	2	1	3	0	0	0	0	0	d__Bacteria; p__Proteobacteria; c__Alphaproteobacteria; o__Rhizobiales; f__Methylobacteriaceae; g__Microvirga
OTU18	0	1	1	0	1	0	0	0	0	0	0	0	0	0	0	d__Bacteria; p__Planctomycetes
OTU19	68	97	67	115	95	5	5	11	6	4	88	61	86	68	85	d__Bacteria; p__Acidobacteria; c__Acidobacteria; o__Subgroup_4; f__RB41; g__norank
OTU20	0	0	0	0	0	78	136	134	77	111	0	0	0	0	0	d__Bacteria; p__Acidobacteria; c__Acidobacteria; o__Subgroup_2; f__norank; g__norank; s__uncultured_forest_soil_bacterium
OTU21	0	2	0	1	2	0	0	1	0	0	0	1	1	2	3	d__Bacteria; p__Bacteroidetes; c__Sphingobacteriia; o__Sphingobacteriales; f__Chitinophagaceae; g__Flavisolibacter
OTU22	4	6	6	11	7	0	1	0	1	0	8	1	3	0	4	d__Bacteria; p__Bacteroidetes; c__Cytophagia; o__Cytophagales; f__Cytophagaceae
OTU23	0	0	0	0	0	0	0	0	0	0	1	1	0	1	2	d__Bacteria; p__Bacteroidetes; c__Sphingobacteriia; o__Sphingobacteriales; f__Chitinophagaceae
OTU24	6	6	6	7	7	3	7	4	4	9	4	1	0	2	0	d__Bacteria; p__Actinobacteria; c__Actinobacteria; o__Gaiellales; f__uncultured; g__uncultured
OTU25	0	2	0	0	0	0	0	0	0	0	2	0	1	0	1	d__Bacteria; p__Planctomycetes; c__Planctomycetacia; o__Planctomycetales; f__Planctomycetaceae; g__uncultured
OTU26	0	0	2	0	1	0	0	1	0	1	2	0	0	0	1	d__Bacteria; p__Proteobacteria; c__Alphaproteobacteria; o__Caulobacterales; f__Caulobacteraceae; g__uncultured; s__uncultured_Rhizobiales_bacterium
OTU27	0	0	0	0	0	2	0	3	3	1	0	0	0	0	0	d__Bacteria; p__Proteobacteria; c__Alphaproteobacteria; o__Rhodospirillales; f__Rhodospirillaceae; g__Elstera; s__uncultured_alpha_proteobacterium
OTU28	1	0	0	0	0	2	2	1	1	6	3	2	1	1	0	d__Bacteria; p__Chloroflexi; c__Anaerolineae; o__Anaerolineales; f__Anaerolineaceae; g__uncultured; s__wastewater_metagenome
OTU29	1	3	2	4	1	0	0	0	0	0	0	0	1	0	1	d__Bacteria; p__Proteobacteria; c__Betaproteobacteria; o__Nitrosomonadales; f__Nitrosomonadaceae; g__uncultured
OTU30	4	3	5	4	3	0	1	0	0	1	10	8	8	3	2	d__Bacteria; p__Proteobacteria; c__Alphaproteobacteria; o__Rhizobiales; f__Xanthobacteraceae; g__Labrys; s__uncultured_alpha_proteobacterium
OTU31	0	2	1	7	5	1	1	1	2	1	2	2	2	0	1	d__Bacteria; p__Acidobacteria; c__Acidobacteria; o__Subgroup_10; f__ABS-19; g__norank; s__uncultured_soil_bacterium
OTU32	1	0	0	1	2	2	0	2	1	0	1	0	0	0	0	d__Bacteria; p__Firmicutes; c__Bacilli; o__Lactobacillales; f__Leuconostocaceae; g__Leuconostoc
OTU33	3	1	0	1	2	3	7	7	3	3	5	0	4	4	5	d__Bacteria; p__Bacteroidetes; c__Sphingobacteriia; o__Sphingobacteriales; f__Chitinophagaceae
OTU34	1	0	0	0	3	1	1	1	0	1	0	0	0	1	0	d__Bacteria; p__Candidate_division_WS3; c__norank; o__norank; f__norank; g__norank; s__uncultured_Acidobacterium_sp.
OTU35	1	3	3	3	5	0	1	1	0	0	3	1	2	1	3	d__Bacteria; p__Gemmatimonadetes; c__Gemmatimonadetes; o__Gemmatimonadales; f__Gemmatimonadaceae; g__uncultured; s__uncultured_Gemmatimonadetes_bacterium
OTU36	0	0	0	0	0	1	1	4	2	1	0	0	0	0	0	d__Bacteria; p__Proteobacteria; c__Betaproteobacteria; o__SC-I-84; f__norank; g__norank; s__uncultured_beta_proteobacterium
OTU37	5	3	5	4	2	0	0	0	0	0	3	3	0	5	3	d__Bacteria; p__Actinobacteria; c__Actinobacteria; o__Solirubrobacterales; f__0319-6M6; g__norank; s__uncultured_actinobacterium
OTU38	0	1	2	0	1	1	0	0	0	0	1	2	3	0	1	d__Bacteria; p__Planctomycetes; c__Planctomycetacia; o__Planctomycetales; f__Planctomycetaceae; g__uncultured
OTU39	0	3	1	3	1	0	1	1	1	0	0	1	1	1	0	d__Bacteria; p__Planctomycetes; c__Phycisphaerae; o__Phycisphaerales; f__Phycisphaeraceae; g__CL500-3; s__uncultured_bacterium
OTU40	0	0	0	0	0	0	0	1	0	0	1	1	5	6	0	d__Bacteria; p__Bacteroidetes; c__Sphingobacteriia; o__Sphingobacteriales; f__Chitinophagaceae; g__uncultured
OTU41	0	0	0	0	0	13	8	10	1	17	0	0	0	0	0	d__Bacteria; p__Proteobacteria; c__Alphaproteobacteria; o__Rhodospirillales; f__DA111; g__norank; s__uncultured_bacterium
OTU42	3	2	4	4	1	0	0	0	1	0	3	1	3	2	0	d__Bacteria; p__Chloroflexi; c__Ardenticatenia; o__uncultured; f__uncultured; g__uncultured
OTU43	0	0	0	0	0	2	2	3	5	3	0	0	0	0	0	d__Bacteria; p__WD272; c__norank; o__norank; f__norank; g__norank; s__uncultured_forest_soil_bacterium
OTU44	0	0	0	0	0	4	3	5	1	0	0	0	0	0	0	d__Bacteria; p__Acidobacteria; c__Acidobacteria; o__Subgroup_3; f__SJA-149; g__norank; s__uncultured_bacterium
OTU45	1	1	4	1	1	0	0	0	0	0	0	2	1	0	0	d__Bacteria; p__Actinobacteria; c__Actinobacteria; o__Acidimicrobiales; f__Acidimicrobiales_Incertae_Sedis; g__Candidatus_Microthrix; s__uncultured_bacterium
OTU46	1	0	1	3	2	0	0	0	0	0	4	1	2	0	1	d__Bacteria; p__Planctomycetes; c__OM190; o__norank; f__norank; g__norank; s__uncultured_bacterium
OTU47	3	7	4	3	6	8	15	7	13	4	2	1	3	1	0	d__Bacteria; p__Acidobacteria; c__Acidobacteria; o__Subgroup_4; f__Unknown_Family; g__Blastocatella; s__uncultured_Acidobacteria_bacterium
OTU48	0	0	0	0	0	5	4	4	2	8	0	0	0	0	0	d__Bacteria; p__Actinobacteria; c__Actinobacteria; o__Frankiales; f__Acidothermaceae; g__Acidothermus
OTU49	4	6	6	5	7	0	3	3	2	3	4	4	1	2	3	d__Bacteria; p__Planctomycetes; c__Planctomycetacia; o__Planctomycetales; f__Planctomycetaceae; g__uncultured
OTU50	6	5	9	4	6	4	3	2	3	4	2	1	1	1	3	d__Bacteria; p__Actinobacteria; c__Actinobacteria; o__Micromonosporales; f__Micromonosporaceae; g__Luedemannella; s__uncultured_bacterium
OTU51	0	0	1	3	0	0	0	0	0	0	2	1	0	1	0	d__Bacteria; p__Planctomycetes; c__Planctomycetacia; o__Planctomycetales; f__Planctomycetaceae; g__uncultured
OTU52	0	1	2	0	2	0	0	0	0	0	0	0	1	1	0	d__Bacteria; p__Chloroflexi; c__Anaerolineae; o__Anaerolineales; f__Anaerolineaceae; g__uncultured; s__uncultured_Chloroflexi_bacterium
OTU53	0	0	0	0	0	16	18	30	10	20	0	0	0	0	0	d__Bacteria; p__Acidobacteria; c__Acidobacteria; o__Subgroup_2; f__norank; g__norank; s__uncultured_Acidobacteriaceae_bacterium
OTU54	0	0	0	1	1	0	0	1	1	1	0	0	0	0	1	d__Bacteria; p__SHA-109; c__norank; o__norank; f__norank; g__norank; s__uncultured_bacterium
OTU55	3	1	2	1	0	0	0	1	0	0	2	0	0	2	0	d__Bacteria; p__Verrucomicrobia; c__Opitutae; o__Opitutales; f__Opitutaceae; g__Opitutus; s__uncultured_bacterium
OTU56	0	0	0	0	0	9	11	11	16	9	0	0	0	0	0	d__Bacteria; p__Proteobacteria; c__Alphaproteobacteria; o__Rhodospirillales; f__DA111; g__norank
OTU57	0	2	0	1	1	0	0	0	0	0	2	1	0	1	1	d__Bacteria; p__Proteobacteria; c__Alphaproteobacteria; o__Sphingomonadales; f__7B-8; g__norank
OTU58	0	0	0	0	0	0	0	0	0	0	1	1	0	1	0	d__Bacteria; p__Chloroflexi; c__Chloroflexia; o__Herpetosiphonales; f__Herpetosiphonaceae; g__Herpetosiphon; s__uncultured_bacterium
OTU59	0	0	0	0	2	0	0	0	0	0	1	0	0	0	0	d__Bacteria; p__Planctomycetes; c__Planctomycetacia; o__Planctomycetales; f__Planctomycetaceae; g__uncultured; s__uncultured_bacterium
OTU60	0	1	1	0	0	0	0	0	0	0	0	0	0	1	0	d__Bacteria; p__Elusimicrobia; c__Elusimicrobia; o__Lineage_IIb; f__norank; g__norank; s__uncultured_bacterium
OTU61	0	0	0	0	0	0	0	0	0	0	3	1	3	0	0	d__Bacteria; p__Proteobacteria; c__Deltaproteobacteria; o__GR-WP33-30; f__norank; g__norank
OTU62	32	22	52	51	37	1	1	4	2	2	9	4	6	3	2	d__Bacteria; p__Actinobacteria; c__Actinobacteria; o__norank; f__norank; g__norank
OTU63	5	4	2	7	4	0	1	0	0	0	2	1	2	0	1	d__Bacteria; p__Proteobacteria; c__Alphaproteobacteria; o__Rhodospirillales; f__AKYH478; g__norank; s__uncultured_alpha_proteobacterium
OTU64	1	2	2	3	3	0	0	0	0	0	1	2	1	0	0	d__Bacteria; p__Planctomycetes; c__Planctomycetacia; o__Planctomycetales; f__Planctomycetaceae; g__Pir4_lineage
OTU65	8	5	3	6	7	4	29	6	5	8	7	1	0	0	1	d__Bacteria; p__Bacteroidetes; c__Flavobacteriia; o__Flavobacteriales; f__Flavobacteriaceae; g__Flavobacterium; s__uncultured_Flavobacterium_sp.
OTU66	7	3	5	3	5	1	0	0	1	1	1	4	4	5	2	d__Bacteria; p__Gemmatimonadetes; c__Gemmatimonadetes; o__Gemmatimonadales; f__Gemmatimonadaceae; g__uncultured; s__uncultured_Gemmatimonadales_bacterium
OTU67	2	4	3	5	4	0	0	1	0	1	4	1	0	0	1	d__Bacteria; p__Proteobacteria; c__Deltaproteobacteria; o__Myxococcales; f__uncultured; g__uncultured
OTU68	0	0	0	0	0	1	1	2	0	1	3	2	7	1	0	d__Bacteria; p__Planctomycetes; c__Planctomycetacia; o__Planctomycetales; f__Planctomycetaceae; g__Gemmata; s__uncultured_bacterium
OTU69	0	2	0	2	1	0	0	0	0	0	0	0	0	0	1	d__Bacteria; p__Proteobacteria; c__Betaproteobacteria
OTU70	1	3	2	3	0	0	0	0	0	0	4	3	1	1	2	d__Bacteria; p__Gemmatimonadetes; c__Gemmatimonadetes; o__Gemmatimonadales; f__Gemmatimonadaceae; g__uncultured; s__uncultured_bacterium
OTU71	0	1	0	0	0	0	0	0	0	0	0	0	2	0	0	d__Bacteria; p__Chloroflexi; c__Anaerolineae; o__Anaerolineales; f__Anaerolineaceae; g__uncultured
OTU72	0	1	1	1	2	0	0	0	0	0	1	0	2	0	1	d__Bacteria; p__Acidobacteria; c__Acidobacteria; o__Subgroup_4; f__norank; g__norank; s__uncultured_bacterium
OTU73	1	3	1	3	1	0	0	0	0	0	3	0	3	1	1	d__Bacteria; p__Planctomycetes; c__Planctomycetacia; o__Planctomycetales; f__Planctomycetaceae; g__Rhodopirellula; s__uncultured_Planctomycetaceae_bacterium
OTU74	0	0	0	0	0	1	5	5	3	2	0	0	0	1	0	d__Bacteria; p__Proteobacteria; c__Alphaproteobacteria; o__Rhizobiales; f__Xanthobacteraceae; g__Labrys; s__Labrys_miyagiensis
OTU75	0	1	0	2	0	0	0	0	0	0	1	0	0	0	0	d__Bacteria; p__Planctomycetes; c__Planctomycetacia; o__Planctomycetales; f__Planctomycetaceae; g__uncultured; s__uncultured_bacterium
OTU76	0	0	0	0	0	0	0	0	0	0	3	0	0	1	0	d__Bacteria; p__Chloroflexi; c__Anaerolineae; o__Anaerolineales; f__Anaerolineaceae; g__uncultured
OTU77	1	0	1	1	0	3	0	0	1	2	0	0	0	0	0	d__Bacteria; p__Gemmatimonadetes; c__Gemmatimonadetes
OTU78	1	1	0	2	2	0	0	0	0	0	0	1	0	1	0	d__Bacteria; p__Proteobacteria; c__Alphaproteobacteria; o__Rhizobiales; f__Xanthobacteraceae; g__Azorhizobium; s__Azorhizobium_doebereinerae
OTU79	4	4	1	4	4	1	0	1	0	1	2	3	3	0	3	d__Bacteria; p__Planctomycetes; c__Planctomycetacia; o__Planctomycetales; f__Planctomycetaceae; g__Pirellula; s__uncultured_bacterium
OTU80	0	0	0	0	0	12	16	10	7	3	0	0	0	0	0	d__Bacteria; p__Acidobacteria; c__Acidobacteria; o__Acidobacteriales; f__Acidobacteriaceae_(Subgroup_1); g__uncultured
OTU81	0	0	0	0	0	1	4	3	0	4	0	0	0	0	0	d__Bacteria; p__Proteobacteria; c__Alphaproteobacteria; o__Rhodospirillales; f__Acetobacteraceae
OTU82	4	1	2	1	2	0	2	3	3	1	2	0	0	3	1	d__Bacteria; p__Firmicutes; c__Bacilli; o__Lactobacillales; f__Enterococcaceae; g__Enterococcus
OTU83	0	0	0	0	1	0	0	0	0	0	1	0	0	0	0	d__Bacteria; p__Planctomycetes; c__Planctomycetacia; o__Planctomycetales; f__Planctomycetaceae; g__Planctomyces
OTU84	162	190	132	224	246	31	25	32	28	16	117	119	147	134	139	d__Bacteria; p__Acidobacteria; c__Acidobacteria; o__Subgroup_4; f__RB41; g__norank; s__uncultured_Acidobacteriaceae_bacterium
OTU85	17	22	17	34	28	0	2	2	0	2	11	8	9	13	14	d__Bacteria; p__Proteobacteria; c__Betaproteobacteria; o__TRA3-20; f__norank; g__norank; s__uncultured_beta_proteobacterium
OTU86	0	0	0	0	0	0	0	1	0	0	3	4	2	4	5	d__Bacteria; p__Acidobacteria; c__Acidobacteria; o__Subgroup_10; f__ABS-19; g__norank; s__uncultured_Acidobacteria_bacterium
OTU87	2	1	1	3	4	1	0	1	1	0	3	1	1	0	6	d__Bacteria; p__Proteobacteria; c__Alphaproteobacteria; o__Rhodospirillales; f__I-10; g__norank; s__uncultured_alpha_proteobacterium
OTU88	0	0	2	1	0	1	1	1	0	1	0	0	0	2	0	d__Bacteria; p__Planctomycetes; c__Planctomycetacia; o__Planctomycetales; f__Planctomycetaceae; g__uncultured; s__uncultured_bacterium
OTU89	0	0	0	0	1	0	0	0	0	0	2	2	1	1	2	d__Bacteria; p__Acidobacteria; c__Acidobacteria; o__Subgroup_4; f__DS-100; g__norank; s__uncultured_Acidobacteriales_bacterium
OTU90	9	0	1	2	6	0	0	2	0	4	23	0	1	0	0	d__Bacteria; p__Proteobacteria; c__Alphaproteobacteria; o__Sphingomonadales; f__Sphingomonadaceae; g__Sphingomonas
OTU91	2	0	3	1	0	0	1	0	1	0	1	0	0	0	0	d__Bacteria; p__Actinobacteria; c__Actinobacteria; o__Streptosporangiales; f__Thermomonosporaceae; g__Actinomadura
OTU92	2	1	0	4	2	0	0	0	0	0	1	0	2	0	0	d__Bacteria; p__Planctomycetes; c__Planctomycetacia; o__Planctomycetales; f__Planctomycetaceae; g__Rhodopirellula; s__uncultured_bacterium
OTU93	1	1	1	0	1	0	0	0	0	0	7	4	3	4	1	d__Bacteria; p__Actinobacteria; c__Actinobacteria; o__norank; f__norank; g__norank; s__uncultured_bacterium
OTU94	1	3	1	3	0	0	0	0	0	0	4	0	2	1	0	d__Bacteria; p__Gemmatimonadetes; c__Gemmatimonadetes; o__Gemmatimonadales; f__Gemmatimonadaceae; g__uncultured
OTU95	0	1	0	1	1	0	0	0	0	0	2	4	1	1	2	d__Bacteria; p__Planctomycetes; c__Planctomycetacia; o__Planctomycetales; f__Planctomycetaceae
OTU96	0	0	0	1	1	0	0	0	0	0	3	1	0	1	0	d__Bacteria; p__Planctomycetes; c__Phycisphaerae; o__WD2101_soil_group; f__norank; g__norank; s__uncultured_bacterium
OTU97	0	0	0	0	0	0	0	0	0	0	0	2	0	0	0	d__Bacteria; p__Planctomycetes; c__Phycisphaerae; o__WD2101_soil_group; f__norank; g__norank
OTU98	2	5	5	4	1	4	1	2	2	0	2	3	1	2	1	d__Bacteria; p__Actinobacteria; c__Actinobacteria; o__Micromonosporales; f__Micromonosporaceae; g__Planosporangium; s__uncultured_bacterium
OTU99	0	0	0	0	0	1	1	1	1	0	1	0	0	0	0	d__Bacteria; p__Actinobacteria; c__Actinobacteria; o__Propionibacteriales; f__Nocardioidaceae; g__Marmoricola
OTU100	1	0	0	1	0	0	0	0	0	1	2	0	0	2	1	d__Bacteria; p__Fibrobacteres; c__Fibrobacteria; o__Fibrobacterales; f__Fibrobacteraceae; g__possible_genus_04; s__uncultured_bacterium
OTU101	1	1	2	1	1	0	0	1	0	3	0	0	4	0	1	d__Bacteria; p__Bacteroidetes; c__Sphingobacteriia; o__Sphingobacteriales; f__NS11-12_marine_group; g__norank
OTU102	7	3	5	3	5	1	0	0	0	0	2	3	1	0	0	d__Bacteria; p__Actinobacteria; c__Actinobacteria; o__Gaiellales; f__uncultured; g__uncultured; s__uncultured_microorganism
OTU103	0	0	0	0	0	14	23	24	18	16	1	0	1	0	0	d__Bacteria; p__Acidobacteria; c__Acidobacteria; o__Acidobacteriales; f__Acidobacteriaceae_(Subgroup_1); g__Granulicella
OTU104	0	0	0	0	0	20	36	7	19	24	0	0	0	0	0	d__Bacteria; p__Proteobacteria; c__Gammaproteobacteria; o__Pseudomonadales; f__Moraxellaceae; g__Alkanindiges; s__uncultured_gamma_proteobacterium
OTU105	1	1	1	1	1	1	0	1	0	1	1	0	1	2	1	d__Bacteria; p__Proteobacteria; c__Deltaproteobacteria; o__Myxococcales; f__Polyangiaceae
OTU106	0	0	0	0	0	3	3	1	1	0	1	0	0	0	0	d__Bacteria; p__Proteobacteria; c__Betaproteobacteria; o__Rhodocyclales; f__Rhodocyclaceae; g__Azovibrio; s__uncultured_bacterium
OTU107	1	0	0	2	2	0	1	0	0	0	0	0	1	1	1	d__Bacteria; p__Proteobacteria; c__Gammaproteobacteria; o__Oceanospirillales; f__Oceanospirillaceae; g__Pseudospirillum; s__uncultured_bacterium
OTU108	3	2	0	1	1	0	0	0	0	0	0	0	1	1	0	d__Bacteria; p__Candidate_division_OP3; c__norank; o__norank; f__norank; g__norank
OTU109	7	11	13	33	24	15	14	33	25	16	17	17	11	9	9	d__Bacteria; p__Acidobacteria; c__Acidobacteria; o__Subgroup_6; f__norank; g__norank
OTU110	0	1	0	4	3	0	0	0	0	0	1	0	12	2	3	d__Bacteria; p__Acidobacteria; c__Acidobacteria; o__Subgroup_4; f__norank; g__norank; s__uncultivated_soil_bacterium_clone_S111
OTU111	1	2	0	1	2	0	0	0	0	0	3	0	0	1	1	d__Bacteria; p__Chloroflexi; c__Chloroflexia; o__Chloroflexales; f__Roseiflexaceae; g__Roseiflexus; s__uncultured_bacterium
OTU112	0	0	1	2	0	2	2	3	2	8	3	0	0	1	2	d__Bacteria; p__Elusimicrobia; c__Elusimicrobia; o__Lineage_IIa; f__norank; g__norank; s__uncultured_bacterium
OTU113	2	2	2	2	5	0	0	0	0	0	8	4	5	11	5	d__Bacteria; p__Planctomycetes; c__Planctomycetacia; o__Planctomycetales; f__Planctomycetaceae; g__uncultured
OTU114	0	0	0	2	0	0	0	0	0	0	0	0	0	0	0	d__Bacteria; p__Candidate_division_TM7; c__norank; o__norank; f__norank; g__norank
OTU115	7	20	12	25	26	2	4	2	4	2	17	23	17	16	12	d__Bacteria; p__Acidobacteria; c__Acidobacteria; o__Subgroup_6; f__norank; g__norank
OTU116	21	17	21	48	33	0	6	4	3	2	25	12	21	17	14	d__Bacteria; p__Acidobacteria; c__Acidobacteria; o__Subgroup_10; f__ABS-19; g__norank
OTU117	4	2	1	0	2	0	0	0	0	0	1	2	1	0	1	d__Bacteria; p__Chloroflexi; c__Anaerolineae; o__Anaerolineales; f__Anaerolineaceae; g__uncultured
OTU118	0	0	0	0	0	0	0	0	0	0	3	0	1	1	0	d__Bacteria; p__Bacteroidetes; c__Sphingobacteriia; o__Sphingobacteriales; f__Chitinophagaceae; g__uncultured
OTU119	0	0	0	0	1	4	3	6	5	5	0	0	0	0	0	d__Bacteria; p__Proteobacteria; c__Alphaproteobacteria; o__Rhizobiales; f__Rhizobiales_Incertae_Sedis; g__Rhizomicrobium; s__uncultured_proteobacterium
OTU120	0	0	0	0	0	3	1	3	3	2	0	0	0	0	0	d__Bacteria; p__Proteobacteria; c__Deltaproteobacteria; o__Myxococcales; f__Haliangiaceae; g__Haliangium; s__uncultured_Kofleria_sp.
OTU121	1	0	0	0	2	4	6	4	7	5	0	0	0	0	0	d__Bacteria; p__Gemmatimonadetes; c__Gemmatimonadetes; o__Gemmatimonadales; f__Gemmatimonadaceae; g__uncultured; s__uncultured_Gemmatimonadales_bacterium
OTU122	13	12	9	10	10	3	3	3	4	4	12	4	4	2	0	d__Bacteria; p__Proteobacteria; c__Alphaproteobacteria; o__Caulobacterales; f__Caulobacteraceae; g__Caulobacter; s__uncultured_bacterium
OTU123	0	0	0	0	0	5	5	9	2	7	0	0	0	0	0	d__Bacteria; p__Proteobacteria; c__Alphaproteobacteria; o__Rhodospirillales; f__DA111; g__norank
OTU124	0	0	0	0	0	0	4	1	2	2	0	0	0	0	0	d__Bacteria; p__Proteobacteria; c__Deltaproteobacteria; o__GR-WP33-30; f__norank; g__norank; s__uncultured_Firmicutes_bacterium
OTU125	19	6	7	3	10	0	1	2	1	0	4	1	4	2	1	d__Bacteria; p__Bacteroidetes; c__Sphingobacteriia; o__Sphingobacteriales; f__Chitinophagaceae; g__uncultured
OTU126	2	4	5	0	3	0	0	1	1	1	1	0	0	2	1	d__Bacteria; p__Actinobacteria; c__Actinobacteria; o__Propionibacteriales; f__Nocardioidaceae; g__Nocardioides; s__Nocardioides_plantarum
OTU127	0	0	1	2	0	0	0	0	0	0	11	1	0	0	0	d__Bacteria; p__Proteobacteria; c__Gammaproteobacteria; o__Pseudomonadales; f__Moraxellaceae; g__Acinetobacter
OTU128	0	0	0	0	0	0	0	0	0	5	0	0	0	0	0	d__Bacteria; p__Verrucomicrobia; c__OPB35_soil_group; o__norank; f__norank; g__norank
OTU129	3	2	4	6	2	1	0	1	0	1	3	0	2	2	2	d__Bacteria; p__Planctomycetes; c__Planctomycetacia; o__Planctomycetales; f__Planctomycetaceae; g__uncultured
OTU130	7	2	0	14	4	0	0	0	0	0	0	0	0	1	0	d__Bacteria
OTU131	0	0	0	0	0	0	0	2	1	0	0	0	0	0	0	d__Bacteria
OTU132	1	4	0	4	2	0	0	0	0	0	0	1	1	0	0	d__Bacteria; p__Planctomycetes; c__Planctomycetacia; o__Planctomycetales; f__Planctomycetaceae; g__uncultured; s__uncultured_bacterium
OTU133	4	1	2	2	4	0	1	0	0	0	0	0	1	1	0	d__Bacteria; p__Proteobacteria; c__Alphaproteobacteria; o__Rhodospirillales; f__Rhodospirillaceae; g__uncultured; s__uncultured_Rhodospirillaceae_bacterium
OTU134	6	0	0	0	0	0	0	0	0	0	0	0	0	0	0	d__Bacteria; p__Verrucomicrobia; c__Verrucomicrobiae; o__Verrucomicrobiales; f__Verrucomicrobiaceae; g__uncultured; s__uncultured_Verrucomicrobia_bacterium
OTU135	0	0	0	0	0	1	2	3	4	1	0	0	0	0	0	d__Bacteria; p__Planctomycetes; c__Phycisphaerae; o__WD2101_soil_group; f__norank; g__norank; s__uncultured_bacterium
OTU136	0	0	0	1	0	0	1	0	0	0	2	1	0	2	0	d__Bacteria; p__Proteobacteria; c__Deltaproteobacteria; o__Myxococcales; f__uncultured; g__uncultured; s__uncultured_bacterium
OTU137	3	11	5	6	8	0	0	0	0	1	5	4	4	1	2	d__Bacteria; p__Bacteroidetes; c__Cytophagia; o__Cytophagales; f__Cytophagaceae
OTU138	0	0	0	1	0	3	1	2	2	3	0	0	0	0	0	d__Bacteria; p__Armatimonadetes; c__norank; o__norank; f__norank; g__norank
OTU139	0	1	0	0	0	1	0	1	0	0	2	2	0	2	1	d__Bacteria; p__Planctomycetes; c__Planctomycetacia; o__Planctomycetales; f__Planctomycetaceae; g__Planctomyces; s__uncultured_bacterium
OTU140	2	3	3	3	0	0	0	1	0	0	1	1	1	0	0	d__Bacteria; p__Proteobacteria; c__Alphaproteobacteria; o__Rhizobiales; f__Rhizobiales_Incertae_Sedis; g__Nordella; s__uncultured_bacterium
OTU141	0	1	0	1	1	16	20	36	20	9	0	1	0	0	0	d__Bacteria; p__Proteobacteria; c__Gammaproteobacteria; o__Xanthomonadales; f__uncultured; g__uncultured
OTU142	8	9	4	14	4	0	2	0	1	1	2	3	4	1	0	d__Bacteria; p__Proteobacteria; c__Gammaproteobacteria; o__Pseudomonadales; f__Pseudomonadaceae; g__Cellvibrio; s__uncultured_bacterium
OTU143	1	0	2	1	2	4	0	1	2	2	1	2	0	0	1	d__Bacteria; p__Proteobacteria; c__Alphaproteobacteria; o__Rhodospirillales; f__Rhodospirillaceae; g__uncultured; s__uncultured_bacterium
OTU144	3	2	4	3	1	1	1	2	1	0	5	1	5	1	3	d__Bacteria; p__Planctomycetes; c__Planctomycetacia; o__Planctomycetales; f__Planctomycetaceae; g__Pir4_lineage; s__uncultured_Pirellula_sp.
OTU145	0	2	0	1	0	0	1	0	0	0	0	2	3	2	1	d__Bacteria; p__WCHB1-60; c__norank; o__norank; f__norank; g__norank
OTU146	1	1	2	3	4	109	98	150	112	77	5	5	9	3	5	d__Bacteria; p__Nitrospirae; c__Nitrospira; o__norank; f__norank; g__Nitrospira; s__uncultured_candidate_division_SPAM_bacterium
OTU147	6	2	8	15	4	0	1	1	1	2	6	3	3	7	6	d__Bacteria; p__Proteobacteria; c__Alphaproteobacteria; o__Sphingomonadales; f__Sphingomonadaceae; g__Sphingomonas
OTU148	0	1	0	1	0	0	3	0	2	0	3	1	0	1	0	d__Bacteria; p__Acidobacteria; c__Acidobacteria; o__AT-s3-28; f__norank; g__norank
OTU149	0	0	1	1	0	3	3	1	1	4	3	0	1	1	0	d__Bacteria; p__Planctomycetes; c__Planctomycetacia; o__Planctomycetales; f__Planctomycetaceae
OTU150	0	1	0	2	0	31	32	45	27	37	2	1	0	1	0	d__Bacteria; p__Acidobacteria; c__Acidobacteria; o__Subgroup_3; f__Unknown_Family
OTU151	0	0	1	0	0	39	23	50	40	24	0	2	0	0	1	d__Bacteria; p__Proteobacteria; c__Betaproteobacteria; o__SC-I-84; f__norank; g__norank; s__uncultured_Nitrosomonadaceae_bacterium
OTU152	1	6	4	2	8	0	3	1	2	0	0	0	3	0	2	d__Bacteria; p__Elusimicrobia; c__Elusimicrobia; o__Lineage_IIb; f__norank; g__norank; s__uncultured_bacterium
OTU153	3	3	2	3	2	0	1	0	1	0	6	0	1	0	2	d__Bacteria; p__Proteobacteria; c__Alphaproteobacteria; o__Rhizobiales; f__Rhizobiales_Incertae_Sedis; g__Bauldia; s__uncultured_alpha_proteobacterium
OTU154	0	3	1	2	0	0	1	9	2	5	1	1	1	2	0	d__Bacteria; p__Acidobacteria; c__Acidobacteria; o__Subgroup_6; f__norank; g__norank
OTU155	0	0	0	0	0	1	2	2	2	3	0	0	0	0	0	d__Bacteria; p__Planctomycetes; c__Planctomycetacia; o__Planctomycetales; f__Planctomycetaceae; g__uncultured; s__uncultured_Singulisphaera_sp.
OTU156	1	0	0	2	3	0	0	2	0	1	0	0	0	0	0	d__Bacteria; p__Elusimicrobia; c__Elusimicrobia; o__Lineage_IIa; f__norank; g__norank; s__uncultured_bacterium
OTU157	1	4	2	3	4	0	0	0	0	0	3	1	1	1	3	d__Bacteria; p__Chloroflexi; c__Chloroflexia; o__Chloroflexales; f__Roseiflexaceae; g__Roseiflexus; s__uncultured_soil_bacterium
OTU158	2	0	0	0	0	5	7	5	0	5	0	0	0	0	1	d__Bacteria; p__Planctomycetes; c__Phycisphaerae; o__Pla1_lineage; f__norank; g__norank; s__uncultured_bacterium
OTU159	0	0	1	1	2	0	0	0	0	0	3	1	0	0	0	d__Bacteria; p__Chloroflexi; c__Thermomicrobia; o__JG30-KF-CM45; f__norank; g__norank; s__uncultured_bacterium
OTU160	0	0	1	1	2	0	0	0	0	0	0	1	0	0	0	d__Bacteria; p__Candidate_division_TM7; c__norank; o__norank; f__norank; g__norank; s__uncultured_Candidatus_Saccharibacteria_sp.
OTU161	1	2	0	1	0	0	0	0	0	0	3	1	1	1	1	d__Bacteria; p__Actinobacteria; c__Actinobacteria; o__Solirubrobacterales; f__480-2; g__norank
OTU162	5	12	9	10	14	1	0	1	2	1	20	8	5	10	6	d__Bacteria; p__Proteobacteria; c__Betaproteobacteria; o__Nitrosomonadales; f__Nitrosomonadaceae; g__uncultured; s__uncultured_Burkholderiaceae_bacterium
OTU163	10	5	4	11	14	3	1	1	2	4	5	4	3	4	6	d__Bacteria; p__Gemmatimonadetes; c__Gemmatimonadetes; o__Gemmatimonadales; f__Gemmatimonadaceae; g__uncultured
OTU164	0	0	0	0	0	1	0	0	0	0	7	3	2	2	2	d__Bacteria; p__Proteobacteria; c__Alphaproteobacteria; o__Rhodospirillales; f__JG37-AG-20; g__norank
OTU165	2	2	4	2	7	0	0	0	0	0	7	5	4	1	7	d__Bacteria; p__Actinobacteria; c__Actinobacteria; o__Acidimicrobiales; f__Acidimicrobiaceae; g__CL500-29_marine_group
OTU166	0	0	2	0	0	49	55	75	44	47	2	1	1	0	0	d__Bacteria; p__Proteobacteria; c__Alphaproteobacteria; o__Rhizobiales; f__Xanthobacteraceae; g__uncultured
OTU167	0	0	0	1	1	0	1	1	0	0	11	2	6	4	9	d__Bacteria; p__Proteobacteria; c__Alphaproteobacteria; o__Rhodospirillales; f__MND8; g__norank; s__uncultured_bacterium
OTU168	9	8	9	1	5	0	0	0	0	0	0	1	1	0	0	d__Bacteria; p__Bacteroidetes; c__Sphingobacteriia; o__Sphingobacteriales; f__Chitinophagaceae; g__uncultured
OTU169	0	2	0	0	1	0	0	0	0	0	2	0	0	0	0	d__Bacteria; p__Chloroflexi; c__S085; o__norank; f__norank; g__norank; s__uncultured_bacterium
OTU170	0	0	0	0	0	2	8	2	5	5	0	2	0	0	0	d__Bacteria; p__Acidobacteria; c__Acidobacteria; o__Subgroup_6; f__norank; g__norank
OTU171	0	0	0	1	2	0	2	0	1	0	1	0	0	1	0	d__Bacteria; p__Actinobacteria; c__Actinobacteria; o__Acidimicrobiales; f__Acidimicrobiaceae; g__uncultured
OTU172	1	3	1	0	4	0	0	0	1	1	2	1	1	2	2	d__Bacteria; p__Acidobacteria; c__Acidobacteria; o__Subgroup_4; f__DS-100; g__norank
OTU173	3	1	0	2	0	0	0	1	0	0	3	1	0	1	0	d__Bacteria; p__Proteobacteria; c__Alphaproteobacteria; o__Rhodospirillales; f__Rhodospirillaceae; g__Inquilinus; s__Inquilinus_limosus
OTU174	3	2	0	1	3	0	1	1	1	2	4	0	0	2	3	d__Bacteria; p__Chloroflexi; c__JG30-KF-CM66; o__norank; f__norank; g__norank; s__uncultured_soil_bacterium
OTU175	25	21	14	22	20	5	1	5	5	5	22	10	16	23	20	d__Bacteria; p__Proteobacteria; c__Betaproteobacteria; o__TRA3-20; f__norank; g__norank; s__uncultured_gamma_proteobacterium
OTU176	5	4	6	5	6	0	2	0	1	1	19	9	4	6	8	d__Bacteria; p__Proteobacteria; c__Alphaproteobacteria; o__Rhizobiales; f__Phyllobacteriaceae; g__Phyllobacterium
OTU177	5	6	5	4	5	0	0	0	1	0	0	0	0	0	0	d__Bacteria; p__Chloroflexi; c__Anaerolineae; o__Anaerolineales; f__Anaerolineaceae; g__uncultured
OTU178	0	0	0	0	0	5	7	8	6	9	5	0	2	1	1	d__Bacteria; p__Proteobacteria; c__Deltaproteobacteria; o__Myxococcales; f__Haliangiaceae; g__Haliangium; s__uncultured_Myxococcales_bacterium
OTU179	1	2	5	9	11	3	3	4	2	2	25	11	7	7	5	d__Bacteria; p__Planctomycetes; c__Planctomycetacia; o__Planctomycetales; f__Planctomycetaceae; g__Pirellula; s__uncultured_soil_bacterium
OTU180	7	4	4	5	3	1	1	0	1	1	5	0	4	2	2	d__Bacteria; p__Planctomycetes; c__Pla4_lineage; o__norank; f__norank; g__norank
OTU181	0	0	0	0	0	0	0	1	0	0	1	0	0	1	0	d__Bacteria; p__Proteobacteria; c__Deltaproteobacteria; o__Myxococcales; f__0319-6G20; g__norank; s__uncultured_Desulfocurvus_sp.
OTU182	23	17	24	35	29	38	47	47	44	47	31	16	17	16	15	d__Bacteria; p__Proteobacteria; c__Alphaproteobacteria; o__Rhizobiales
OTU183	1	0	0	0	1	0	2	1	0	1	0	0	0	0	0	d__Bacteria; p__TM6; c__norank; o__norank; f__norank; g__norank; s__uncultured_bacterium
OTU184	5	14	10	10	22	0	1	2	0	1	25	11	8	8	9	d__Bacteria; p__Proteobacteria; c__Gammaproteobacteria; o__Xanthomonadales; f__Solimonadaceae; g__uncultured; s__uncultured_bacterium
OTU185	3	0	0	1	0	1	1	0	0	0	1	0	1	1	0	d__Bacteria; p__Proteobacteria; c__Deltaproteobacteria; o__Bdellovibrionales; f__Bdellovibrionaceae; g__OM27_clade; s__uncultured_bacterium
OTU186	34	33	26	43	40	0	0	1	1	0	30	11	6	11	10	d__Bacteria; p__Actinobacteria; c__Actinobacteria; o__Propionibacteriales; f__Nocardioidaceae; g__Nocardioides; s__uncultured_actinobacterium
OTU187	5	3	11	7	10	0	0	1	0	0	1	2	1	1	0	d__Bacteria; p__Actinobacteria; c__Actinobacteria; o__Streptomycetales; f__Streptomycetaceae; g__Streptomyces
OTU188	0	2	0	1	0	0	1	1	2	2	2	0	1	2	1	d__Bacteria; p__Planctomycetes; c__Planctomycetacia; o__Planctomycetales; f__Planctomycetaceae; g__uncultured; s__uncultured_bacterium
OTU189	2	5	2	4	7	2	1	1	2	2	10	2	2	0	3	d__Bacteria; p__Planctomycetes; c__Planctomycetacia; o__Planctomycetales; f__Planctomycetaceae; g__Pirellula; s__agricultural_soil_bacterium_SC-I-28
OTU190	0	0	0	0	0	0	0	0	0	0	0	3	7	3	1	d__Bacteria; p__Acidobacteria; c__Acidobacteria; o__Subgroup_6; f__norank; g__norank
OTU191	0	0	0	0	0	1	3	3	0	0	0	0	0	0	0	d__Bacteria; p__Proteobacteria; c__Gammaproteobacteria; o__Xanthomonadales; f__Xanthomonadaceae; g__Rhodanobacter; s__uncultured_bacterium
OTU192	0	0	0	0	1	0	2	0	0	1	1	0	2	1	2	d__Bacteria; p__Proteobacteria; c__Deltaproteobacteria; o__Myxococcales; f__Nannocystaceae; g__uncultured; s__uncultured_bacterium
OTU193	46	36	37	59	55	10	2	7	9	3	25	26	17	13	23	d__Bacteria; p__Proteobacteria; c__Betaproteobacteria; o__TRA3-20; f__norank; g__norank; s__uncultured_beta_proteobacterium
OTU194	10	6	5	7	10	0	1	0	2	3	7	0	0	0	1	d__Bacteria; p__Verrucomicrobia; c__Opitutae; o__Opitutales; f__Opitutaceae; g__Opitutus; s__uncultured_Verrucomicrobia_bacterium
OTU195	3	5	0	1	2	0	1	1	1	1	3	2	0	2	2	d__Bacteria; p__Proteobacteria; c__Deltaproteobacteria; o__Myxococcales; f__uncultured; g__uncultured; s__uncultured_bacterium
OTU196	6	1	5	2	3	0	0	0	0	1	1	0	1	2	3	d__Bacteria; p__Actinobacteria; c__Actinobacteria; o__Acidimicrobiales; f__uncultured; g__uncultured; s__uncultured_Iamiaceae_bacterium
OTU197	0	0	0	1	0	0	0	0	0	0	2	1	0	0	0	d__Bacteria; p__Planctomycetes
OTU198	0	0	0	0	0	0	3	0	2	0	2	1	0	0	0	d__Bacteria; p__Bacteroidetes; c__Flavobacteriia; o__Flavobacteriales; f__Flavobacteriaceae; g__Chryseobacterium
OTU199	2	0	0	6	0	0	0	1	0	0	4	2	2	3	1	d__Bacteria; p__Planctomycetes; c__OM190; o__norank; f__norank; g__norank; s__uncultured_Planctomycetales_bacterium
OTU200	0	0	0	1	0	1	3	0	5	0	0	0	0	0	0	d__Bacteria; p__Actinobacteria; c__Actinobacteria; o__norank; f__norank; g__norank
OTU201	0	0	0	0	0	15	27	35	20	14	0	0	0	0	0	d__Bacteria; p__Acidobacteria; c__Acidobacteria; o__Subgroup_3; f__Unknown_Family; g__Bryobacter; s__uncultured_Holophaga_sp.
OTU202	1	1	0	0	0	0	0	0	0	0	1	0	2	1	2	d__Bacteria; p__Bacteroidetes; c__Sphingobacteriia; o__Sphingobacteriales; f__NS11-12_marine_group; g__norank; s__uncultured_bacterium
OTU203	0	2	0	1	2	0	0	0	1	4	1	0	1	0	1	d__Bacteria; p__Bacteroidetes; c__Flavobacteriia; o__Flavobacteriales; f__NS9_marine_group; g__norank; s__uncultured_soil_bacterium
OTU204	4	5	1	3	7	0	0	2	0	0	9	6	4	4	3	d__Bacteria; p__Bacteroidetes; c__Sphingobacteriia; o__Sphingobacteriales; f__Saprospiraceae; g__uncultured; s__uncultured_soil_bacterium
OTU205	0	0	0	1	1	1	1	1	0	0	0	0	0	1	0	d__Bacteria; p__Proteobacteria; c__Alphaproteobacteria; o__Rhodospirillales; f__Acetobacteraceae; g__Roseomonas
OTU206	0	0	0	0	0	1	1	0	2	0	2	2	1	0	1	d__Bacteria; p__Proteobacteria; c__Alphaproteobacteria; o__Rhodospirillales; f__Acetobacteraceae; g__Acidiphilium; s__uncultured_bacterium
OTU207	0	0	0	0	0	5	14	7	8	10	0	0	0	0	0	d__Bacteria; p__Actinobacteria; c__Actinobacteria; o__Frankiales; f__Acidothermaceae; g__Acidothermus; s__uncultured_bacterium
OTU208	0	0	0	0	0	0	2	0	0	1	0	0	0	0	0	d__Bacteria; p__Verrucomicrobia; c__Spartobacteria; o__Chthoniobacterales; f__Xiphinematobacteraceae; g__Candidatus_Xiphinematobacter; s__uncultured_bacterium
OTU209	0	0	0	0	0	4	8	4	4	9	1	0	0	0	0	d__Bacteria; p__Planctomycetes; c__Planctomycetacia; o__Planctomycetales; f__Planctomycetaceae
OTU210	0	1	0	2	2	1	0	0	0	0	4	0	2	1	0	d__Bacteria; p__Bacteroidetes; c__Cytophagia; o__Cytophagales; f__Cytophagaceae; g__uncultured
OTU211	0	0	0	1	0	0	0	0	0	0	1	0	0	0	0	d__Bacteria; p__Planctomycetes; c__Planctomycetacia; o__Planctomycetales; f__Planctomycetaceae
OTU212	4	4	5	2	8	2	3	3	1	2	3	3	2	2	4	d__Bacteria; p__Planctomycetes; c__OM190; o__norank; f__norank; g__norank; s__uncultured_bacterium
OTU213	0	0	1	1	1	0	0	0	0	0	5	1	0	0	1	d__Bacteria; p__Planctomycetes; c__Phycisphaerae; o__WD2101_soil_group; f__norank; g__norank
OTU214	6	3	4	2	6	0	0	1	0	0	0	1	0	0	0	d__Bacteria; p__Bacteroidetes; c__Sphingobacteriia; o__Sphingobacteriales; f__Saprospiraceae; g__uncultured; s__uncultured_soil_bacterium
OTU215	0	0	0	0	0	16	17	22	14	18	0	1	0	0	0	d__Bacteria; p__Acidobacteria; c__Acidobacteria; o__Acidobacteriales; f__Acidobacteriaceae_(Subgroup_1); g__uncultured; s__bacterium_Ellin7544
OTU216	0	0	0	0	0	0	0	0	0	0	1	0	1	0	1	d__Bacteria; p__TM6; c__norank; o__norank; f__norank; g__norank; s__uncultured_bacterium
OTU217	0	0	0	0	0	0	0	0	0	0	0	1	0	0	1	d__Bacteria; p__Candidate_division_TM7; c__norank; o__norank; f__norank; g__norank; s__uncultured_bacterium
OTU218	4	10	5	6	11	0	0	0	0	0	3	1	4	9	1	d__Bacteria; p__Chloroflexi; c__Anaerolineae; o__Anaerolineales; f__Anaerolineaceae; g__uncultured; s__uncultured_Caldilineaceae_bacterium
OTU219	0	0	1	3	1	5	14	4	8	6	0	2	0	2	0	d__Bacteria; p__Acidobacteria; c__Acidobacteria; o__Subgroup_17; f__norank; g__norank; s__uncultured_prokaryote
OTU220	2	2	1	2	7	2	1	2	2	5	3	2	1	1	0	d__Bacteria; p__Planctomycetes; c__Planctomycetacia; o__Planctomycetales; f__Planctomycetaceae; g__Planctomyces; s__uncultured_bacterium
OTU221	0	0	0	0	0	2	1	3	1	2	0	0	0	1	0	d__Bacteria; p__TM6; c__norank; o__norank; f__norank; g__norank; s__uncultured_bacterium
OTU222	1	1	0	2	2	0	0	0	0	0	2	0	0	0	0	d__Bacteria; p__Proteobacteria; c__Deltaproteobacteria; o__Myxococcales; f__Haliangiaceae; g__Haliangium
OTU223	0	6	2	5	4	0	0	0	0	0	4	4	7	10	14	d__Bacteria; p__Acidobacteria; c__Acidobacteria; o__Subgroup_4; f__RB41; g__norank
OTU224	78	65	117	79	95	2	6	0	0	10	32	17	24	18	24	d__Bacteria; p__Actinobacteria; c__Actinobacteria; o__Streptomycetales; f__Streptomycetaceae; g__Streptomyces
OTU225	2	0	0	0	1	4	4	2	4	2	3	8	4	2	3	d__Bacteria; p__Proteobacteria; c__Betaproteobacteria; o__Nitrosomonadales; f__Nitrosomonadaceae; g__uncultured; s__uncultured_soil_bacterium
OTU226	0	0	0	0	0	0	0	0	0	0	1	1	1	1	0	d__Bacteria; p__Fusobacteria; c__Fusobacteriia; o__Fusobacteriales; f__Leptotrichiaceae; g__Sebaldella; s__Sebaldella_termitidis_ATCC_33386
OTU227	0	1	2	2	1	2	3	0	3	1	6	5	9	2	6	d__Bacteria; p__Proteobacteria; c__Gammaproteobacteria; o__Xanthomonadales; f__uncultured; g__uncultured
OTU228	0	0	0	0	0	4	5	5	5	7	0	0	0	0	0	d__Bacteria; p__Chloroflexi; c__JG30-KF-CM66; o__norank; f__norank; g__norank; s__uncultured_Caldilinea_sp.
OTU229	5	3	2	8	8	42	42	65	38	23	25	16	18	15	14	d__Bacteria; p__Proteobacteria; c__Deltaproteobacteria; o__Desulfobacterales; f__Nitrospinaceae; g__Candidatus_Entotheonella; s__uncultured_bacterium
OTU230	0	0	0	0	0	3	2	8	7	4	0	0	0	0	0	d__Bacteria; p__Planctomycetes; c__Planctomycetacia; o__Planctomycetales; f__Planctomycetaceae; g__Singulisphaera
OTU231	2	1	1	2	0	1	0	1	1	0	1	2	3	3	2	d__Bacteria; p__Planctomycetes; c__Planctomycetacia; o__Planctomycetales; f__Planctomycetaceae
OTU232	54	58	63	98	75	1	6	5	3	4	65	27	38	24	34	d__Bacteria; p__Acidobacteria; c__Acidobacteria; o__Subgroup_7; f__norank; g__norank; s__uncultured_Acidobacterium_sp.
OTU233	2	0	0	0	3	0	0	0	0	1	0	0	0	0	0	d__Bacteria; p__Proteobacteria; c__Gammaproteobacteria; o__Legionellales; f__Coxiellaceae; g__Aquicella
OTU234	0	0	0	0	0	0	0	0	1	2	0	0	0	0	0	d__Bacteria; p__TM6; c__norank; o__norank; f__norank; g__norank
OTU235	1	1	0	0	0	0	0	2	0	0	1	0	0	0	1	d__Bacteria; p__Planctomycetes; c__Planctomycetacia; o__Planctomycetales; f__Planctomycetaceae; g__uncultured; s__uncultured_bacterium
OTU236	2	1	2	2	0	1	0	1	1	0	0	3	0	0	2	d__Bacteria; p__Proteobacteria; c__Gammaproteobacteria; o__Xanthomonadales; f__JTB255_marine_benthic_group; g__norank
OTU237	0	0	0	0	0	10	11	9	6	10	0	0	0	0	0	d__Bacteria; p__Acidobacteria; c__Acidobacteria; o__Acidobacteriales; f__Acidobacteriaceae_(Subgroup_1); g__Telmatobacter; s__uncultured_bacterium
OTU238	2	3	2	4	7	0	2	0	1	3	5	2	8	3	2	d__Bacteria; p__Planctomycetes; c__Pla4_lineage; o__norank; f__norank; g__norank; s__uncultured_bacterium
OTU239	5	3	3	9	6	1	4	6	5	1	7	3	6	5	6	d__Bacteria; p__Proteobacteria; c__Deltaproteobacteria; o__Myxococcales; f__Sandaracinaceae; g__norank; s__uncultured_soil_bacterium
OTU240	0	0	0	0	0	0	0	2	0	0	0	0	0	0	0	d__Bacteria; p__Gemmatimonadetes; c__Gemmatimonadetes; o__norank; f__S0134_terrestrial_group; g__norank; s__uncultured_soil_bacterium
OTU241	1	0	2	2	3	0	0	0	0	1	4	3	1	1	3	d__Bacteria; p__Chloroflexi; c__Chloroflexia; o__Chloroflexales; f__Roseiflexaceae; g__Roseiflexus; s__uncultured_bacterium
OTU242	0	0	0	0	0	0	0	0	0	0	4	1	2	1	2	d__Bacteria
OTU243	0	0	0	3	0	1	7	3	2	1	0	0	0	0	0	d__Bacteria; p__Planctomycetes; c__Planctomycetacia; o__Planctomycetales; f__Planctomycetaceae; g__Singulisphaera
OTU244	0	0	0	0	0	6	7	5	3	7	0	0	0	0	0	d__Bacteria; p__Acidobacteria; c__Acidobacteria; o__Subgroup_2; f__norank; g__norank; s__uncultured_bacterium
OTU245	0	0	1	1	2	0	1	1	0	0	4	1	5	4	5	d__Bacteria; p__Acidobacteria; c__Acidobacteria; o__Subgroup_4; f__norank; g__norank
OTU246	0	1	1	1	1	0	0	0	0	0	1	0	0	0	1	d__Bacteria; p__Chloroflexi; c__TK10; o__norank; f__norank; g__norank
OTU247	12	12	12	20	30	7	39	28	17	24	26	15	20	27	25	d__Bacteria; p__Proteobacteria; c__Gammaproteobacteria; o__Xanthomonadales; f__Xanthomonadaceae; g__Lysobacter
OTU248	4	2	4	7	10	3	4	3	3	3	4	0	2	5	4	d__Bacteria; p__Proteobacteria; c__Alphaproteobacteria; o__Sphingomonadales; f__Erythrobacteraceae; g__Altererythrobacter; s__uncultured_bacterium
OTU249	2	2	1	1	2	7	7	6	4	8	1	0	6	3	2	d__Bacteria; p__Planctomycetes; c__Planctomycetacia; o__Planctomycetales; f__Planctomycetaceae; g__uncultured; s__uncultured_planctomycete
OTU250	0	0	1	1	0	0	0	0	0	0	0	0	0	0	0	d__Bacteria; p__Proteobacteria; c__Deltaproteobacteria
OTU251	0	0	0	0	0	1	2	0	1	0	1	0	0	0	1	d__Bacteria; p__Proteobacteria; c__Alphaproteobacteria; o__Rhodospirillales; f__Acetobacteraceae; g__Acidiphilium
OTU252	7	18	17	27	15	7	13	13	10	3	23	15	16	12	17	d__Bacteria; p__Proteobacteria; c__Alphaproteobacteria; o__Rhodospirillales
OTU253	0	2	0	0	2	1	2	3	1	3	0	0	1	0	0	d__Bacteria; p__Proteobacteria; c__Gammaproteobacteria; o__Legionellales; f__Coxiellaceae; g__Aquicella; s__uncultured_Aquicella_sp.
OTU254	1	0	4	0	1	1	4	0	1	2	8	1	6	3	4	d__Bacteria; p__Proteobacteria; c__Alphaproteobacteria; o__Rhodospirillales; f__Rhodospirillales_Incertae_Sedis; g__Candidatus_Alysiosphaera; s__uncultured_bacterium
OTU255	0	0	0	0	0	43	64	59	26	73	0	0	0	0	0	d__Bacteria; p__Acidobacteria; c__Acidobacteria; o__Subgroup_2; f__norank; g__norank; s__uncultured_Holophaga_sp.
OTU256	5	2	1	6	6	0	0	1	0	0	9	2	2	5	2	d__Bacteria; p__Chloroflexi; c__Anaerolineae; o__Anaerolineales; f__Anaerolineaceae; g__uncultured; s__uncultured_soil_bacterium
OTU257	2	0	2	4	9	0	0	0	0	0	3	0	2	1	0	d__Bacteria; p__Nitrospirae; c__Nitrospira; o__norank; f__norank; g__Nitrospira
OTU258	0	0	0	0	1	2	5	4	2	2	0	0	0	1	0	d__Bacteria; p__Planctomycetes; c__Planctomycetacia; o__Planctomycetales; f__Planctomycetaceae; g__Gemmata; s__uncultured_bacterium
OTU259	43	38	38	77	60	18	28	33	29	7	41	45	58	46	55	d__Bacteria; p__Proteobacteria; c__Betaproteobacteria; o__Burkholderiales; f__Comamonadaceae; g__Ramlibacter
OTU260	0	0	1	2	0	2	5	4	4	1	1	0	0	0	0	d__Bacteria; p__Actinobacteria; c__Actinobacteria; o__Gaiellales; f__Gaiellaceae; g__Gaiella; s__uncultured_Rubrobacteridae_bacterium
OTU261	1	0	1	0	0	0	0	0	0	0	2	1	0	2	1	d__Bacteria; p__Proteobacteria; c__Alphaproteobacteria; o__Rhodospirillales; f__KCM-B-15; g__norank; s__uncultured_Rhodospirillaceae_bacterium
OTU262	12	6	9	11	9	1	3	3	2	5	50	21	31	22	27	d__Bacteria; p__Planctomycetes; c__Planctomycetacia; o__Planctomycetales; f__Planctomycetaceae; g__Pir4_lineage; s__uncultured_bacterium
OTU263	41	41	45	54	45	0	2	1	2	0	15	25	20	16	20	d__Bacteria; p__Actinobacteria; c__Actinobacteria; o__Solirubrobacterales
OTU264	1	3	0	2	2	0	1	0	0	0	0	0	1	1	1	d__Bacteria; p__SM2F11; c__norank; o__norank; f__norank; g__norank; s__uncultured_bacterium
OTU265	1	0	1	1	2	1	0	0	1	0	2	2	1	0	2	d__Bacteria; p__Planctomycetes; c__Planctomycetacia; o__Planctomycetales; f__Planctomycetaceae; g__uncultured; s__uncultured_bacterium
OTU266	0	0	0	0	0	0	0	0	0	0	1	0	0	2	0	d__Bacteria; p__Bacteroidetes; c__Cytophagia; o__Cytophagales; f__Cytophagaceae; g__Sporocytophaga
OTU267	0	0	0	0	2	0	0	0	0	0	0	0	0	0	0	d__Bacteria; p__Proteobacteria; c__Deltaproteobacteria; o__Bdellovibrionales; f__Bacteriovoracaceae; g__Bacteriovorax
OTU268	4	5	5	8	5	0	0	0	0	0	7	3	2	0	0	d__Bacteria; p__Actinobacteria; c__Actinobacteria; o__Pseudonocardiales; f__Pseudonocardiaceae; g__Lentzea; s__Lentzea_violacea
OTU269	10	9	11	11	12	2	5	4	4	3	14	5	8	8	7	d__Bacteria; p__Planctomycetes; c__Planctomycetacia; o__Planctomycetales; f__Planctomycetaceae; g__Pirellula; s__uncultured_bacterium
OTU270	0	0	0	2	0	0	0	0	0	0	1	0	0	1	0	d__Bacteria; p__Proteobacteria; c__Deltaproteobacteria; o__GR-WP33-30; f__norank; g__norank; s__bacterium_enrichment_culture_clone_B126(2011)
OTU271	2	1	1	2	0	0	0	0	0	0	2	0	0	0	0	d__Bacteria; p__Planctomycetes; c__Planctomycetacia; o__Planctomycetales; f__Planctomycetaceae; g__Planctomyces; s__uncultured_bacterium
OTU272	0	0	0	0	0	0	0	0	1	1	2	2	0	1	2	d__Bacteria; p__Acidobacteria; c__Acidobacteria; o__Subgroup_3; f__Unknown_Family; g__Candidatus_Solibacter
OTU273	0	0	0	0	0	3	1	1	1	0	0	0	0	0	0	d__Bacteria; p__Armatimonadetes; c__Chthonomonadetes; o__Chthonomonadales; f__Chthonomonadaceae; g__Chthonomonas; s__uncultured_bacterium
OTU274	0	0	0	0	0	5	4	7	4	2	0	0	0	0	0	d__Bacteria; p__Proteobacteria; c__Alphaproteobacteria; o__Rhodospirillales; f__DA111; g__norank
OTU275	4	7	2	6	3	0	1	1	0	2	1	2	0	1	0	d__Bacteria; p__Actinobacteria; c__Actinobacteria; o__Acidimicrobiales; f__uncultured; g__uncultured; s__uncultured_bacterium
OTU276	0	0	0	0	0	7	10	12	7	13	0	0	0	0	0	d__Bacteria; p__Proteobacteria; c__Gammaproteobacteria; o__Xanthomonadales; f__Xanthomonadaceae
OTU277	2	6	6	7	11	0	0	0	1	1	7	2	3	2	4	d__Bacteria; p__Proteobacteria; c__Gammaproteobacteria; o__Xanthomonadales; f__Xanthomonadaceae; g__uncultured
OTU278	0	1	1	1	0	0	1	0	0	1	0	0	0	0	0	d__Bacteria; p__Bacteroidetes; c__Sphingobacteriia; o__Sphingobacteriales; f__env.OPS_17; g__norank; s__uncultured_bacterium
OTU279	0	1	1	1	2	0	1	0	0	0	4	2	3	6	7	d__Bacteria; p__Proteobacteria; c__Deltaproteobacteria; o__Myxococcales; f__Sandaracinaceae; g__norank; s__uncultured_bacterium
OTU280	2	1	2	2	0	0	0	1	1	0	4	0	0	0	4	d__Bacteria; p__Actinobacteria; c__Actinobacteria; o__Pseudonocardiales; f__Pseudonocardiaceae; g__Actinophytocola; s__uncultured_bacterium
OTU281	5	1	2	2	4	0	0	0	0	0	4	3	1	1	3	d__Bacteria; p__Proteobacteria; c__Alphaproteobacteria; o__Rhizobiales; f__JG34-KF-361; g__norank; s__uncultured_bacterium
OTU282	0	0	0	0	0	0	1	0	1	2	0	0	0	0	0	d__Bacteria; p__Planctomycetes; c__Planctomycetacia; o__Planctomycetales; f__Planctomycetaceae; g__uncultured; s__uncultured_bacterium
OTU283	0	1	1	1	0	0	0	0	1	0	1	0	0	0	1	d__Bacteria; p__Proteobacteria; c__Deltaproteobacteria; o__Myxococcales; f__Phaselicystidaceae; g__Phaselicystis
OTU284	0	0	0	1	2	0	0	0	0	0	0	0	0	0	0	d__Bacteria; p__Bacteroidetes; c__Cytophagia; o__Cytophagales; f__Cyclobacteriaceae; g__uncultured; s__uncultured_Bacteroidetes_bacterium
OTU285	0	1	0	0	0	8	16	6	6	6	5	1	3	3	3	d__Bacteria; p__Acidobacteria; c__Acidobacteria; o__Subgroup_6; f__norank; g__norank
OTU286	0	1	0	2	1	31	22	47	21	29	1	0	0	0	0	d__Bacteria; p__Acidobacteria; c__Acidobacteria; o__Subgroup_6; f__norank; g__norank
OTU287	7	16	18	30	23	1	0	2	2	3	18	11	13	8	6	d__Bacteria; p__Planctomycetes; c__Planctomycetacia; o__Planctomycetales; f__Planctomycetaceae; g__Pirellula
OTU288	0	0	1	0	1	0	0	0	0	0	2	0	0	2	2	d__Bacteria; p__Candidate_division_OP3; c__norank; o__norank; f__norank; g__norank
OTU289	1	0	0	6	4	0	0	0	0	0	1	2	1	1	1	d__Bacteria; p__Acidobacteria; c__Acidobacteria; o__Subgroup_3; f__PAUC26f; g__norank; s__uncultured_bacterium
OTU290	0	0	0	0	0	3	1	2	4	3	0	0	0	0	0	d__Bacteria; p__Planctomycetes; c__Phycisphaerae; o__WD2101_soil_group; f__norank; g__norank
OTU291	0	0	0	0	0	9	6	13	7	9	0	0	0	0	0	d__Bacteria; p__Acidobacteria; c__Acidobacteria; o__Subgroup_25; f__norank; g__norank; s__uncultured_bacterium
OTU292	0	0	0	0	0	0	0	0	0	0	1	0	0	0	1	d__Bacteria; p__Actinobacteria; c__Actinobacteria; o__Acidimicrobiales; f__uncultured; g__uncultured
OTU293	37	54	60	96	81	3	2	8	7	1	58	28	46	32	28	d__Bacteria; p__Acidobacteria; c__Acidobacteria; o__Subgroup_10; f__ABS-19; g__norank; s__uncultured_soil_bacterium
OTU294	2	1	1	3	7	2	6	1	1	2	4	0	1	1	2	d__Bacteria; p__Bacteroidetes; c__Sphingobacteriia; o__Sphingobacteriales; f__AKYH767; g__norank; s__uncultured_bacterium
OTU295	0	0	0	0	0	0	0	0	1	0	2	2	1	0	3	d__Bacteria; p__Candidate_division_OP3; c__norank; o__norank; f__norank; g__norank; s__uncultured_bacterium
OTU296	3	5	3	0	2	9	37	13	18	30	2	1	1	1	0	d__Bacteria; p__Bacteroidetes; c__Flavobacteriia; o__Flavobacteriales; f__Flavobacteriaceae; g__Flavobacterium
OTU297	4	7	5	9	10	0	3	1	2	3	4	3	2	1	2	d__Bacteria; p__Bacteroidetes; c__Sphingobacteriia; o__Sphingobacteriales; f__Chitinophagaceae; g__Chitinophaga
OTU298	0	0	0	0	0	0	0	0	0	0	3	3	2	1	0	d__Bacteria; p__Actinobacteria; c__Actinobacteria; o__norank; f__norank; g__norank
OTU299	4	4	1	0	3	0	4	0	2	3	4	2	6	5	3	d__Bacteria; p__Proteobacteria; c__Alphaproteobacteria; o__Rhodospirillales; f__Rhodospirillaceae; g__uncultured; s__uncultured_bacterium
OTU300	27	18	32	39	30	5	6	2	2	9	24	19	16	14	10	d__Bacteria; p__Actinobacteria; c__Actinobacteria; o__Acidimicrobiales; f__Acidimicrobiaceae; g__Ilumatobacter; s__uncultured_bacterium
OTU301	2	3	1	3	7	6	6	7	12	9	3	3	4	1	3	d__Bacteria; p__Proteobacteria; c__Alphaproteobacteria; o__Rhodospirillales; f__Rhodospirillales_Incertae_Sedis; g__Reyranella; s__uncultured_bacterium
OTU302	0	0	0	0	0	14	10	20	14	3	0	0	0	0	0	d__Bacteria; p__Proteobacteria; c__Betaproteobacteria; o__SC-I-84; f__norank; g__norank
OTU303	1	2	1	1	1	0	3	0	2	0	0	1	0	0	1	d__Bacteria; p__Proteobacteria; c__Deltaproteobacteria; o__Myxococcales; f__Haliangiaceae; g__Haliangium; s__uncultured_bacterium
OTU304	1	0	0	2	1	2	0	1	0	1	0	0	0	0	0	d__Bacteria; p__Candidate_division_WS3; c__norank; o__norank; f__norank; g__norank
OTU305	0	0	0	0	0	0	0	0	0	0	3	0	0	1	0	d__Bacteria; p__Proteobacteria; c__Alphaproteobacteria; o__Rhodobacterales; f__Rhodobacteraceae; g__Amaricoccus
OTU306	0	0	0	0	0	0	1	1	0	2	0	0	0	0	0	d__Bacteria; p__Chloroflexi; c__uncultured; o__uncultured; f__uncultured; g__uncultured; s__uncultured_Caldilineaceae_bacterium
OTU307	2	2	0	0	2	0	0	0	0	0	1	0	0	0	0	d__Bacteria; p__Actinobacteria; c__Actinobacteria; o__Solirubrobacterales; f__Patulibacteraceae; g__Patulibacter; s__uncultured_bacterium
OTU308	3	1	5	1	4	0	0	1	0	0	3	1	2	1	1	d__Bacteria; p__Chloroflexi; c__Chloroflexia; o__Chloroflexales; f__Roseiflexaceae; g__Roseiflexus; s__uncultured_bacterium
OTU309	0	0	0	0	0	22	25	28	32	14	0	0	0	0	0	d__Bacteria; p__Proteobacteria; c__Gammaproteobacteria; o__Xanthomonadales; f__uncultured; g__uncultured; s__bacterium_Ellin5264
OTU310	6	7	10	9	6	3	1	0	1	0	13	3	6	8	2	d__Bacteria; p__Planctomycetes; c__Phycisphaerae; o__WD2101_soil_group; f__norank; g__norank; s__uncultured_Planctomycetia_bacterium
OTU311	0	0	1	0	0	2	3	1	2	1	0	0	0	0	0	d__Bacteria; p__Planctomycetes; c__vadinHA49; o__norank; f__norank; g__norank
OTU312	2	2	5	4	1	1	1	1	0	1	1	0	1	1	0	d__Bacteria; p__Proteobacteria; c__Deltaproteobacteria; o__Myxococcales
OTU313	3	0	0	4	0	0	0	0	0	0	0	0	0	1	0	d__Bacteria
OTU314	1	1	2	0	0	0	0	0	0	0	7	1	3	5	2	d__Bacteria; p__Actinobacteria; c__Actinobacteria; o__Solirubrobacterales
OTU315	0	0	0	1	0	0	0	0	0	0	0	1	1	1	0	d__Bacteria; p__Candidate_division_OP3; c__norank; o__norank; f__norank; g__norank; s__uncultured_Firmicutes_bacterium
OTU316	0	0	0	0	0	0	0	0	0	0	0	1	2	1	1	d__Bacteria; p__Proteobacteria; c__Alphaproteobacteria; o__Rhodospirillales
OTU317	0	0	0	0	0	0	0	0	0	0	6	0	1	0	0	d__Bacteria; p__Proteobacteria; c__Deltaproteobacteria; o__Myxococcales; f__Sandaracinaceae; g__Sandaracinus
OTU318	5	13	10	22	21	4	7	6	8	10	21	11	11	9	5	d__Bacteria; p__Planctomycetes; c__Planctomycetacia; o__Planctomycetales; f__Planctomycetaceae; g__Planctomyces; s__uncultured_Planctomycetaceae_bacterium
OTU319	2	3	0	2	4	0	1	1	0	0	0	0	1	1	0	d__Bacteria; p__Planctomycetes; c__Phycisphaerae; o__WD2101_soil_group; f__norank; g__norank; s__uncultured_bacterium
OTU320	0	0	0	2	1	0	0	0	0	0	1	1	1	0	0	d__Bacteria; p__Proteobacteria; c__Alphaproteobacteria; o__Rhodobacterales; f__Rhodobacteraceae
OTU321	11	7	11	6	7	0	0	0	0	0	13	4	5	5	4	d__Bacteria; p__Bacteroidetes; c__Cytophagia; o__Cytophagales; f__Cytophagaceae; g__Adhaeribacter
OTU322	0	0	0	0	0	1	5	5	2	5	2	0	1	0	0	d__Bacteria; p__Planctomycetes; c__Phycisphaerae; o__WD2101_soil_group; f__norank; g__norank; s__Planctomycetales_bacterium_Ellin7244
OTU323	1	0	0	4	3	2	0	0	1	0	0	2	1	1	2	d__Bacteria; p__Bacteroidetes; c__Flavobacteriia; o__Flavobacteriales; f__NS9_marine_group; g__norank
OTU324	2	3	0	1	0	0	0	1	1	1	1	1	1	0	0	d__Bacteria; p__Planctomycetes; c__Planctomycetacia; o__Planctomycetales; f__Planctomycetaceae; g__Gemmata; s__uncultured_bacterium
OTU325	0	0	1	0	1	0	0	0	0	0	2	1	2	0	0	d__Bacteria; p__Proteobacteria; c__Alphaproteobacteria; o__Rhodobacterales; f__Rhodobacteraceae; g__Rubellimicrobium; s__uncultured_bacterium
OTU326	3	1	2	3	0	9	6	5	2	8	5	0	1	0	0	d__Bacteria; p__Proteobacteria; c__Alphaproteobacteria; o__Sphingomonadales; f__Sphingomonadaceae; g__Sphingomonas
OTU327	0	1	1	1	2	1	1	1	0	2	5	4	5	1	0	d__Bacteria; p__Proteobacteria; c__Gammaproteobacteria; o__Alteromonadales; f__Alteromonadaceae; g__BD1-7_clade; s__uncultured_bacterium
OTU328	0	0	1	0	0	0	0	0	0	0	2	2	1	1	0	d__Bacteria; p__Proteobacteria; c__Deltaproteobacteria; o__Myxococcales; f__Sandaracinaceae
OTU329	0	0	0	0	0	2	3	5	3	4	0	0	0	0	0	d__Bacteria; p__Planctomycetes; c__Phycisphaerae; o__CPla-3_termite_group; f__norank; g__norank; s__uncultured_planctomycete
OTU330	4	2	1	1	1	1	1	1	0	1	2	1	1	2	1	d__Bacteria; p__Bacteroidetes; c__Sphingobacteriia; o__Sphingobacteriales; f__NS11-12_marine_group; g__norank
OTU331	0	0	1	0	2	0	0	0	0	1	0	1	0	1	0	d__Bacteria; p__Planctomycetes; c__Planctomycetacia; o__Planctomycetales; f__Planctomycetaceae; g__uncultured
OTU332	0	0	0	0	0	3	8	4	5	5	0	0	1	0	0	d__Bacteria; p__Acidobacteria; c__Acidobacteria; o__norank; f__norank; g__norank; s__uncultured_soil_bacterium
OTU333	0	0	0	0	0	0	0	0	0	0	1	0	0	2	1	d__Bacteria; p__Planctomycetes; c__Pla3_lineage; o__norank; f__norank; g__norank
OTU334	2	0	0	0	0	1	0	2	0	1	0	1	0	1	0	d__Bacteria; p__Acidobacteria; c__Acidobacteria; o__Subgroup_25; f__norank; g__norank; s__uncultured_soil_bacterium
OTU335	1	5	2	5	4	0	0	0	0	0	0	0	0	3	2	d__Bacteria; p__Acidobacteria; c__Acidobacteria; o__Subgroup_3; f__Unknown_Family; g__Bryobacter
OTU336	0	0	0	0	0	1	5	5	5	3	1	0	0	0	0	d__Bacteria; p__Planctomycetes; c__Planctomycetacia; o__Planctomycetales; f__Planctomycetaceae; g__uncultured
OTU337	2	2	1	3	5	2	4	5	3	1	6	3	6	6	3	d__Bacteria; p__Planctomycetes; c__Planctomycetacia; o__Planctomycetales; f__Planctomycetaceae; g__Gemmata; s__uncultured_bacterium
OTU338	1	0	3	4	0	6	5	0	4	1	1	0	3	1	0	d__Bacteria; p__Proteobacteria; c__Betaproteobacteria; o__Methylophilales; f__Methylophilaceae; g__uncultured; s__uncultured_beta_proteobacterium
OTU339	0	0	0	0	0	0	0	0	0	0	2	1	0	0	2	d__Bacteria; p__Planctomycetes; c__OM190; o__norank; f__norank; g__norank; s__uncultured_bacterium
OTU340	0	3	1	0	2	0	1	0	0	0	4	0	1	0	0	d__Bacteria; p__Actinobacteria; c__Actinobacteria; o__Acidimicrobiales; f__Iamiaceae; g__Iamia
OTU341	68	74	59	121	98	52	62	85	67	53	164	92	83	88	106	d__Bacteria; p__Acidobacteria; c__Acidobacteria; o__Subgroup_6; f__norank; g__norank; s__uncultured_Acidobacteriales_bacterium
OTU342	3	3	3	3	2	0	0	0	0	0	5	2	2	1	1	d__Bacteria; p__Actinobacteria; c__Actinobacteria; o__Solirubrobacterales; f__0319-6M6; g__norank; s__uncultured_actinobacterium
OTU343	10	12	14	20	20	2	4	0	0	1	27	20	7	13	14	d__Bacteria; p__Proteobacteria; c__Alphaproteobacteria; o__Rhizobiales; f__Methylobacteriaceae; g__Microvirga
OTU344	4	2	5	4	3	3	7	0	2	7	8	2	3	3	0	d__Bacteria; p__Actinobacteria; c__Actinobacteria; o__Micromonosporales; f__Micromonosporaceae; g__uncultured; s__uncultured_bacterium
OTU345	1	0	0	0	0	0	0	0	0	0	1	1	2	1	1	d__Bacteria; p__Gemmatimonadetes; c__Gemmatimonadetes; o__AT425-EubC11_terrestrial_group; f__norank; g__norank; s__uncultured_bacterium
OTU346	0	0	0	0	0	0	0	0	0	0	1	1	0	1	0	d__Bacteria; p__Armatimonadetes; c__norank; o__norank; f__norank; g__norank; s__uncultured_soil_bacterium
OTU347	2	1	0	1	0	0	0	0	1	0	2	0	0	0	0	d__Bacteria; p__Planctomycetes; c__Planctomycetacia; o__Planctomycetales; f__Planctomycetaceae; g__Gemmata; s__uncultured_bacterium
OTU348	0	0	4	4	5	0	0	0	0	0	0	1	0	0	3	d__Bacteria; p__Actinobacteria; c__Actinobacteria; o__Frankiales
OTU349	1	1	0	0	4	0	0	2	1	0	14	12	15	6	14	d__Bacteria; p__Planctomycetes; c__Planctomycetacia; o__Planctomycetales; f__Planctomycetaceae
OTU350	0	1	0	0	1	1	1	0	0	0	3	4	2	3	1	d__Bacteria; p__Planctomycetes; c__Phycisphaerae; o__Phycisphaerales; f__Phycisphaeraceae; g__AKYG587; s__uncultured_planctomycete
OTU351	1	0	0	1	0	0	1	1	0	0	0	0	0	0	0	d__Bacteria; p__Armatimonadetes; c__Armatimonadia; o__Armatimonadales; f__norank; g__norank; s__uncultured_organism
OTU352	0	0	0	0	0	2	3	3	2	2	0	0	0	0	0	d__Bacteria; p__Proteobacteria; c__Alphaproteobacteria; o__Rhizobiales; f__alphaI_cluster; g__norank; s__uncultured_bacterium
OTU353	0	0	1	0	0	3	2	3	4	4	0	0	0	0	0	d__Bacteria; p__Acidobacteria; c__Acidobacteria; o__Subgroup_4; f__Unknown_Family; g__Blastocatella
OTU354	1	1	2	1	3	0	0	0	0	0	1	0	0	0	1	d__Bacteria; p__Proteobacteria; c__Deltaproteobacteria; o__Myxococcales; f__uncultured; g__uncultured
OTU355	0	0	0	0	0	26	32	46	33	28	0	0	0	0	0	d__Bacteria; p__Acidobacteria; c__Acidobacteria; o__Acidobacteriales; f__Acidobacteriaceae_(Subgroup_1); g__Telmatobacter; s__uncultured_bacterium
OTU356	8	5	7	9	8	7	8	6	8	3	5	6	2	4	9	d__Bacteria; p__Bacteroidetes; c__Sphingobacteriia; o__Sphingobacteriales; f__Chitinophagaceae; g__uncultured; s__uncultured_Niastella_sp.
OTU357	0	0	0	1	1	0	0	0	0	0	0	0	0	0	0	d__Bacteria; p__Acidobacteria; c__Acidobacteria; o__norank; f__norank; g__norank
OTU358	22	12	16	32	25	15	38	43	41	42	20	22	21	15	10	d__Bacteria; p__Proteobacteria; c__Alphaproteobacteria; o__Caulobacterales; f__Caulobacteraceae; g__Phenylobacterium; s__uncultured_bacterium
OTU359	7	6	13	17	21	0	10	14	4	5	12	9	8	6	4	d__Bacteria; p__Proteobacteria; c__Alphaproteobacteria; o__Rhizobiales; f__Rhizobiales_Incertae_Sedis; g__Nordella; s__Nordella_oligomobilis
OTU360	3	1	1	4	3	1	0	1	1	1	3	1	1	0	1	d__Bacteria; p__Acidobacteria; c__Acidobacteria; o__Subgroup_4; f__Unknown_Family; g__Blastocatella
OTU361	43	74	71	100	78	14	29	21	29	27	88	40	40	45	41	d__Bacteria; p__Proteobacteria; c__Alphaproteobacteria; o__Rhizobiales; f__Bradyrhizobiaceae; g__uncultured; s__uncultured_bacterium
OTU362	0	0	0	0	0	2	4	3	0	6	0	0	0	0	0	d__Bacteria; p__Acidobacteria; c__Acidobacteria; o__Subgroup_13; f__norank; g__norank; s__uncultured_bacterium
OTU363	1	3	2	3	2	1	0	1	1	0	1	0	4	2	2	d__Bacteria; p__Planctomycetes; c__Planctomycetacia; o__Planctomycetales; f__Planctomycetaceae; g__Gemmata; s__uncultured_bacterium
OTU364	0	1	0	1	0	0	0	0	0	0	3	2	1	1	0	d__Bacteria; p__Actinobacteria; c__Actinobacteria; o__Streptomycetales; f__Streptomycetaceae; g__Streptomyces
OTU365	1	0	0	0	1	0	0	0	0	0	0	0	0	3	1	d__Bacteria
OTU366	0	1	1	2	1	3	6	5	2	3	4	2	3	1	2	d__Bacteria; p__Planctomycetes; c__Planctomycetacia; o__Planctomycetales; f__Planctomycetaceae; g__Gemmata; s__uncultured_bacterium
OTU367	3	4	2	7	2	30	37	42	30	30	7	4	5	1	5	d__Bacteria; p__Acidobacteria; c__Acidobacteria; o__Subgroup_6; f__norank; g__norank
OTU368	0	0	0	0	1	0	0	0	0	0	1	0	1	0	1	d__Bacteria; p__Planctomycetes; c__Planctomycetacia; o__Planctomycetales; f__Planctomycetaceae; g__uncultured; s__uncultured_bacterium
OTU369	0	0	0	0	0	1	2	10	3	6	0	0	0	0	0	d__Bacteria; p__Proteobacteria; c__Alphaproteobacteria; o__Rhizobiales; f__Rhizobiales_Incertae_Sedis; g__Rhizomicrobium; s__uncultured_proteobacterium
OTU370	2	0	0	2	3	0	0	0	1	0	2	0	0	0	1	d__Bacteria; p__Chlorobi; c__Chlorobia; o__Chlorobiales; f__SJA-28; g__norank
OTU371	1	1	0	2	1	0	0	0	0	1	1	3	0	1	1	d__Bacteria; p__Planctomycetes; c__OM190; o__norank; f__norank; g__norank; s__uncultured_bacterium
OTU372	0	0	0	1	0	1	1	1	0	1	5	1	7	2	6	d__Bacteria; p__Acidobacteria; c__Acidobacteria; o__Subgroup_17; f__norank; g__norank; s__uncultured_Acidobacteria_bacterium
OTU373	3	2	3	8	2	0	0	0	1	4	3	1	0	1	0	d__Bacteria; p__Bacteroidetes; c__Sphingobacteriia; o__Sphingobacteriales; f__Chitinophagaceae; g__Taibaiella; s__uncultured_bacterium
OTU374	6	6	9	13	10	1	1	1	1	0	6	2	4	1	5	d__Bacteria; p__Acidobacteria; c__Acidobacteria; o__Subgroup_10; f__ABS-19; g__norank; s__uncultured_Acidobacteria_bacterium
OTU375	1	0	0	0	2	0	0	0	0	0	2	0	0	0	1	d__Bacteria; p__Proteobacteria; c__Deltaproteobacteria; o__Myxococcales; f__Haliangiaceae; g__Haliangium
OTU376	1	0	1	1	0	0	0	0	0	0	0	0	1	0	3	d__Bacteria; p__Planctomycetes; c__Phycisphaerae; o__WD2101_soil_group; f__norank; g__norank; s__uncultured_soil_bacterium
OTU377	1	1	1	1	0	0	1	0	0	0	2	1	0	0	0	d__Bacteria; p__Bacteroidetes; c__Sphingobacteriia; o__Sphingobacteriales; f__NS11-12_marine_group; g__norank; s__uncultured_bacterium
OTU378	0	0	0	0	0	1	3	4	3	6	0	0	0	0	0	d__Bacteria; p__Chlorobi; c__Chlorobia; o__Chlorobiales; f__OPB56; g__norank; s__uncultured_bacterium_KF-JG30-B11
OTU379	5	10	8	24	23	19	22	35	14	25	12	4	11	10	4	d__Bacteria; p__Acidobacteria; c__Acidobacteria; o__Subgroup_6; f__norank; g__norank
OTU380	0	1	1	1	6	0	0	0	0	0	2	4	1	1	4	d__Bacteria; p__Chloroflexi; c__Anaerolineae; o__Anaerolineales; f__Anaerolineaceae; g__uncultured
OTU381	3	1	2	1	3	2	0	3	0	1	2	1	0	0	0	d__Bacteria; p__Proteobacteria; c__Alphaproteobacteria; o__Rhizobiales; f__Rhodobiaceae; g__norank; s__uncultured_bacterium
OTU382	0	2	0	0	0	0	0	0	0	0	0	2	2	1	1	d__Bacteria; p__Proteobacteria; c__Alphaproteobacteria; o__Rhodospirillales; f__MSB-1E8; g__norank; s__uncultured_bacterium
OTU383	3	1	2	0	2	0	0	0	0	0	0	1	0	1	0	d__Bacteria; p__Acidobacteria; c__Acidobacteria; o__Subgroup_18; f__norank; g__norank; s__uncultured_bacterium
OTU384	0	0	0	0	0	0	0	0	0	0	2	0	3	1	3	d__Bacteria; p__Chloroflexi; c__Chloroflexia; o__Chloroflexales; f__Chloroflexaceae
OTU385	0	0	0	0	0	5	3	7	4	13	0	0	0	0	0	d__Bacteria; p__Actinobacteria; c__Actinobacteria; o__Solirubrobacterales; f__TM146; g__norank
OTU386	19	30	32	53	56	14	35	28	36	32	70	50	48	40	27	d__Bacteria; p__Acidobacteria; c__Acidobacteria; o__Subgroup_6; f__norank; g__norank; s__uncultured_Acidobacteriales_bacterium
OTU387	0	4	2	1	2	0	0	0	0	0	0	0	0	0	0	d__Bacteria; p__TM6; c__norank; o__norank; f__norank; g__norank
OTU388	0	1	0	3	1	0	3	1	2	2	1	1	1	1	0	d__Bacteria; p__Proteobacteria; c__Betaproteobacteria; o__SC-I-84; f__norank; g__norank
OTU389	2	0	1	0	0	3	1	2	2	1	12	4	8	10	11	d__Bacteria; p__Candidate_division_WS3; c__norank; o__norank; f__norank; g__norank
OTU390	1	0	0	0	0	40	35	46	43	21	3	1	1	1	0	d__Bacteria; p__Proteobacteria; c__Betaproteobacteria; o__Burkholderiales; f__Burkholderiaceae; g__Burkholderia; s__Burkholderia_sp._YI23
OTU391	33	48	40	72	47	20	29	40	37	18	59	33	54	53	49	d__Bacteria; p__Acidobacteria; c__Acidobacteria; o__Subgroup_6; f__norank; g__norank
OTU392	0	0	0	0	0	0	0	1	0	1	0	0	0	0	0	d__Bacteria; p__Chloroflexi; c__Ktedonobacteria; o__C0119; f__norank; g__norank; s__uncultured_bacterium
OTU393	0	1	1	0	1	3	1	3	0	0	4	1	2	1	1	d__Bacteria; p__Planctomycetes; c__OM190; o__norank; f__norank; g__norank
OTU394	0	0	0	0	0	1	1	4	1	3	0	0	0	0	0	d__Bacteria; p__Proteobacteria; c__Gammaproteobacteria; o__Legionellales; f__Coxiellaceae; g__Aquicella
OTU395	12	2	7	8	15	4	6	1	1	5	6	3	8	5	11	d__Bacteria; p__Bacteroidetes; c__Sphingobacteriia; o__Sphingobacteriales; f__Chitinophagaceae; g__Chitinophaga; s__uncultured_bacterium
OTU396	0	1	0	0	0	4	6	8	6	2	0	0	0	0	0	d__Bacteria; p__Planctomycetes; c__Planctomycetacia; o__Planctomycetales; f__Planctomycetaceae; g__Planctomyces
OTU397	8	6	7	10	12	1	1	4	5	4	8	2	4	5	5	d__Bacteria; p__Acidobacteria; c__Acidobacteria; o__Subgroup_3; f__SJA-149; g__norank; s__uncultured_bacterium
OTU398	4	3	5	7	12	6	4	9	6	9	3	1	4	2	0	d__Bacteria; p__Candidate_division_WS3; c__norank; o__norank; f__norank; g__norank; s__uncultured_Acidobacteria_bacterium
OTU399	12	11	14	12	8	5	3	3	3	6	1	1	0	1	2	d__Bacteria; p__Proteobacteria; c__Gammaproteobacteria; o__Xanthomonadales; f__Xanthomonadaceae; g__Thermomonas
OTU400	0	0	0	3	0	0	0	0	0	0	0	0	0	0	1	d__Bacteria; p__Planctomycetes; c__Planctomycetacia; o__Planctomycetales; f__Planctomycetaceae; g__uncultured; s__uncultured_bacterium
OTU401	0	1	2	2	3	1	3	2	2	5	6	2	1	2	0	d__Bacteria; p__Bacteroidetes; c__Sphingobacteriia; o__Sphingobacteriales; f__AKYH767; g__norank; s__uncultured_bacterium
OTU402	3	1	0	0	2	0	0	1	1	0	1	3	0	3	3	d__Bacteria; p__NPL-UPA2; c__norank; o__norank; f__norank; g__norank
OTU403	1	2	1	3	1	0	0	0	0	0	1	0	0	2	0	d__Bacteria; p__Planctomycetes; c__Planctomycetacia; o__Planctomycetales; f__Planctomycetaceae; g__uncultured
OTU404	1	1	3	2	3	0	1	0	0	2	6	4	3	1	1	d__Bacteria; p__Gemmatimonadetes; c__Gemmatimonadetes; o__Gemmatimonadales; f__Gemmatimonadaceae; g__Gemmatimonas; s__uncultured_bacterium
OTU405	14	11	21	23	24	51	91	59	43	79	19	8	10	6	8	d__Bacteria; p__Bacteroidetes; c__Flavobacteriia; o__Flavobacteriales; f__Flavobacteriaceae; g__Flavobacterium
OTU406	27	35	32	51	45	28	35	56	30	38	72	29	37	27	25	d__Bacteria; p__Acidobacteria; c__Acidobacteria; o__Subgroup_6; f__norank; g__norank; s__uncultured_Acidobacteria_bacterium
OTU407	0	0	0	0	0	3	0	2	1	1	0	0	0	0	0	d__Bacteria; p__WD272; c__norank; o__norank; f__norank; g__norank; s__uncultured_cyanobacterium
OTU408	4	0	1	5	5	0	0	0	0	0	1	3	1	3	2	d__Bacteria; p__Chloroflexi; c__Anaerolineae; o__Anaerolineales; f__Anaerolineaceae; g__uncultured; s__uncultured_Chloroflexi_bacterium
OTU409	0	2	1	2	1	0	0	0	0	1	6	1	2	1	0	d__Bacteria; p__Bacteroidetes; c__Sphingobacteriia; o__Sphingobacteriales; f__NS11-12_marine_group; g__norank; s__uncultured_bacterium
OTU410	105	44	19	219	105	29	83	63	47	242	46	13	15	11	3	d__Bacteria
OTU411	0	3	1	2	3	0	0	0	0	2	3	0	0	1	2	d__Bacteria; p__Elusimicrobia; c__Elusimicrobia; o__Lineage_IIb; f__norank; g__norank; s__uncultured_bacterium
OTU412	0	0	0	0	0	2	1	4	2	1	0	0	0	0	0	d__Bacteria; p__Chloroflexi; c__Ktedonobacteria; o__C0119; f__norank; g__norank
OTU413	1	1	0	0	0	0	0	0	0	0	1	0	0	0	0	d__Bacteria; p__Actinobacteria; c__Actinobacteria; o__Acidimicrobiales; f__uncultured; g__uncultured
OTU414	0	1	1	1	1	0	0	0	0	0	2	0	0	0	0	d__Bacteria; p__Planctomycetes; c__Planctomycetacia; o__Planctomycetales; f__Planctomycetaceae; g__uncultured
OTU415	0	0	0	0	0	12	26	13	15	30	0	0	1	2	0	d__Bacteria; p__Acidobacteria; c__Acidobacteria; o__Subgroup_3; f__Unknown_Family; g__Candidatus_Solibacter; s__bacterium_Ellin7504
OTU416	0	0	0	0	0	1	0	1	0	0	1	1	0	0	0	d__Bacteria; p__Proteobacteria; c__Betaproteobacteria; o__Burkholderiales; f__Alcaligenaceae; g__uncultured; s__uncultured_bacterium
OTU417	0	1	2	3	0	1	2	0	0	1	1	0	1	0	2	d__Bacteria; p__Planctomycetes; c__Planctomycetacia; o__Planctomycetales; f__Planctomycetaceae; g__Gemmata
OTU418	0	0	0	0	0	0	0	0	0	0	2	2	1	1	0	d__Bacteria; p__Proteobacteria; c__Betaproteobacteria; o__Burkholderiales; f__Comamonadaceae
OTU419	0	0	1	3	1	3	4	2	2	2	0	1	0	1	0	d__Bacteria; p__Planctomycetes; c__Planctomycetacia; o__Planctomycetales; f__Planctomycetaceae; g__Singulisphaera; s__Singulisphaera_acidiphila_DSM_18658
OTU420	1	2	0	2	4	0	5	0	0	0	3	2	1	1	2	d__Bacteria; p__Proteobacteria; c__Deltaproteobacteria; o__Myxococcales; f__uncultured; g__uncultured; s__uncultured_Cystobacterineae_bacterium
OTU421	28	27	33	30	36	0	1	0	0	1	20	2	3	1	3	d__Bacteria; p__Actinobacteria; c__Actinobacteria; o__Acidimicrobiales; f__uncultured; g__uncultured
OTU422	0	0	0	0	0	0	5	1	1	1	0	0	0	0	0	d__Bacteria; p__Bacteroidetes; c__Sphingobacteriia; o__Sphingobacteriales; f__Chitinophagaceae
OTU423	3	1	0	2	2	0	1	1	1	0	2	0	0	4	0	d__Bacteria; p__Proteobacteria; c__Deltaproteobacteria; o__Myxococcales; f__Sandaracinaceae; g__norank; s__uncultured_bacterium
OTU424	4	3	6	16	16	0	1	1	1	2	29	9	10	17	10	d__Bacteria; p__Acidobacteria; c__Acidobacteria; o__Subgroup_6; f__norank; g__norank
OTU425	5	5	1	2	1	1	0	0	1	2	6	3	1	0	0	d__Bacteria; p__Verrucomicrobia; c__Opitutae; o__Opitutales; f__Opitutaceae; g__Opitutus; s__uncultured_bacterium
OTU426	1	2	0	2	1	0	1	0	0	1	1	0	1	0	3	d__Bacteria; p__Acidobacteria; c__Acidobacteria; o__Subgroup_4; f__DS-100; g__norank; s__uncultured_bacterium
OTU427	0	1	1	1	1	2	11	10	3	5	1	0	1	0	0	d__Bacteria; p__Acidobacteria; c__Acidobacteria; o__Subgroup_5; f__norank; g__norank
OTU428	1	1	2	3	2	3	3	1	1	1	4	1	5	5	9	d__Bacteria; p__Acidobacteria; c__Acidobacteria; o__Subgroup_9; f__norank; g__norank; s__uncultured_bacterium
OTU429	0	1	1	0	1	0	0	0	0	0	0	0	0	0	0	d__Bacteria; p__Planctomycetes; c__Planctomycetacia; o__Planctomycetales; f__Planctomycetaceae; g__uncultured; s__uncultured_bacterium
OTU430	2	1	0	1	4	7	5	3	3	6	2	1	1	5	3	d__Bacteria; p__Bacteroidetes; c__Sphingobacteriia; o__Sphingobacteriales; f__Chitinophagaceae; g__Parasegetibacter; s__uncultured_Bacteroidetes_bacterium
OTU431	0	0	0	0	0	0	0	0	0	0	1	1	1	0	0	d__Bacteria; p__Actinobacteria; c__Actinobacteria; o__Glycomycetales; f__Glycomycetaceae; g__uncultured; s__uncultured_bacterium
OTU432	0	1	0	2	3	0	0	0	0	1	1	0	0	0	0	d__Bacteria; p__Bacteroidetes; c__Sphingobacteriia; o__Sphingobacteriales; f__PHOS-HE51; g__norank; s__uncultured_bacterium
OTU433	2	3	0	2	4	0	0	0	0	0	1	0	1	0	0	d__Bacteria; p__Candidate_division_WS3; c__norank; o__norank; f__norank; g__norank
OTU434	0	0	0	0	0	21	17	44	25	12	12	5	7	6	5	d__Bacteria; p__Proteobacteria; c__Betaproteobacteria; o__SC-I-84; f__norank; g__norank; s__uncultured_Nitrosomonadaceae_bacterium
OTU435	0	1	0	4	1	4	6	9	9	4	3	8	6	9	9	d__Bacteria; p__Acidobacteria; c__Acidobacteria; o__Subgroup_3; f__Unknown_Family; g__Bryobacter; s__uncultured_bacterium
OTU436	2	2	1	4	3	5	5	3	4	1	4	3	3	3	0	d__Bacteria; p__Planctomycetes; c__Planctomycetacia; o__Planctomycetales; f__Planctomycetaceae; g__uncultured
OTU437	0	5	0	3	2	0	0	0	0	1	2	1	0	0	2	d__Bacteria; p__Bacteroidetes; c__Flavobacteriia; o__Flavobacteriales; f__NS9_marine_group; g__norank
OTU438	1	0	2	2	1	3	9	4	11	6	4	2	5	2	3	d__Bacteria; p__Acidobacteria; c__Acidobacteria; o__Subgroup_5; f__norank; g__norank; s__uncultured_bacterium
OTU439	5	0	0	8	6	0	0	0	0	0	3	0	2	0	1	d__Bacteria
OTU440	2	2	5	3	1	0	0	0	0	0	2	2	2	4	0	d__Bacteria; p__Actinobacteria; c__Actinobacteria; o__Acidimicrobiales; f__uncultured; g__uncultured
OTU441	0	0	0	0	0	0	0	0	0	0	6	3	2	1	3	d__Bacteria; p__Planctomycetes; c__Planctomycetacia; o__Planctomycetales; f__Planctomycetaceae
OTU442	0	0	1	0	1	0	0	0	0	0	2	2	1	0	0	d__Bacteria; p__Armatimonadetes; c__norank; o__norank; f__norank; g__norank; s__uncultured_bacterium
OTU443	0	0	0	0	0	0	0	0	0	0	2	1	0	0	1	d__Bacteria; p__Chloroflexi; c__JG30-KF-CM66; o__norank; f__norank; g__norank; s__uncultured_bacterium
OTU444	0	0	1	0	0	1	0	2	0	0	0	0	1	2	3	d__Bacteria; p__Bacteroidetes; c__Sphingobacteriia; o__Sphingobacteriales; f__Chitinophagaceae; g__Chitinophaga
OTU445	0	0	0	0	0	0	0	0	1	1	0	1	0	1	0	d__Bacteria; p__Firmicutes; c__Bacilli; o__Lactobacillales; f__Streptococcaceae; g__Streptococcus; s__Streptococcus_suis
OTU446	1	0	1	0	0	2	0	1	0	0	0	0	2	0	0	d__Bacteria; p__Bacteroidetes; c__Sphingobacteriia; o__Sphingobacteriales; f__Chitinophagaceae; g__uncultured
OTU447	15	21	21	28	35	57	97	75	92	71	26	15	18	12	18	d__Bacteria; p__Proteobacteria; c__Alphaproteobacteria; o__Rhizobiales; f__Hyphomicrobiaceae; g__Rhodoplanes; s__uncultured_alpha_proteobacterium
OTU448	0	0	1	1	0	0	0	0	0	1	1	1	0	0	1	d__Bacteria; p__Planctomycetes; c__Pla4_lineage; o__norank; f__norank; g__norank
OTU449	0	0	0	0	0	1	5	3	1	2	2	1	4	3	1	d__Bacteria; p__Proteobacteria; c__Alphaproteobacteria; o__Rhodospirillales; f__Rhodospirillaceae; g__Defluviicoccus
OTU450	1	7	2	8	3	1	4	2	4	2	0	0	1	1	1	d__Bacteria; p__Bacteroidetes; c__Sphingobacteriia; o__Sphingobacteriales; f__Sphingobacteriaceae
OTU451	1	3	0	6	2	0	0	0	0	0	33	20	22	17	20	d__Bacteria; p__Planctomycetes; c__Planctomycetacia; o__Planctomycetales; f__Planctomycetaceae; g__Schlesneria; s__uncultured_planctomycete
OTU452	0	0	0	0	0	6	5	3	7	11	0	0	0	0	0	d__Bacteria; p__Chloroflexi; c__JG37-AG-4; o__norank; f__norank; g__norank; s__uncultured_Chloroflexi_bacterium
OTU453	13	15	18	28	17	8	3	3	4	5	16	10	7	11	21	d__Bacteria; p__Planctomycetes; c__Phycisphaerae; o__WD2101_soil_group; f__norank; g__norank; s__uncultured_bacterium
OTU454	0	0	0	0	0	5	2	5	2	2	0	0	0	0	0	d__Bacteria; p__Acidobacteria; c__Acidobacteria; o__Subgroup_2; f__norank; g__norank; s__uncultured_bacterium
OTU455	2	4	3	8	4	5	5	18	11	15	5	1	0	3	2	d__Bacteria; p__Proteobacteria; c__Alphaproteobacteria; o__Rhizobiales; f__Rhizobiales_Incertae_Sedis; g__Rhizomicrobium
OTU456	7	2	3	1	4	2	0	1	0	0	7	3	5	2	6	d__Bacteria; p__Proteobacteria; c__Alphaproteobacteria; o__Rhizobiales; f__Hyphomicrobiaceae; g__Devosia
OTU457	5	11	10	12	11	1	1	2	2	3	10	4	0	3	2	d__Bacteria; p__Proteobacteria; c__Deltaproteobacteria; o__Myxococcales; f__uncultured; g__uncultured; s__uncultured_proteobacterium
OTU458	16	4	13	7	6	9	13	9	11	20	9	4	5	2	6	d__Bacteria; p__Proteobacteria; c__Deltaproteobacteria; o__Myxococcales; f__Haliangiaceae; g__Haliangium
OTU459	0	1	1	1	3	0	1	1	0	0	1	0	1	0	0	d__Bacteria; p__Proteobacteria; c__Alphaproteobacteria; o__Rhizobiales; f__D05-2; g__norank
OTU460	116	136	109	204	196	28	28	34	28	15	75	85	92	83	91	d__Bacteria; p__Proteobacteria; c__Gammaproteobacteria; o__Xanthomonadales; f__Xanthomonadales_Incertae_Sedis; g__Steroidobacter; s__uncultured_bacterium
OTU461	0	0	2	1	1	0	1	0	2	1	1	1	0	0	0	d__Bacteria; p__Gemmatimonadetes; c__Gemmatimonadetes; o__Gemmatimonadales; f__Gemmatimonadaceae; g__uncultured; s__uncultured_Gemmatimonadales_bacterium
OTU462	3	3	2	7	1	0	0	0	0	0	1	0	0	1	0	d__Bacteria; p__Chloroflexi; c__Anaerolineae; o__Anaerolineales; f__Anaerolineaceae; g__uncultured; s__uncultured_Caldilineaceae_bacterium
OTU463	2	2	0	3	2	0	0	1	1	0	4	0	2	1	1	d__Bacteria; p__Chloroflexi; c__Anaerolineae; o__Anaerolineales; f__Anaerolineaceae; g__uncultured
OTU464	0	0	0	0	0	4	32	16	13	180	1	0	0	0	0	d__Bacteria; p__Verrucomicrobia; c__Spartobacteria; o__Chthoniobacterales; f__DA101_soil_group; g__norank
OTU465	15	12	18	28	15	4	8	10	8	8	28	7	16	13	17	d__Bacteria; p__Planctomycetes; c__Planctomycetacia; o__Planctomycetales; f__Planctomycetaceae; g__Pir4_lineage
OTU466	0	1	0	6	3	0	0	0	0	0	1	0	0	1	2	d__Bacteria; p__Planctomycetes; c__Planctomycetacia; o__Planctomycetales; f__Planctomycetaceae; g__Pir4_lineage
OTU467	0	0	2	0	0	1	0	1	1	0	1	1	2	1	0	d__Bacteria; p__Planctomycetes; c__Planctomycetacia; o__Planctomycetales; f__Planctomycetaceae
OTU468	0	0	0	0	0	0	0	4	0	1	0	0	0	0	0	d__Bacteria; p__Proteobacteria; c__Alphaproteobacteria; o__Rhodospirillales; f__Acetobacteraceae
OTU469	64	109	134	200	152	220	295	370	269	248	252	162	186	148	191	d__Bacteria; p__Acidobacteria; c__Acidobacteria; o__Subgroup_6; f__norank; g__norank
OTU470	3	10	7	7	7	0	2	3	3	3	1	3	0	1	2	d__Bacteria; p__Chloroflexi; c__Gitt-GS-136; o__norank; f__norank; g__norank; s__uncultured_bacterium
OTU471	3	0	2	2	3	1	1	1	0	0	1	1	1	0	0	d__Bacteria; p__Planctomycetes; c__Planctomycetacia; o__Planctomycetales; f__Planctomycetaceae; g__Pirellula
OTU472	3	4	5	2	2	0	0	0	0	0	4	0	3	1	3	d__Bacteria; p__Actinobacteria; c__Actinobacteria; o__norank; f__norank; g__norank; s__uncultured_bacterium
OTU473	0	0	2	0	0	1	1	1	2	3	1	0	1	0	1	d__Bacteria; p__Proteobacteria; c__Alphaproteobacteria; o__Caulobacterales; f__Caulobacteraceae; g__norank; s__uncultured_bacterium
OTU474	3	6	4	4	6	1	2	1	1	0	3	5	4	5	11	d__Bacteria; p__Acidobacteria; c__Acidobacteria; o__Subgroup_17; f__norank; g__norank
OTU475	2	1	1	0	0	0	0	0	0	0	0	0	0	0	1	d__Bacteria; p__Proteobacteria; c__Deltaproteobacteria; o__Myxococcales; f__Haliangiaceae; g__Haliangium
OTU476	0	0	0	0	0	1	1	0	1	2	1	1	0	2	1	d__Bacteria; p__Actinobacteria; c__Actinobacteria; o__Gaiellales; f__uncultured; g__uncultured; s__uncultured_bacterium
OTU477	0	0	0	0	0	2	1	2	4	2	0	0	0	0	0	d__Bacteria; p__Bacteroidetes; c__Sphingobacteriia; o__Sphingobacteriales; f__CWT_CU03-E12; g__norank; s__uncultured_bacterium
OTU478	2	0	0	0	1	2	0	1	2	2	1	0	0	1	0	d__Bacteria; p__Acidobacteria; c__Acidobacteria; o__Acidobacteriales; f__Acidobacteriaceae_(Subgroup_1); g__uncultured
OTU479	0	1	1	0	0	0	1	1	2	0	2	1	4	2	0	d__Bacteria; p__Planctomycetes; c__Planctomycetacia; o__Planctomycetales; f__Planctomycetaceae; g__Pirellula
OTU480	3	3	2	4	7	0	0	0	0	0	5	3	3	4	2	d__Bacteria; p__Planctomycetes; c__Planctomycetacia; o__Planctomycetales; f__Planctomycetaceae; g__uncultured
OTU481	0	0	0	0	0	7	12	14	9	9	1	0	0	0	1	d__Bacteria; p__Proteobacteria; c__Gammaproteobacteria; o__Xanthomonadales; f__Xanthomonadaceae; g__Rhodanobacter; s__uncultured_Xanthomonadaceae_bacterium
OTU482	1	2	0	2	0	0	2	1	1	0	7	0	1	0	2	d__Bacteria; p__Acidobacteria; c__Acidobacteria; o__Subgroup_3; f__Unknown_Family; g__Candidatus_Solibacter
OTU483	0	0	0	1	0	14	6	11	5	10	0	0	0	0	0	d__Bacteria; p__Chloroflexi; c__Ktedonobacteria; o__JG30-KF-AS9; f__norank; g__norank; s__uncultured_bacterium
OTU484	0	0	0	0	0	8	5	9	5	9	0	0	0	0	0	d__Bacteria; p__WD272; c__norank; o__norank; f__norank; g__norank; s__uncultured_forest_soil_bacterium
OTU485	3	1	0	1	7	0	0	0	0	1	2	0	1	1	1	d__Bacteria; p__Bacteroidetes; c__Flavobacteriia; o__Flavobacteriales; f__Flavobacteriaceae; g__Flavobacterium; s__uncultured_Flavobacterium_sp.
OTU486	1	1	2	0	0	0	0	0	0	0	2	2	0	2	0	d__Bacteria; p__Planctomycetes; c__Phycisphaerae; o__Phycisphaerales; f__Phycisphaeraceae; g__SM1A02; s__uncultured_bacterium
OTU487	0	0	1	0	0	9	13	7	10	7	0	0	0	0	0	d__Bacteria; p__Proteobacteria; c__Alphaproteobacteria; o__Rhodospirillales; f__Rhodospirillaceae; g__Dongia; s__uncultured_alpha_proteobacterium
OTU488	18	12	17	17	15	4	5	3	8	9	21	9	21	6	12	d__Bacteria; p__Proteobacteria; c__Deltaproteobacteria; o__Myxococcales; f__uncultured; g__uncultured
OTU489	1	1	1	2	3	0	0	0	0	0	2	0	3	2	2	d__Bacteria; p__Proteobacteria; c__Alphaproteobacteria; o__Rhizobiales; f__Hyphomicrobiaceae; g__Devosia
OTU490	0	3	0	1	2	2	4	1	0	1	1	1	1	2	0	d__Bacteria; p__Proteobacteria; c__Alphaproteobacteria; o__Caulobacterales; f__Caulobacteraceae; g__Brevundimonas; s__Brevundimonas_diminuta
OTU491	2	1	1	2	1	12	19	17	17	17	1	2	1	3	2	d__Bacteria; p__Proteobacteria; c__Alphaproteobacteria; o__Rhizobiales; f__Rhizobiales_Incertae_Sedis; g__Rhizomicrobium; s__uncultured_alpha_proteobacterium
OTU492	2	3	4	0	2	0	0	0	0	1	7	2	6	1	6	d__Bacteria; p__Planctomycetes; c__Phycisphaerae; o__WD2101_soil_group; f__norank; g__norank; s__uncultured_bacterium
OTU493	0	0	0	0	0	0	0	0	0	2	3	0	1	0	0	d__Bacteria; p__Planctomycetes; c__Planctomycetacia; o__Planctomycetales; f__Planctomycetaceae; g__Gemmata; s__uncultured_endolithic_bacterium
OTU494	2	3	0	5	3	2	3	7	3	5	10	2	3	1	2	d__Bacteria; p__Planctomycetes; c__Planctomycetacia; o__Planctomycetales; f__Planctomycetaceae; g__Schlesneria; s__uncultured_bacterium
OTU495	1	1	1	0	1	0	0	0	1	0	1	0	0	0	0	d__Bacteria; p__Bacteroidetes; c__Sphingobacteriia; o__Sphingobacteriales; f__Chitinophagaceae; g__Lacibacter
OTU496	4	1	0	1	2	0	0	0	0	0	1	1	2	1	0	d__Bacteria
OTU497	17	18	32	20	29	0	0	0	1	1	34	9	4	8	4	d__Bacteria; p__Actinobacteria; c__Actinobacteria; o__Solirubrobacterales; f__FFCH13075; g__norank; s__uncultured_bacterium
OTU498	0	2	2	2	8	1	2	3	0	1	2	0	2	1	1	d__Bacteria; p__Firmicutes; c__Bacilli; o__Lactobacillales; f__Streptococcaceae; g__Lactococcus
OTU499	0	0	0	0	0	2	1	5	1	3	0	0	0	0	0	d__Bacteria; p__Acidobacteria; c__Acidobacteria; o__Acidobacteriales; f__Acidobacteriaceae_(Subgroup_1); g__uncultured
OTU500	0	1	0	1	2	0	1	0	0	0	0	0	1	1	0	d__Bacteria; p__Planctomycetes; c__OM190; o__norank; f__norank; g__norank; s__uncultured_soil_bacterium
OTU501	12	12	11	15	21	0	1	1	2	0	10	7	4	6	3	d__Bacteria; p__Acidobacteria; c__Acidobacteria; o__Subgroup_7; f__norank; g__norank
OTU502	1	2	1	0	3	0	0	0	0	0	0	0	0	0	0	d__Bacteria; p__Bacteroidetes; c__Sphingobacteriia; o__Sphingobacteriales; f__Saprospiraceae; g__uncultured; s__uncultured_bacterium
OTU503	0	1	2	3	3	11	24	10	20	28	2	0	1	0	0	d__Bacteria; p__Actinobacteria; c__Actinobacteria; o__Gaiellales; f__uncultured; g__uncultured
OTU504	0	1	3	3	3	0	0	1	0	0	1	0	0	0	0	d__Bacteria; p__Acidobacteria; c__Acidobacteria; o__Subgroup_3
OTU505	0	1	0	0	0	0	1	0	0	0	3	0	0	0	1	d__Bacteria; p__Planctomycetes; c__Phycisphaerae; o__WD2101_soil_group; f__norank; g__norank; s__uncultured_soil_bacterium
OTU506	0	0	0	0	0	0	0	0	0	0	1	1	0	0	0	d__Bacteria; p__Proteobacteria; c__Gammaproteobacteria; o__Legionellales; f__Coxiellaceae; g__Coxiella
OTU507	0	0	0	0	0	3	6	9	1	6	0	0	0	0	0	d__Bacteria; p__Actinobacteria; c__Actinobacteria; o__norank; f__norank; g__norank; s__uncultured_Micromonospora_sp.
OTU508	1	4	5	4	3	0	0	0	0	0	7	4	3	4	3	d__Bacteria; p__Planctomycetes; c__Planctomycetacia; o__Planctomycetales; f__Planctomycetaceae
OTU509	0	1	0	1	0	0	0	0	0	1	2	0	1	2	1	d__Bacteria; p__Proteobacteria; c__Deltaproteobacteria; o__Myxococcales; f__Nannocystaceae; g__Nannocystis
OTU510	3	5	1	0	0	0	0	0	0	0	1	0	1	1	1	d__Bacteria; p__Elusimicrobia; c__Elusimicrobia; o__Lineage_IIb; f__norank; g__norank; s__uncultured_bacterium
OTU511	5	5	7	4	3	3	4	4	3	5	3	2	2	1	2	d__Bacteria; p__Chloroflexi; c__KD4-96; o__norank; f__norank; g__norank
OTU512	1	1	1	0	0	1	0	0	0	1	0	0	1	0	1	d__Bacteria; p__Proteobacteria; c__Alphaproteobacteria; o__Sphingomonadales; f__Sphingomonadaceae; g__Sphingopyxis; s__Sphingopyxis_chilensis
OTU513	6	1	6	6	1	0	0	0	0	0	1	0	1	0	1	d__Bacteria; p__Actinobacteria; c__Actinobacteria; o__Frankiales; f__Sporichthyaceae; g__Sporichthya; s__uncultured_bacterium
OTU514	0	0	0	3	2	0	0	0	0	0	1	0	0	1	0	d__Bacteria; p__Planctomycetes; c__OM190; o__norank; f__norank; g__norank
OTU515	1	2	0	3	0	0	0	0	0	0	1	1	0	0	1	d__Bacteria; p__Chloroflexi; c__Thermomicrobia; o__JG30-KF-CM45; f__norank; g__norank; s__uncultured_Chloroflexi_bacterium
OTU516	1	0	0	2	1	0	2	1	1	0	0	0	0	4	2	d__Bacteria; p__Acidobacteria; c__Acidobacteria; o__Subgroup_3; f__Unknown_Family; g__Bryobacter
OTU517	0	0	0	0	0	4	1	1	3	1	0	0	0	0	0	d__Bacteria; p__Bacteroidetes; c__Sphingobacteriia; o__Sphingobacteriales; f__Chitinophagaceae; g__uncultured
OTU518	57	45	33	24	40	20	19	15	18	15	28	17	19	17	20	d__Bacteria; p__Bacteroidetes; c__Sphingobacteriia; o__Sphingobacteriales; f__Chitinophagaceae; g__Terrimonas
OTU519	3	7	5	9	7	0	2	0	0	0	10	6	10	6	3	d__Bacteria; p__Proteobacteria; c__Alphaproteobacteria; o__Rhizobiales; f__Hyphomicrobiaceae; g__Pedomicrobium; s__uncultured_bacterium
OTU520	0	0	0	0	0	0	2	3	2	2	0	0	0	0	0	d__Bacteria; p__Proteobacteria; c__Alphaproteobacteria; o__Rhodospirillales; f__DA111; g__norank; s__uncultured_bacterium
OTU521	0	0	0	0	0	1	5	1	1	2	6	0	0	1	4	d__Bacteria; p__Planctomycetes; c__OM190; o__norank; f__norank; g__norank
OTU522	6	2	3	3	10	4	4	2	1	4	5	1	6	8	4	d__Bacteria; p__Bacteroidetes; c__Sphingobacteriia; o__Sphingobacteriales; f__Saprospiraceae; g__uncultured
OTU523	1	1	2	1	3	7	11	14	7	12	9	2	5	3	6	d__Bacteria; p__Planctomycetes; c__Phycisphaerae; o__WD2101_soil_group; f__norank; g__norank; s__uncultured_bacterium
OTU524	3	7	9	13	14	2	4	2	6	2	12	5	9	6	6	d__Bacteria; p__Proteobacteria; c__Betaproteobacteria; o__TRA3-20; f__norank; g__norank
OTU525	10	7	8	18	13	1	1	0	0	0	26	10	15	6	12	d__Bacteria; p__Proteobacteria; c__Alphaproteobacteria; o__Rhizobiales; f__JG34-KF-361; g__norank; s__uncultured_alpha_proteobacterium
OTU526	1	3	0	1	0	0	0	0	0	0	1	0	2	1	1	d__Bacteria; p__WCHB1-60; c__norank; o__norank; f__norank; g__norank; s__uncultured_bacterium
OTU527	10	11	6	8	9	4	0	4	2	2	1	2	2	4	1	d__Bacteria; p__Verrucomicrobia; c__Opitutae; o__Opitutales; f__Opitutaceae; g__Opitutus; s__uncultured_soil_bacterium
OTU528	3	1	5	7	1	1	2	2	2	0	2	1	2	4	3	d__Bacteria; p__Proteobacteria; c__Betaproteobacteria; o__Burkholderiales; f__Alcaligenaceae; g__uncultured
OTU529	0	1	1	0	1	4	0	4	0	1	0	1	1	1	0	d__Bacteria; p__Armatimonadetes; c__norank; o__norank; f__norank; g__norank; s__uncultured_bacterium_#0319-6E2
OTU530	6	11	8	8	6	1	2	0	0	1	11	11	7	7	5	d__Bacteria; p__Proteobacteria; c__Betaproteobacteria; o__Nitrosomonadales; f__Nitrosomonadaceae; g__uncultured; s__uncultured_Nitrosomonadaceae_bacterium
OTU531	1	0	1	0	0	2	1	2	0	1	0	0	0	0	0	d__Bacteria; p__Planctomycetes; c__Planctomycetacia; o__Planctomycetales; f__Planctomycetaceae; g__Gemmata; s__uncultured_bacterium
OTU532	0	1	0	1	0	0	0	0	0	0	1	0	1	0	1	d__Bacteria
OTU533	0	0	0	0	0	0	0	0	0	0	1	0	1	0	1	d__Bacteria; p__Bacteroidetes; c__Sphingobacteriia; o__Sphingobacteriales; f__PHOS-HE51; g__norank; s__uncultured_bacterium
OTU534	0	1	2	4	5	0	0	0	0	0	1	1	1	0	0	d__Bacteria; p__Actinobacteria; c__Actinobacteria; o__Solirubrobacterales; f__0319-6M6; g__norank; s__uncultured_actinobacterium
OTU535	1	3	2	3	4	0	0	1	0	1	1	0	4	0	3	d__Bacteria; p__Proteobacteria; c__Alphaproteobacteria; o__Rhodospirillales; f__CCU22; g__norank; s__uncultured_bacterium
OTU536	0	0	0	0	0	1	4	2	0	3	0	0	0	0	0	d__Bacteria; p__Acidobacteria; c__Acidobacteria; o__Acidobacteriales; f__Acidobacteriaceae_(Subgroup_1)
OTU537	8	9	9	11	15	3	9	8	7	6	4	3	5	2	1	d__Bacteria; p__Proteobacteria; c__Alphaproteobacteria; o__Rhodospirillales; f__Rhodospirillales_Incertae_Sedis; g__Reyranella
OTU538	12	7	8	9	6	0	0	0	0	0	23	6	13	12	6	d__Bacteria; p__Actinobacteria; c__Actinobacteria; o__norank; f__norank; g__norank; s__uncultured_bacterium
OTU539	0	0	0	0	0	2	2	3	0	2	0	0	0	0	0	d__Bacteria; p__Candidate_division_WS3; c__norank; o__norank; f__norank; g__norank; s__uncultured_Acidobacterium_sp.
OTU540	0	0	0	0	0	0	0	0	0	0	5	2	0	4	5	d__Bacteria; p__Candidate_division_OP3; c__norank; o__norank; f__norank; g__norank
OTU541	2	2	1	4	2	73	84	104	64	55	1	5	2	0	4	d__Bacteria; p__Acidobacteria; c__Acidobacteria; o__Subgroup_7; f__norank; g__norank; s__uncultured_proteobacterium
OTU542	4	5	1	9	7	0	0	1	0	0	5	3	5	5	6	d__Bacteria; p__Proteobacteria; c__Gammaproteobacteria; o__Xanthomonadales; f__uncultured; g__uncultured
OTU543	0	0	1	1	2	0	0	0	1	1	1	1	1	0	0	d__Bacteria; p__Planctomycetes; c__Planctomycetacia; o__Planctomycetales; f__Planctomycetaceae; g__uncultured; s__uncultured_bacterium
OTU544	0	0	0	0	0	0	0	0	0	0	1	0	0	1	1	d__Bacteria; p__Actinobacteria; c__Actinobacteria; o__Solirubrobacterales; f__0319-6M6; g__norank
OTU545	0	0	0	0	0	0	0	1	1	0	0	0	0	1	0	d__Bacteria; p__Proteobacteria; c__Gammaproteobacteria; o__Xanthomonadales; f__Xanthomonadaceae; g__Tahibacter; s__uncultured_bacterium
OTU546	0	0	0	0	0	0	1	1	1	2	0	0	0	0	0	d__Bacteria; p__Chloroflexi; c__JG37-AG-4; o__norank; f__norank; g__norank; s__uncultured_soil_bacterium
OTU547	0	1	0	0	1	0	0	0	0	1	4	0	0	4	3	d__Bacteria; p__Candidate_division_WS3; c__norank; o__norank; f__norank; g__norank; s__uncultured_Fibrobacteres_bacterium
OTU548	0	0	0	1	0	12	11	12	13	21	5	2	0	3	2	d__Bacteria; p__Proteobacteria; c__Deltaproteobacteria; o__Myxococcales; f__Haliangiaceae; g__Haliangium; s__uncultured_Myxococcales_bacterium
OTU549	0	0	0	0	0	0	0	0	0	0	0	1	0	1	0	d__Bacteria; p__Proteobacteria; c__Deltaproteobacteria; o__Myxococcales; f__Nannocystaceae; g__Nannocystis; s__Nannocystis_pusilla
OTU550	7	8	9	8	6	0	7	3	3	3	25	8	4	6	5	d__Bacteria; p__Actinobacteria; c__Actinobacteria; o__Solirubrobacterales; f__480-2; g__norank
OTU551	0	0	0	0	0	5	7	6	5	4	0	0	0	0	0	d__Bacteria; p__WD272; c__norank; o__norank; f__norank; g__norank; s__uncultured_bacterium
OTU552	0	0	0	0	0	0	0	0	0	0	3	0	0	1	0	d__Bacteria; p__Bacteroidetes; c__Sphingobacteriia; o__Sphingobacteriales; f__PHOS-HE51; g__norank; s__uncultured_Bacteroidetes_bacterium
OTU553	0	0	0	2	1	0	0	0	2	1	1	0	1	0	0	d__Bacteria; p__Proteobacteria; c__Deltaproteobacteria; o__Myxococcales; f__uncultured; g__uncultured; s__uncultured_bacterium
OTU554	2	5	7	5	4	1	0	0	0	1	10	6	6	5	7	d__Bacteria; p__Proteobacteria; c__Alphaproteobacteria; o__Rhizobiales; f__Xanthobacteraceae; g__uncultured
OTU555	0	0	0	2	0	0	1	0	1	1	0	0	0	0	0	d__Bacteria; p__Planctomycetes; c__Planctomycetacia; o__Planctomycetales; f__Planctomycetaceae; g__uncultured
OTU556	3	0	0	0	0	0	0	0	0	0	4	0	0	0	0	d__Bacteria; p__Proteobacteria; c__Alphaproteobacteria; o__Caulobacterales; f__Hyphomonadaceae; g__Hirschia; s__uncultured_alpha_proteobacterium
OTU557	0	0	0	0	0	8	11	13	4	8	0	0	0	0	0	d__Bacteria; p__Acidobacteria; c__Acidobacteria; o__Subgroup_3; f__Unknown_Family; g__Candidatus_Solibacter; s__uncultured_Acidobacteriaceae_bacterium
OTU558	0	0	1	1	1	0	0	1	0	3	0	1	0	0	1	d__Bacteria; p__Bacteroidetes; c__Sphingobacteriia; o__Sphingobacteriales; f__KD3-93; g__norank; s__uncultured_Bacteroidetes_bacterium
OTU559	2	2	1	2	1	0	0	0	0	0	3	1	2	2	2	d__Bacteria; p__Proteobacteria; c__Alphaproteobacteria; o__Rhizobiales; f__P-102; g__norank; s__uncultured_bacterium
OTU560	0	0	0	0	0	1	3	3	1	3	1	0	0	0	0	d__Bacteria; p__Bacteroidetes; c__Cytophagia; o__Cytophagales; f__Cytophagaceae; g__Sporocytophaga; s__uncultured_Bacteroidetes_bacterium
OTU561	2	0	4	6	3	0	3	4	1	1	12	2	3	5	2	d__Bacteria; p__Candidate_division_WS3; c__norank; o__norank; f__norank; g__norank; s__uncultured_Acidobacterium_sp.
OTU562	0	0	0	0	0	0	0	0	0	0	0	1	1	2	1	d__Bacteria; p__Planctomycetes; c__Pla4_lineage; o__norank; f__norank; g__norank; s__uncultured_Planctomycetales_bacterium
OTU563	0	0	0	1	2	0	0	0	0	0	1	0	3	1	1	d__Bacteria; p__Bacteroidetes; c__Sphingobacteriia; o__Sphingobacteriales; f__NS11-12_marine_group; g__norank; s__uncultured_bacterium
OTU564	40	32	66	50	50	2	5	2	4	10	58	30	31	32	24	d__Bacteria; p__Actinobacteria; c__Actinobacteria; o__Propionibacteriales; f__Nocardioidaceae; g__Marmoricola; s__uncultured_bacterium
OTU565	0	0	0	0	0	1	9	4	3	8	0	0	0	0	0	d__Bacteria; p__Proteobacteria; c__Gammaproteobacteria; o__Xanthomonadales; f__uncultured; g__uncultured
OTU566	0	0	1	0	0	1	0	1	1	3	0	0	0	0	0	d__Bacteria; p__Bacteroidetes; c__Flavobacteriia; o__Flavobacteriales; f__Flavobacteriaceae; g__Flavobacterium
OTU567	19	12	7	7	11	1	1	3	2	3	3	3	1	4	13	d__Bacteria; p__Bacteroidetes; c__Sphingobacteriia; o__Sphingobacteriales; f__Chitinophagaceae; g__Flavisolibacter; s__uncultured_Flavisolibacter_sp.
OTU568	0	0	0	0	2	0	0	0	0	0	0	1	0	0	1	d__Bacteria; p__Actinobacteria; c__Actinobacteria; o__Solirubrobacterales
OTU569	1	5	3	4	3	0	1	0	0	4	4	4	4	3	3	d__Bacteria; p__Bacteroidetes; c__Sphingobacteriia; o__Sphingobacteriales; f__env.OPS_17; g__norank
OTU570	0	1	2	1	2	0	0	0	0	0	0	1	0	0	0	d__Bacteria; p__Chlorobi; c__Chlorobia; o__Chlorobiales; f__OPB56; g__norank; s__uncultured_bacterium
OTU571	5	2	0	10	6	3	7	8	3	8	5	1	4	2	4	d__Bacteria; p__Gemmatimonadetes; c__Gemmatimonadetes; o__Gemmatimonadales; f__Gemmatimonadaceae; g__uncultured; s__uncultured_bacterium
OTU572	0	1	0	0	1	0	1	0	0	0	2	0	1	1	1	d__Bacteria; p__Planctomycetes; c__Planctomycetacia; o__Planctomycetales; f__Planctomycetaceae
OTU573	5	0	3	3	0	0	0	0	0	1	2	1	0	0	4	d__Bacteria; p__Actinobacteria; c__Actinobacteria; o__Micrococcales; f__Promicromonosporaceae; g__Isoptericola; s__Isoptericola_variabilis
OTU574	2	2	2	1	1	0	0	0	0	0	3	1	0	0	1	d__Bacteria; p__Proteobacteria; c__Deltaproteobacteria; o__Myxococcales; f__Haliangiaceae; g__Haliangium
OTU575	7	0	0	4	0	1	0	0	1	2	5	0	0	0	0	d__Bacteria; p__Planctomycetes; c__Planctomycetacia; o__Planctomycetales; f__Planctomycetaceae; g__uncultured; s__uncultured_Planctomycetia_bacterium
OTU576	0	2	0	1	2	10	14	20	13	8	0	1	0	0	0	d__Bacteria; p__Planctomycetes; c__Planctomycetacia; o__Planctomycetales; f__Planctomycetaceae; g__Singulisphaera
OTU577	1	1	0	1	0	0	0	0	0	0	1	1	0	2	1	d__Bacteria; p__Planctomycetes; c__Planctomycetacia; o__Planctomycetales; f__Planctomycetaceae; g__Pirellula; s__uncultured_bacterium
OTU578	7	0	2	6	8	2	2	4	6	2	6	1	9	4	0	d__Bacteria; p__Proteobacteria; c__Gammaproteobacteria; o__Pseudomonadales; f__Pseudomonadaceae; g__Pseudomonas; s__Pseudomonas_viridiflava
OTU579	2	2	4	3	2	1	2	0	2	1	1	2	0	1	1	d__Bacteria; p__Proteobacteria; c__Alphaproteobacteria; o__Sphingomonadales; f__Erythrobacteraceae; g__Altererythrobacter; s__uncultured_soil_bacterium
OTU580	10	3	2	8	1	0	0	0	0	0	8	4	4	0	1	d__Bacteria
OTU581	19	20	6	9	13	2	3	1	3	6	4	2	4	3	6	d__Bacteria; p__Bacteroidetes; c__Sphingobacteriia; o__Sphingobacteriales; f__Chitinophagaceae
OTU582	0	1	1	4	2	0	0	0	2	0	0	0	0	0	0	d__Bacteria; p__Gemmatimonadetes; c__Gemmatimonadetes; o__Gemmatimonadales; f__Gemmatimonadaceae; g__Gemmatimonas
OTU583	0	1	1	2	0	0	0	0	0	1	2	0	0	1	0	d__Bacteria; p__Actinobacteria; c__Actinobacteria; o__Acidimicrobiales; f__uncultured; g__uncultured
OTU584	5	4	0	2	5	1	1	0	0	2	2	0	1	4	3	d__Bacteria; p__Proteobacteria; c__Deltaproteobacteria; o__Myxococcales; f__Sandaracinaceae; g__norank; s__uncultured_bacterium
OTU585	4	3	3	5	6	0	0	0	0	0	7	1	1	4	3	d__Bacteria; p__Actinobacteria; c__Actinobacteria; o__norank; f__norank; g__norank; s__uncultured_bacterium
OTU586	1	3	1	2	3	1	0	0	1	1	3	0	1	3	2	d__Bacteria; p__Chloroflexi; c__Gitt-GS-136; o__norank; f__norank; g__norank; s__uncultured_bacterium
OTU587	0	0	0	0	0	21	29	32	25	27	0	0	0	0	0	d__Bacteria; p__Acidobacteria; c__Acidobacteria; o__Subgroup_3; f__Unknown_Family; g__Candidatus_Solibacter
OTU588	0	1	0	1	0	0	0	0	0	0	1	1	0	0	2	d__Bacteria; p__Proteobacteria; c__Alphaproteobacteria; o__Rhizobiales; f__JG34-KF-361; g__norank; s__uncultured_bacterium
OTU589	1	1	2	0	1	8	5	7	9	3	0	1	1	0	0	d__Bacteria; p__Proteobacteria; c__Deltaproteobacteria; o__GR-WP33-30; f__norank; g__norank; s__uncultured_delta_proteobacterium
OTU590	6	9	12	14	10	3	2	1	7	0	7	6	8	7	11	d__Bacteria; p__Proteobacteria; c__Betaproteobacteria; o__TRA3-20; f__norank; g__norank
OTU591	3	1	3	3	4	0	0	0	0	0	0	0	2	1	0	d__Bacteria; p__Chloroflexi; c__Anaerolineae; o__Anaerolineales; f__Anaerolineaceae; g__uncultured; s__uncultured_Caldilineaceae_bacterium
OTU592	0	2	0	1	1	0	0	1	0	0	0	0	5	2	0	d__Bacteria; p__Acidobacteria; c__Acidobacteria; o__Subgroup_4; f__DS-100; g__norank; s__uncultured_bacterium
OTU593	2	0	4	5	1	1	0	1	0	2	1	0	1	1	3	d__Bacteria; p__Proteobacteria; c__Deltaproteobacteria; o__Myxococcales; f__Phaselicystidaceae; g__Phaselicystis; s__uncultured_Polyangiaceae_bacterium
OTU594	0	0	0	0	0	1	3	1	4	3	0	0	0	0	0	d__Bacteria; p__WCHB1-60; c__norank; o__norank; f__norank; g__norank; s__uncultured_soil_bacterium
OTU595	0	0	0	0	0	22	27	37	27	28	0	0	0	0	0	d__Bacteria; p__Acidobacteria; c__Acidobacteria; o__Acidobacteriales; f__Acidobacteriaceae_(Subgroup_1); g__uncultured; s__uncultured_Acidobacteriaceae_bacterium
OTU596	0	0	0	0	0	2	1	2	1	5	0	0	0	0	0	d__Bacteria; p__Acidobacteria; c__Acidobacteria; o__Subgroup_3; f__Unknown_Family; g__Bryobacter
OTU597	1	2	1	1	5	0	0	0	0	0	4	0	0	0	2	d__Bacteria; p__Actinobacteria; c__Actinobacteria; o__Acidimicrobiales; f__uncultured; g__uncultured; s__uncultured_bacterium
OTU598	0	0	0	1	1	0	0	1	0	1	0	3	0	1	0	d__Bacteria; p__Proteobacteria; c__Alphaproteobacteria; o__Rhodospirillales; f__Acetobacteraceae; g__Roseomonas
OTU599	4	0	0	1	0	0	0	0	0	0	6	0	0	0	0	d__Bacteria; p__Proteobacteria; c__Alphaproteobacteria; o__Caulobacterales; f__Hyphomonadaceae; g__Hirschia; s__uncultured_bacterium
OTU600	2	1	1	5	2	0	0	0	0	0	1	0	1	1	0	d__Bacteria; p__Proteobacteria; c__Gammaproteobacteria; o__Xanthomonadales; f__Solimonadaceae; g__uncultured; s__uncultured_Xanthomonadaceae_bacterium
OTU601	0	0	0	0	0	4	2	1	1	3	0	0	0	0	0	d__Bacteria
OTU602	0	0	0	0	1	0	1	0	2	0	0	0	0	0	1	d__Bacteria; p__Proteobacteria; c__Deltaproteobacteria; o__Myxococcales; f__Haliangiaceae; g__Haliangium; s__uncultured_bacterium
OTU603	0	0	0	1	1	0	0	0	0	0	2	0	0	0	0	d__Bacteria; p__Planctomycetes; c__Phycisphaerae; o__WD2101_soil_group; f__norank; g__norank; s__uncultured_bacterium
OTU604	0	0	1	0	0	40	49	32	18	26	0	0	0	1	0	d__Bacteria; p__Acidobacteria; c__Acidobacteria; o__Subgroup_3; f__Unknown_Family; g__Candidatus_Solibacter; s__uncultured_Acidobacteria_bacterium
OTU605	8	2	3	0	3	0	0	0	0	2	6	0	0	0	0	d__Bacteria; p__Verrucomicrobia; c__OPB35_soil_group; o__norank; f__norank; g__norank
OTU606	1	0	0	0	0	0	0	0	0	0	1	0	0	1	0	d__Bacteria; p__Proteobacteria
OTU607	1	0	0	0	0	0	0	0	0	0	1	1	1	1	1	d__Bacteria; p__Planctomycetes; c__Planctomycetacia; o__Planctomycetales; f__Planctomycetaceae; g__uncultured; s__uncultured_bacterium
OTU608	1	0	0	0	0	0	0	0	0	0	0	1	1	0	1	d__Bacteria; p__Armatimonadetes; c__norank; o__norank; f__norank; g__norank
OTU609	0	0	0	0	0	7	5	5	6	2	0	0	0	0	0	d__Bacteria; p__Planctomycetes; c__Planctomycetacia; o__Planctomycetales; f__Planctomycetaceae; g__Isosphaera
OTU610	6	5	12	3	8	1	0	0	0	0	6	3	6	2	2	d__Bacteria; p__Chloroflexi; c__Ardenticatenia; o__uncultured; f__uncultured; g__uncultured; s__uncultured_bacterium
OTU611	0	0	0	0	0	0	0	0	0	0	2	0	0	0	1	d__Bacteria; p__Bacteroidetes; c__Cytophagia; o__Cytophagales; f__Cytophagaceae; g__Hymenobacter
OTU612	3	11	12	15	10	0	0	0	0	2	10	4	5	3	2	d__Bacteria; p__Actinobacteria; c__Actinobacteria; o__Frankiales; f__Cryptosporangiaceae; g__norank; s__uncultured_bacterium
OTU613	84	79	78	145	89	86	114	93	78	82	119	51	59	48	75	d__Bacteria; p__Proteobacteria; c__Alphaproteobacteria; o__Rhizobiales; f__Xanthobacteraceae; g__uncultured
OTU614	0	1	0	4	0	0	0	0	0	0	0	0	0	0	0	d__Bacteria; p__Proteobacteria; c__Gammaproteobacteria; o__KI89A_clade; f__norank; g__norank; s__uncultured_soil_bacterium
OTU615	3	4	5	11	7	20	27	20	17	19	16	11	12	8	12	d__Bacteria; p__Acidobacteria; c__Acidobacteria; o__Subgroup_6; f__norank; g__norank; s__unidentified
OTU616	9	9	6	19	11	99	123	143	114	108	15	14	5	8	16	d__Bacteria; p__Proteobacteria; c__Alphaproteobacteria; o__Rhizobiales; f__Xanthobacteraceae; g__uncultured; s__uncultured_forest_soil_bacterium
OTU617	18	13	7	14	22	2	0	0	1	2	15	6	3	5	3	d__Bacteria; p__Bacteroidetes; c__Cytophagia; o__Cytophagales; f__Cytophagaceae
OTU618	0	0	0	1	1	0	0	0	0	0	1	0	0	0	0	d__Bacteria; p__Planctomycetes; c__OM190; o__norank; f__norank; g__norank
OTU619	50	40	33	28	49	2	2	1	2	1	16	3	11	7	8	d__Bacteria; p__Chloroflexi; c__Anaerolineae; o__Anaerolineales; f__Anaerolineaceae; g__uncultured
OTU620	7	2	7	9	7	18	11	14	7	15	18	9	12	14	16	d__Bacteria; p__Proteobacteria; c__Deltaproteobacteria; o__GR-WP33-30; f__norank; g__norank
OTU621	2	0	1	1	2	2	1	4	1	5	2	0	3	1	0	d__Bacteria; p__Planctomycetes; c__Planctomycetacia; o__Planctomycetales; f__Planctomycetaceae; g__uncultured
OTU622	1	2	5	3	2	1	7	3	0	7	10	2	4	6	4	d__Bacteria; p__Proteobacteria; c__Deltaproteobacteria; o__Myxococcales; f__Phaselicystidaceae; g__Phaselicystis; s__uncultured_Polyangiaceae_bacterium
OTU623	0	0	0	0	0	0	1	0	0	3	0	0	0	0	0	d__Bacteria; p__Proteobacteria; c__Deltaproteobacteria; o__Myxococcales; f__Cystobacteraceae; g__Anaeromyxobacter
OTU624	0	1	0	1	0	0	0	0	0	0	0	0	0	0	1	d__Bacteria; p__Candidate_division_OP11; c__norank; o__norank; f__norank; g__norank
OTU625	0	3	0	1	1	1	5	2	3	3	4	0	0	1	1	d__Bacteria; p__Planctomycetes; c__Planctomycetacia; o__Planctomycetales; f__Planctomycetaceae; g__uncultured; s__uncultured_bacterium
OTU626	4	8	6	7	4	7	14	16	12	15	13	5	6	10	3	d__Bacteria; p__Proteobacteria; c__Gammaproteobacteria; o__Xanthomonadales; f__Xanthomonadaceae; g__Arenimonas
OTU627	6	8	13	9	12	0	0	1	0	0	11	3	6	10	8	d__Bacteria; p__Actinobacteria; c__Actinobacteria; o__Frankiales; f__uncultured; g__uncultured; s__uncultured_bacterium
OTU628	15	18	15	27	20	4	3	4	1	5	8	7	4	2	4	d__Bacteria; p__Actinobacteria; c__Actinobacteria; o__Gaiellales; f__uncultured; g__uncultured
OTU629	1	0	0	0	2	0	0	0	0	0	0	2	0	0	0	d__Bacteria; p__Chloroflexi; c__Caldilineae; o__Caldilineales; f__Caldilineaceae; g__uncultured; s__uncultured_soil_bacterium
OTU630	5	2	1	2	3	0	0	0	0	0	3	0	0	0	1	d__Bacteria; p__Proteobacteria; c__Deltaproteobacteria; o__Myxococcales; f__Nannocystaceae; g__Nannocystis; s__uncultured_bacterium
OTU631	17	27	22	18	40	4	3	4	1	4	6	3	14	10	4	d__Bacteria; p__Acidobacteria; c__Acidobacteria; o__Subgroup_4; f__Unknown_Family; g__Blastocatella
OTU632	0	1	2	0	0	0	0	0	0	0	1	1	0	1	1	d__Bacteria; p__Actinobacteria; c__Actinobacteria; o__Propionibacteriales; f__Nocardioidaceae; g__Aeromicrobium
OTU633	0	0	0	0	0	0	0	0	1	1	3	1	3	3	0	d__Bacteria; p__Bacteroidetes; c__Cytophagia; o__Cytophagales; f__Cytophagaceae; g__uncultured
OTU634	2	0	1	4	3	0	0	0	0	0	2	4	3	3	2	d__Bacteria; p__Proteobacteria; c__Alphaproteobacteria; o__Rhodobacterales; f__Rhodobacteraceae
OTU635	0	0	0	0	0	19	17	18	19	15	0	0	0	0	0	d__Bacteria; p__Proteobacteria; c__Betaproteobacteria; o__B1-7BS; f__norank; g__norank; s__uncultured_beta_proteobacterium
OTU636	7	6	14	20	16	4	10	5	5	6	29	10	18	23	14	d__Bacteria; p__Proteobacteria; c__Alphaproteobacteria; o__Rhizobiales; f__Hyphomicrobiaceae; g__Devosia
OTU637	0	0	0	0	0	0	0	0	1	1	0	0	0	0	0	d__Bacteria
OTU638	1	0	4	6	4	0	0	0	0	0	8	2	7	5	6	d__Bacteria; p__Planctomycetes; c__Phycisphaerae; o__WD2101_soil_group; f__norank; g__norank; s__uncultured_bacterium
OTU639	0	1	0	0	1	0	0	0	0	0	0	0	0	0	0	d__Bacteria; p__Chloroflexi; c__Ardenticatenia; o__Ardenticatenales; f__norank; g__norank
OTU640	0	0	0	0	0	1	4	0	3	1	0	0	0	0	0	d__Bacteria; p__Planctomycetes; c__Planctomycetacia; o__Planctomycetales; f__Planctomycetaceae; g__uncultured
OTU641	3	6	11	9	8	2	0	0	0	0	4	2	2	3	6	d__Bacteria; p__Planctomycetes; c__Planctomycetacia; o__Planctomycetales; f__Planctomycetaceae; g__Blastopirellula; s__uncultured_Planctomycetaceae_bacterium
OTU642	0	2	1	1	1	0	0	1	0	0	3	1	0	0	0	d__Bacteria; p__Planctomycetes; c__Phycisphaerae; o__WD2101_soil_group; f__norank; g__norank
OTU643	0	0	1	0	0	0	0	1	0	0	0	1	3	2	1	d__Bacteria; p__Planctomycetes; c__OM190; o__norank; f__norank; g__norank; s__uncultured_bacterium
OTU644	0	0	0	0	0	2	8	5	6	4	0	0	0	0	0	d__Bacteria; p__Proteobacteria; c__Deltaproteobacteria; o__Myxococcales; f__Haliangiaceae; g__Haliangium
OTU645	1	0	1	1	1	0	2	1	1	0	0	2	0	1	0	d__Bacteria; p__Proteobacteria; c__Alphaproteobacteria; o__Rhizobiales; f__F0723; g__norank; s__alpha_proteobacterium_KC-IT-H2
OTU646	1	0	2	3	1	1	0	0	1	0	0	0	0	0	0	d__Bacteria; p__Planctomycetes; c__OM190; o__norank; f__norank; g__norank; s__uncultured_soil_bacterium
OTU647	0	0	0	0	0	16	8	9	6	8	0	0	0	0	0	d__Bacteria; p__Planctomycetes; c__Planctomycetacia; o__Planctomycetales; f__Planctomycetaceae; g__Isosphaera; s__uncultured_planctomycete
OTU648	0	0	0	0	0	0	0	0	0	0	3	0	0	0	0	d__Bacteria; p__Actinobacteria; c__Actinobacteria; o__Euzebyales; f__Euzebyaceae; g__Euzebya; s__uncultured_bacterium
OTU649	0	0	2	1	1	0	1	1	0	0	4	2	4	3	0	d__Bacteria; p__Proteobacteria; c__Deltaproteobacteria; o__GR-WP33-30; f__norank; g__norank
OTU650	2	0	1	2	3	0	1	4	0	0	3	1	1	2	3	d__Bacteria; p__Actinobacteria; c__Actinobacteria; o__Acidimicrobiales; f__uncultured; g__uncultured; s__uncultured_bacterium
OTU651	3	0	0	0	4	0	0	0	0	0	4	2	1	0	0	d__Bacteria; p__Bacteroidetes; c__Sphingobacteriia; o__Sphingobacteriales; f__Chitinophagaceae; g__Terrimonas; s__uncultured_bacterium
OTU652	3	0	1	0	0	2	0	1	0	0	0	0	0	0	0	d__Bacteria; p__Elusimicrobia; c__Elusimicrobia; o__Lineage_IIb; f__norank; g__norank; s__uncultured_bacterium
OTU653	0	0	1	1	0	1	0	1	1	0	3	1	4	2	0	d__Bacteria; p__Planctomycetes; c__Planctomycetacia; o__Planctomycetales; f__Planctomycetaceae; g__Gemmata; s__uncultured_bacterium
OTU654	0	1	4	2	1	0	0	0	0	0	0	0	0	0	0	d__Bacteria; p__Proteobacteria; c__Deltaproteobacteria; o__Sh765B-TzT-29; f__norank; g__norank; s__uncultured_Nitrospirae_bacterium
OTU655	4	2	4	5	2	1	0	0	0	1	3	2	2	1	1	d__Bacteria; p__Bacteroidetes; c__Sphingobacteriia; o__Sphingobacteriales; f__Chitinophagaceae; g__Niastella; s__uncultured_bacterium
OTU656	0	0	0	0	0	1	2	2	0	0	0	0	0	0	0	d__Bacteria; p__Planctomycetes; c__Planctomycetacia; o__Planctomycetales; f__Planctomycetaceae; g__uncultured
OTU657	0	0	0	0	0	0	0	0	0	0	2	4	1	2	5	d__Bacteria; p__Synergistetes; c__Synergistia; o__Synergistales; f__Synergistaceae; g__uncultured
OTU658	1	3	0	0	3	4	8	8	12	4	2	1	1	1	0	d__Bacteria; p__Acidobacteria; c__Acidobacteria; o__Subgroup_3; f__Unknown_Family; g__Bryobacter; s__Acidobacteria_bacterium_IGE-016
OTU659	0	0	0	1	0	0	0	1	0	0	1	1	1	0	1	d__Bacteria; p__Acidobacteria; c__Acidobacteria; o__Subgroup_4; f__norank; g__norank; s__uncultured_Acidobacteria_bacterium
OTU660	0	1	2	3	1	2	5	1	2	6	0	1	0	0	0	d__Bacteria; p__Actinobacteria; c__Actinobacteria; o__Gaiellales; f__uncultured; g__uncultured
OTU661	0	0	1	1	0	0	0	0	0	0	1	0	0	1	0	d__Bacteria; p__Chloroflexi
OTU662	0	0	0	0	0	0	2	0	0	1	0	0	0	0	0	d__Bacteria; p__Chloroflexi; c__uncultured; o__uncultured; f__uncultured; g__uncultured; s__uncultured_sludge_bacterium_A31
OTU663	4	5	4	6	3	0	0	0	0	0	10	1	6	2	2	d__Bacteria; p__Cyanobacteria; c__Cyanobacteria; o__norank; f__norank; g__norank
OTU664	1	0	0	0	0	5	9	5	4	5	0	0	0	0	0	d__Bacteria; p__Elusimicrobia; c__Elusimicrobia; o__Lineage_IV; f__norank; g__norank; s__uncultured_bacterium
OTU665	0	0	0	0	0	6	3	9	2	9	0	0	0	0	0	d__Bacteria; p__Candidate_division_WS3; c__norank; o__norank; f__norank; g__norank
OTU666	1	5	2	7	4	0	0	1	0	1	7	3	2	2	6	d__Bacteria; p__Planctomycetes; c__OM190; o__norank; f__norank; g__norank; s__uncultured_soil_bacterium
OTU667	1	0	0	4	2	0	0	0	0	0	1	1	1	0	0	d__Bacteria; p__Planctomycetes
OTU668	0	0	0	0	0	1	1	1	1	0	0	0	0	0	0	d__Bacteria; p__Proteobacteria; c__Alphaproteobacteria; o__Rhodospirillales; f__Rhodospirillaceae; g__Skermanella; s__uncultured_proteobacterium
OTU669	2	0	0	0	1	5	0	4	3	10	8	5	5	1	6	d__Bacteria; p__Planctomycetes; c__Phycisphaerae; o__WD2101_soil_group; f__norank; g__norank; s__uncultured_bacterium
OTU670	6	4	3	6	2	0	0	0	0	0	1	0	1	0	0	d__Bacteria; p__Actinobacteria; c__Actinobacteria; o__Acidimicrobiales; f__uncultured; g__uncultured; s__uncultured_bacterium
OTU671	3	5	4	8	5	0	0	0	0	0	1	0	1	1	2	d__Bacteria; p__Proteobacteria; c__Deltaproteobacteria; o__GR-WP33-30; f__norank; g__norank; s__uncultured_Desulfuromonadales_bacterium
OTU672	0	0	1	2	0	0	0	0	1	1	0	1	0	1	0	d__Bacteria; p__Proteobacteria; c__Deltaproteobacteria; o__Myxococcales; f__Haliangiaceae; g__Haliangium; s__uncultured_proteobacterium
OTU673	1	1	1	3	1	2	1	3	3	2	2	1	5	1	1	d__Bacteria; p__Acidobacteria; c__Acidobacteria; o__Subgroup_17; f__norank; g__norank
OTU674	0	1	0	0	1	0	0	0	0	0	2	0	1	3	1	d__Bacteria; p__Planctomycetes; c__vadinHA49; o__norank; f__norank; g__norank
OTU675	0	0	1	0	0	0	1	1	0	0	1	1	2	1	1	d__Bacteria; p__Proteobacteria; c__Alphaproteobacteria; o__Rhodospirillales; f__MNC12; g__norank; s__uncultured_bacterium
OTU676	13	6	11	15	4	0	0	0	1	0	20	7	11	11	15	d__Bacteria; p__Chloroflexi; c__Ardenticatenia; o__uncultured; f__uncultured; g__uncultured; s__uncultured_bacterium
OTU677	0	0	0	0	0	2	6	2	2	8	0	0	0	0	0	d__Bacteria; p__Proteobacteria; c__Gammaproteobacteria; o__Pseudomonadales; f__Moraxellaceae; g__Perlucidibaca; s__uncultured_bacterium
OTU678	0	0	0	0	0	3	1	0	2	2	0	0	0	0	0	d__Bacteria; p__Proteobacteria; c__Alphaproteobacteria; o__Rhodospirillales; f__DA111; g__norank
OTU679	5	3	6	3	4	0	0	0	0	1	4	1	4	3	6	d__Bacteria; p__Bacteroidetes; c__Sphingobacteriia; o__Sphingobacteriales; f__Chitinophagaceae
OTU680	1	2	2	1	6	16	14	8	17	8	4	1	5	1	1	d__Bacteria; p__Proteobacteria; c__Betaproteobacteria; o__SC-I-84; f__norank; g__norank; s__uncultured_proteobacterium
OTU681	18	11	25	13	25	0	0	0	0	0	2	1	0	1	0	d__Bacteria; p__Actinobacteria; c__Actinobacteria; o__Acidimicrobiales; f__uncultured; g__uncultured; s__uncultured_bacterium
OTU682	0	1	0	3	0	0	0	0	0	0	0	0	0	0	2	d__Bacteria; p__Actinobacteria; c__Actinobacteria; o__Gaiellales; f__uncultured; g__uncultured
OTU683	5	5	5	6	7	0	0	0	0	0	2	1	0	3	1	d__Bacteria; p__Actinobacteria; c__Actinobacteria; o__Pseudonocardiales; f__Pseudonocardiaceae; g__Actinomycetospora; s__uncultured_bacterium
OTU684	7	5	5	2	2	1	0	1	0	0	6	0	2	1	1	d__Bacteria; p__Actinobacteria; c__Actinobacteria; o__Acidimicrobiales; f__uncultured; g__uncultured
OTU685	32	35	50	46	56	5	4	2	4	6	65	19	16	21	16	d__Bacteria; p__Actinobacteria; c__Actinobacteria; o__Acidimicrobiales; f__Iamiaceae; g__Iamia
OTU686	3	4	3	4	5	0	0	0	0	0	6	1	2	1	2	d__Bacteria; p__Bacteroidetes; c__Sphingobacteriia; o__Sphingobacteriales; f__PHOS-HE51; g__norank; s__uncultured_bacterium
OTU687	0	0	0	0	0	0	0	0	0	0	1	2	1	0	1	d__Bacteria; p__Planctomycetes; c__Planctomycetacia; o__Planctomycetales; f__Planctomycetaceae; g__uncultured
OTU688	3	0	1	2	3	2	0	0	1	0	2	2	0	4	1	d__Bacteria; p__Proteobacteria; c__Deltaproteobacteria; o__Myxococcales; f__Nannocystaceae; g__Enhygromyxa; s__uncultured_bacterium
OTU689	2	1	0	2	1	21	39	9	19	36	0	0	4	0	0	d__Bacteria; p__Bacteroidetes; c__Sphingobacteriia; o__Sphingobacteriales; f__Sphingobacteriaceae; g__Mucilaginibacter
OTU690	0	0	0	0	0	0	1	1	1	4	0	0	0	0	0	d__Bacteria; p__Acidobacteria; c__Acidobacteria; o__Subgroup_2; f__norank; g__norank
OTU691	4	6	5	8	7	18	25	36	20	24	13	12	15	11	2	d__Bacteria; p__Acidobacteria; c__Acidobacteria; o__Subgroup_6; f__norank; g__norank
OTU692	1	14	5	18	7	1	1	3	1	1	6	2	1	6	3	d__Bacteria; p__Planctomycetes; c__Planctomycetacia; o__Planctomycetales; f__Planctomycetaceae; g__Pirellula
OTU693	8	8	14	19	12	1	1	0	1	0	10	7	9	9	6	d__Bacteria; p__Proteobacteria; c__Alphaproteobacteria; o__Rhizobiales; f__Methylobacteriaceae; g__uncultured; s__uncultured_bacterium
OTU694	19	34	21	27	38	0	2	1	2	2	30	6	9	11	11	d__Bacteria; p__Chloroflexi; c__TK10; o__norank; f__norank; g__norank; s__uncultured_Chloroflexus_sp.
OTU695	3	0	0	0	0	20	22	34	22	22	7	1	3	1	2	d__Bacteria; p__Acidobacteria; c__Acidobacteria; o__Subgroup_6; f__norank; g__norank; s__uncultured_Acidobacteria_bacterium
OTU696	0	0	7	2	1	0	0	1	0	1	1	1	5	1	2	d__Bacteria; p__Acidobacteria; c__Acidobacteria; o__norank; f__norank; g__norank; s__uncultured_bacterium
OTU697	1	0	2	2	1	1	0	0	0	0	1	0	0	1	0	d__Bacteria; p__Chloroflexi; c__Ardenticatenia; o__Ardenticatenales; f__norank; g__norank; s__uncultured_bacterium
OTU698	1	4	2	4	2	0	0	0	0	0	0	0	0	0	0	d__Bacteria; p__Actinobacteria; c__Actinobacteria
OTU699	1	1	1	5	2	0	1	2	1	0	1	0	0	0	0	d__Bacteria; p__Proteobacteria; c__Alphaproteobacteria; o__Rhizobiales; f__Bradyrhizobiaceae; g__Bosea; s__uncultured_bacterium
OTU700	0	0	0	0	0	0	0	0	0	0	1	1	0	1	2	d__Bacteria; p__Acidobacteria; c__Acidobacteria; o__Subgroup_25; f__norank; g__norank; s__uncultured_prokaryote
OTU701	28	28	34	59	51	7	16	12	9	14	152	67	68	59	68	d__Bacteria; p__Proteobacteria; c__Betaproteobacteria; o__Nitrosomonadales; f__Nitrosomonadaceae; g__uncultured
OTU702	0	0	0	0	0	1	1	1	4	1	0	0	0	0	0	d__Bacteria; p__Proteobacteria; c__Gammaproteobacteria; o__Legionellales; f__Coxiellaceae; g__Aquicella
OTU703	1	1	2	1	2	1	0	0	0	2	3	1	3	1	2	d__Bacteria; p__Actinobacteria; c__Actinobacteria; o__Gaiellales; f__uncultured; g__uncultured; s__uncultured_bacterium
OTU704	0	0	0	0	0	1	0	1	0	0	2	0	0	1	0	d__Bacteria; p__Proteobacteria; c__Deltaproteobacteria; o__Myxococcales; f__Nannocystaceae; g__Nannocystis; s__uncultured_Myxococcales_bacterium
OTU705	10	15	19	37	32	228	300	340	240	224	57	26	27	24	22	d__Bacteria; p__Proteobacteria; c__Alphaproteobacteria; o__Rhizobiales; f__Xanthobacteraceae
OTU706	2	1	0	1	2	2	3	3	1	2	5	1	1	4	0	d__Bacteria; p__Bacteroidetes; c__Sphingobacteriia; o__Sphingobacteriales; f__AKYH767; g__norank; s__uncultured_bacterium
OTU707	0	0	0	0	0	5	5	7	5	9	0	0	0	0	0	d__Bacteria; p__Proteobacteria; c__Gammaproteobacteria; o__Xanthomonadales; f__uncultured; g__uncultured
OTU708	0	0	0	0	0	0	0	2	0	0	0	0	0	0	0	d__Bacteria; p__Proteobacteria; c__Alphaproteobacteria; o__Rhodospirillales; f__DA111; g__norank
OTU709	1	1	2	6	7	1	0	0	0	1	3	1	4	4	2	d__Bacteria; p__Planctomycetes; c__Phycisphaerae; o__WD2101_soil_group; f__norank; g__norank; s__uncultured_bacterium
OTU710	1	3	2	1	6	0	0	0	0	0	0	1	0	2	0	d__Bacteria; p__Planctomycetes; c__Planctomycetacia; o__Planctomycetales; f__Planctomycetaceae; g__uncultured
OTU711	2	7	4	4	4	0	0	1	1	1	4	2	1	1	3	d__Bacteria; p__Proteobacteria; c__Deltaproteobacteria; o__Myxococcales; f__uncultured; g__uncultured
OTU712	5	7	4	8	9	4	4	3	4	6	4	8	4	3	6	d__Bacteria; p__Bacteroidetes; c__Sphingobacteriia; o__Sphingobacteriales; f__Saprospiraceae; g__uncultured; s__uncultured_Sphingobacteriales_bacterium
OTU713	1	2	2	1	2	0	0	0	0	0	1	3	0	2	2	d__Bacteria; p__Actinobacteria; c__Actinobacteria; o__norank; f__norank; g__norank
OTU714	1	0	0	1	1	0	0	0	0	0	10	4	6	5	2	d__Bacteria; p__Actinobacteria; c__Actinobacteria; o__Propionibacteriales; f__Propionibacteriaceae; g__uncultured; s__uncultured_endolithic_bacterium
OTU715	17	16	19	30	17	21	21	12	10	17	40	20	19	12	17	d__Bacteria; p__Proteobacteria; c__Alphaproteobacteria; o__Rhizobiales; f__Hyphomicrobiaceae; g__Pedomicrobium
OTU716	3	2	2	1	0	0	0	0	0	1	2	0	3	1	0	d__Bacteria; p__Proteobacteria; c__Deltaproteobacteria; o__Myxococcales
OTU717	16	23	15	40	23	2	1	1	2	1	14	8	9	8	8	d__Bacteria; p__Bacteroidetes; c__Cytophagia; o__Cytophagales; f__Cytophagaceae; g__uncultured
OTU718	11	10	18	15	14	1	5	3	6	5	9	7	4	3	3	d__Bacteria; p__Actinobacteria; c__Actinobacteria; o__Gaiellales; f__uncultured; g__uncultured
OTU719	0	1	3	3	6	0	0	1	0	0	2	2	0	2	0	d__Bacteria; p__Planctomycetes; c__OM190; o__norank; f__norank; g__norank; s__uncultured_microorganism
OTU720	0	0	0	0	0	0	0	0	0	0	1	0	1	0	0	d__Bacteria; p__Actinobacteria; c__Actinobacteria; o__Acidimicrobiales; f__Acidimicrobiaceae
OTU721	1	0	0	1	0	3	9	18	6	14	1	0	0	0	0	d__Bacteria; p__Proteobacteria; c__Alphaproteobacteria; o__Rhodospirillales; f__DA111; g__norank
OTU722	0	0	0	0	0	7	12	15	15	18	0	0	0	0	0	d__Bacteria; p__Proteobacteria; c__Alphaproteobacteria; o__Rhodospirillales; f__JG37-AG-20; g__norank
OTU723	12	17	16	37	23	57	73	92	64	50	9	9	9	6	9	d__Bacteria; p__Proteobacteria; c__Alphaproteobacteria; o__Rhodospirillales; f__Rhodospirillales_Incertae_Sedis; g__Reyranella
OTU724	4	4	4	9	7	1	1	2	1	1	3	3	0	2	4	d__Bacteria; p__Planctomycetes; c__Planctomycetacia; o__Planctomycetales; f__Planctomycetaceae; g__Planctomyces
OTU725	8	16	12	16	24	0	4	0	0	0	6	4	2	0	1	d__Bacteria; p__Proteobacteria; c__Gammaproteobacteria; o__Xanthomonadales; f__Xanthomonadales_Incertae_Sedis; g__uncultured; s__uncultured_bacterium
OTU726	0	0	0	0	0	0	0	2	1	0	0	0	0	0	0	d__Bacteria; p__Bacteroidetes; c__Sphingobacteriia; o__Sphingobacteriales
OTU727	4	4	8	7	4	1	2	1	2	2	5	0	1	0	2	d__Bacteria; p__Planctomycetes; c__Planctomycetacia; o__Planctomycetales; f__Planctomycetaceae; g__Gemmata
OTU728	0	0	0	1	0	0	0	0	0	0	2	0	0	2	0	d__Bacteria; p__Proteobacteria; c__Deltaproteobacteria; o__Sh765B-TzT-29; f__norank; g__norank
OTU729	4	3	2	2	4	0	0	0	0	0	2	2	0	4	0	d__Bacteria; p__Planctomycetes; c__Planctomycetacia; o__Planctomycetales; f__Planctomycetaceae; g__Gemmata
OTU730	0	0	1	0	0	5	5	5	6	6	0	0	1	0	0	d__Bacteria; p__Acidobacteria; c__Acidobacteria; o__norank; f__norank; g__norank; s__uncultured_proteobacterium
OTU731	0	0	0	0	0	0	0	0	0	0	2	0	2	0	0	d__Bacteria; p__Proteobacteria; c__Gammaproteobacteria; o__Legionellales; f__Coxiellaceae; g__Aquicella
OTU732	1	0	1	0	0	1	1	0	1	1	1	0	0	0	0	d__Bacteria; p__Planctomycetes; c__Planctomycetacia; o__Planctomycetales; f__Planctomycetaceae; g__uncultured; s__uncultured_bacterium
OTU733	3	3	1	5	6	1	2	0	0	2	9	2	1	2	3	d__Bacteria; p__Gemmatimonadetes; c__Gemmatimonadetes; o__Gemmatimonadales; f__Gemmatimonadaceae; g__Gemmatimonas; s__uncultured_bacterium
OTU734	0	0	0	0	0	0	1	0	0	1	2	1	0	0	0	d__Bacteria; p__Planctomycetes; c__Planctomycetacia; o__Planctomycetales; f__Planctomycetaceae; g__uncultured; s__uncultured_bacterium
OTU735	2	7	10	19	10	6	5	1	2	5	10	4	11	7	5	d__Bacteria; p__Planctomycetes; c__Planctomycetacia; o__Planctomycetales; f__Planctomycetaceae; g__Pirellula
OTU736	0	0	0	1	1	0	0	0	0	0	0	0	0	0	0	d__Bacteria; p__Chloroflexi; c__Anaerolineae; o__Anaerolineales; f__Anaerolineaceae; g__uncultured
OTU737	3	2	3	1	0	0	0	0	0	0	1	0	0	0	0	d__Bacteria; p__Proteobacteria; c__Deltaproteobacteria; o__Myxococcales; f__Elev-16S-1158; g__norank; s__uncultured_bacterium
OTU738	3	4	6	6	7	0	1	1	0	0	3	0	1	2	5	d__Bacteria; p__Planctomycetes; c__Planctomycetacia; o__Planctomycetales; f__Planctomycetaceae; g__Gemmata; s__uncultured_bacterium
OTU739	2	3	2	4	2	0	0	0	0	0	0	0	1	0	1	d__Bacteria; p__Acidobacteria; c__Acidobacteria; o__Subgroup_10
OTU740	0	0	0	0	0	0	0	0	0	0	1	1	2	0	1	d__Bacteria; p__Planctomycetes; c__Planctomycetacia; o__Planctomycetales; f__Planctomycetaceae; g__uncultured; s__uncultured_bacterium
OTU741	5	4	2	5	4	0	1	0	0	0	5	5	1	0	0	d__Bacteria; p__Bacteroidetes; c__Sphingobacteriia; o__Sphingobacteriales; f__Chitinophagaceae
OTU742	5	5	4	4	5	3	2	2	2	0	1	0	2	0	0	d__Bacteria; p__Planctomycetes; c__Planctomycetacia; o__Planctomycetales; f__Planctomycetaceae; g__uncultured; s__uncultured_bacterium
OTU743	0	0	0	0	0	5	5	14	7	1	0	0	0	0	0	d__Bacteria; p__Proteobacteria; c__Gammaproteobacteria; o__Xanthomonadales; f__uncultured; g__uncultured; s__uncultured_bacterium
OTU744	2	3	1	8	2	0	0	0	0	0	1	0	1	1	0	d__Bacteria; p__Planctomycetes; c__Phycisphaerae; o__WD2101_soil_group; f__norank; g__norank
OTU745	4	3	1	2	3	0	0	0	1	0	6	4	2	2	3	d__Bacteria; p__Elusimicrobia; c__Elusimicrobia; o__Lineage_IIa; f__norank; g__norank; s__uncultured_bacterium
OTU746	0	0	0	0	0	3	5	4	6	8	0	0	0	0	0	d__Bacteria; p__WD272; c__norank; o__norank; f__norank; g__norank; s__uncultured_bacterium
OTU747	16	12	15	15	10	0	1	2	0	0	4	1	2	2	3	d__Bacteria; p__Bacteroidetes; c__Cytophagia; o__Cytophagales; f__Cytophagaceae; g__Ohtaekwangia; s__uncultured_bacterium
OTU748	7	5	6	3	6	1	1	3	1	3	12	6	3	2	6	d__Bacteria; p__Planctomycetes; c__Planctomycetacia; o__Planctomycetales; f__Planctomycetaceae; g__Planctomyces
OTU749	0	0	0	0	0	0	0	0	0	0	3	1	0	2	0	d__Bacteria; p__Candidate_division_OP11; c__norank; o__norank; f__norank; g__norank; s__uncultured_bacterium
OTU750	0	0	0	0	0	2	2	3	8	6	0	0	0	0	0	d__Bacteria; p__Acidobacteria; c__Acidobacteria; o__Acidobacteriales; f__Acidobacteriaceae_(Subgroup_1); g__uncultured
OTU751	0	2	0	1	1	0	0	0	0	0	3	0	2	1	1	d__Bacteria; p__Chloroflexi; c__TK10; o__norank; f__norank; g__norank
OTU752	1	1	0	1	1	0	0	0	0	0	2	0	0	0	0	d__Bacteria; p__Chloroflexi; c__Caldilineae; o__Caldilineales; f__Caldilineaceae; g__uncultured; s__uncultured_bacterium
OTU753	0	0	0	0	0	0	0	2	0	0	3	2	1	1	0	d__Bacteria; p__Proteobacteria; c__Alphaproteobacteria; o__Rhizobiales; f__Phyllobacteriaceae; g__Mesorhizobium
OTU754	2	5	1	8	3	0	3	4	3	3	8	1	3	1	2	d__Bacteria; p__Acidobacteria; c__Acidobacteria; o__Subgroup_10; f__ABS-19; g__norank; s__uncultured_bacterium
OTU755	0	1	0	4	3	0	3	0	0	1	0	0	0	0	0	d__Bacteria; p__Proteobacteria; c__Deltaproteobacteria; o__Myxococcales; f__0319-6G20; g__norank; s__uncultured_gamma_proteobacterium
OTU756	0	1	1	2	0	0	0	0	0	0	0	0	0	0	0	d__Bacteria; p__WCHB1-60; c__norank; o__norank; f__norank; g__norank; s__uncultured_bacterium
OTU757	0	0	0	0	0	33	82	54	73	112	1	0	0	0	0	d__Bacteria; p__Actinobacteria; c__Actinobacteria; o__Gaiellales; f__uncultured; g__uncultured
OTU758	0	0	0	0	0	104	130	111	88	234	0	0	0	0	0	d__Bacteria; p__Acidobacteria; c__Acidobacteria; o__Subgroup_2; f__norank; g__norank; s__uncultured_Acidobacteria_bacterium
OTU759	11	14	14	15	17	1	1	1	1	0	7	14	18	16	30	d__Bacteria; p__Proteobacteria; c__Betaproteobacteria; o__SC-I-84; f__norank; g__norank; s__uncultured_bacterium
OTU760	3	3	1	2	6	1	1	1	0	0	3	0	2	0	0	d__Bacteria; p__Elusimicrobia; c__Elusimicrobia; o__Lineage_IIb; f__norank; g__norank; s__uncultured_bacterium
OTU761	16	11	11	5	14	1	2	2	1	2	6	5	2	7	4	d__Bacteria; p__Bacteroidetes; c__Sphingobacteriia; o__Sphingobacteriales; f__Saprospiraceae; g__uncultured
OTU762	0	0	0	2	2	0	1	1	0	2	1	0	3	1	1	d__Bacteria; p__Proteobacteria; c__Gammaproteobacteria; o__KI89A_clade; f__norank; g__norank
OTU763	6	5	7	4	7	0	1	1	0	1	0	4	5	1	2	d__Bacteria; p__Proteobacteria; c__Gammaproteobacteria; o__Xanthomonadales; f__Xanthomonadaceae; g__uncultured; s__uncultured_bacterium
OTU764	0	4	3	4	1	0	0	0	1	0	5	2	1	0	0	d__Bacteria; p__Chloroflexi; c__Thermomicrobia; o__AKYG1722; f__norank; g__norank; s__uncultured_bacterium
OTU765	1	2	2	2	2	0	2	1	0	1	1	4	0	1	4	d__Bacteria; p__Proteobacteria; c__Deltaproteobacteria; o__Sh765B-TzT-29; f__norank; g__norank
OTU766	9	16	6	13	15	13	9	11	12	8	2	2	4	3	8	d__Bacteria; p__Proteobacteria; c__Betaproteobacteria; o__Burkholderiales; f__Alcaligenaceae; g__uncultured
OTU767	0	2	1	0	2	0	0	0	0	0	0	0	0	0	0	d__Bacteria; p__Proteobacteria; c__Deltaproteobacteria; o__Sh765B-TzT-29; f__norank; g__norank
OTU768	5	4	6	2	15	0	1	0	3	1	3	2	3	0	1	d__Bacteria; p__Bacteroidetes; c__Sphingobacteriia; o__Sphingobacteriales; f__Chitinophagaceae; g__Terrimonas; s__uncultured_bacterium
OTU769	0	0	0	0	0	2	7	6	3	2	0	0	0	0	0	d__Bacteria; p__Proteobacteria; c__Alphaproteobacteria; o__Rhodospirillales; f__Acetobacteraceae
OTU770	46	54	54	87	85	48	65	91	64	68	103	62	55	64	64	d__Bacteria; p__Acidobacteria; c__Acidobacteria; o__Subgroup_6; f__norank; g__norank; s__uncultured_bacterium
OTU771	1	2	0	1	1	0	0	0	0	1	0	0	1	0	0	d__Bacteria; p__Planctomycetes; c__Planctomycetacia; o__Planctomycetales; f__Planctomycetaceae; g__Gemmata; s__uncultured_endolithic_bacterium
OTU772	8	5	3	6	7	15	10	25	14	12	10	8	3	4	4	d__Bacteria; p__Acidobacteria; c__Acidobacteria; o__Subgroup_5; f__norank; g__norank; s__uncultured_Acidobacteriales_bacterium
OTU773	7	7	6	5	10	4	5	2	2	6	13	0	7	1	3	d__Bacteria; p__Verrucomicrobia; c__Opitutae; o__Opitutales; f__Opitutaceae; g__Opitutus; s__uncultured_Verrucomicrobia_bacterium
OTU774	3	2	0	1	0	3	5	6	1	4	6	1	7	1	4	d__Bacteria; p__Proteobacteria; c__Alphaproteobacteria; o__Rhizobiales; f__Xanthobacteraceae; g__Labrys; s__uncultured_bacterium
OTU775	0	3	4	1	2	0	0	0	0	0	1	0	2	0	0	d__Bacteria; p__Actinobacteria; c__Actinobacteria; o__norank; f__norank; g__norank; s__uncultured_Actinomycetales_bacterium
OTU776	0	0	1	0	0	97	103	227	133	65	0	0	0	1	0	d__Bacteria; p__Proteobacteria; c__Gammaproteobacteria; o__Xanthomonadales; f__uncultured; g__uncultured; s__uncultured_Steroidobacter_sp.
OTU777	22	27	26	26	21	3	2	0	2	7	12	2	4	7	6	d__Bacteria; p__Actinobacteria; c__Actinobacteria; o__Propionibacteriales; f__Nocardioidaceae; g__Aeromicrobium; s__uncultured_bacterium
OTU778	0	1	1	4	1	1	0	0	0	0	3	1	0	0	1	d__Bacteria; p__Planctomycetes; c__Planctomycetacia; o__Planctomycetales; f__Planctomycetaceae; g__uncultured
OTU779	0	0	0	0	0	0	0	0	0	0	3	0	1	0	0	d__Bacteria; p__Planctomycetes; c__Planctomycetacia; o__Planctomycetales; f__Planctomycetaceae; g__uncultured
OTU780	6	1	0	0	0	0	1	0	1	12	16	1	1	0	0	d__Bacteria; p__Proteobacteria; c__Alphaproteobacteria; o__Sphingomonadales; f__Sphingomonadaceae; g__Sphingomonas; s__uncultured_Kaistobacter_sp.
OTU781	0	0	0	4	4	0	1	0	0	1	5	3	0	2	2	d__Bacteria; p__Planctomycetes; c__Phycisphaerae; o__Phycisphaerales; f__Phycisphaeraceae; g__AKYG587; s__uncultured_bacterium
OTU782	0	0	0	1	1	0	0	0	0	0	1	0	0	1	0	d__Bacteria; p__Actinobacteria; c__Actinobacteria; o__Solirubrobacterales; f__480-2; g__norank
OTU783	0	1	1	1	0	0	0	0	0	0	1	0	0	0	0	d__Bacteria; p__Planctomycetes; c__Planctomycetacia; o__Planctomycetales; f__Planctomycetaceae; g__Pirellula; s__Pirellula_sp.
OTU784	0	0	0	0	0	6	8	3	4	18	0	0	0	0	0	d__Bacteria; p__Bacteroidetes; c__Sphingobacteriia; o__Sphingobacteriales; f__CWT_CU03-E12; g__norank; s__uncultured_bacterium
OTU785	0	0	0	0	0	19	11	8	22	17	0	0	0	0	0	d__Bacteria; p__Proteobacteria; c__Alphaproteobacteria; o__Sphingomonadales; f__Sphingomonadaceae; g__Sphingobium; s__Sphingobium_chlorophenolicum
OTU786	0	0	0	0	0	23	36	35	34	26	0	0	0	1	0	d__Bacteria; p__Acidobacteria; c__Acidobacteria; o__Acidobacteriales; f__Acidobacteriaceae_(Subgroup_1); g__Granulicella; s__uncultured_Acidobacteria_bacterium
OTU787	0	2	0	0	0	0	0	0	0	0	0	1	0	1	1	d__Bacteria; p__Proteobacteria; c__Betaproteobacteria; o__Nitrosomonadales; f__Nitrosomonadaceae; g__Nitrosomonas
OTU788	1	0	0	0	2	0	0	0	0	0	0	0	2	2	1	d__Bacteria; p__Planctomycetes; c__Pla4_lineage; o__norank; f__norank; g__norank; s__uncultured_planctomycete
OTU789	0	1	0	0	1	0	0	0	0	0	4	2	5	4	1	d__Bacteria; p__Planctomycetes; c__Phycisphaerae; o__Phycisphaerales; f__Phycisphaeraceae; g__AKYG587; s__uncultured_bacterium
OTU790	8	8	11	19	15	2	4	3	5	3	34	16	14	13	14	d__Bacteria; p__Proteobacteria; c__Betaproteobacteria; o__Nitrosomonadales; f__Nitrosomonadaceae; g__uncultured; s__uncultured_Burkholderiaceae_bacterium
OTU791	10	17	10	30	18	3	5	10	0	11	56	18	23	16	18	d__Bacteria; p__Proteobacteria; c__Betaproteobacteria; o__Nitrosomonadales; f__Nitrosomonadaceae; g__uncultured; s__uncultured_Burkholderiaceae_bacterium
OTU792	1	3	1	5	4	0	1	0	1	1	2	0	0	1	2	d__Bacteria; p__Proteobacteria; c__Gammaproteobacteria; o__Xanthomonadales; f__Xanthomonadaceae; g__Panacagrimonas
OTU793	0	0	0	0	0	5	16	17	3	11	0	0	1	0	0	d__Bacteria; p__Acidobacteria; c__Acidobacteria; o__Subgroup_3; f__Unknown_Family; g__Candidatus_Solibacter; s__uncultured_Acidobacteria_bacterium
OTU794	1	1	4	3	4	1	0	0	1	0	0	2	1	3	0	d__Bacteria; p__Actinobacteria; c__Actinobacteria; o__Acidimicrobiales
OTU795	1	4	2	2	5	2	2	1	1	0	1	3	5	3	4	d__Bacteria; p__Acidobacteria; c__Acidobacteria; o__Subgroup_4; f__Unknown_Family; g__Blastocatella
OTU796	0	0	0	0	0	3	7	5	2	2	0	0	0	0	0	d__Bacteria; p__Gemmatimonadetes; c__Gemmatimonadetes; o__Gemmatimonadales; f__Gemmatimonadaceae; g__Gemmatimonas; s__uncultured_bacterium
OTU797	110	129	107	228	182	48	58	81	67	62	269	148	162	129	130	d__Bacteria; p__Acidobacteria; c__Acidobacteria; o__Subgroup_6; f__norank; g__norank; s__uncultured_prokaryote
OTU798	28	25	29	48	34	5	6	9	15	6	47	48	37	26	36	d__Bacteria; p__Proteobacteria; c__Betaproteobacteria; o__TRA3-20; f__norank; g__norank
OTU799	3	0	1	1	0	0	0	0	0	0	1	0	0	0	0	d__Bacteria; p__Actinobacteria; c__Actinobacteria; o__Acidimicrobiales
OTU800	0	0	0	0	0	1	0	0	0	0	1	0	0	1	2	d__Bacteria; p__Proteobacteria; c__Gammaproteobacteria; o__Legionellales; f__Coxiellaceae; g__Aquicella
OTU801	2	2	2	4	4	0	1	1	1	0	11	6	0	5	2	d__Bacteria; p__Actinobacteria; c__Actinobacteria; o__Frankiales; f__uncultured; g__uncultured
OTU802	1	1	1	3	0	0	0	0	0	0	5	0	1	0	2	d__Bacteria; p__Planctomycetes; c__Planctomycetacia; o__Planctomycetales; f__Planctomycetaceae
OTU803	6	6	6	15	9	5	5	2	0	7	19	16	35	15	18	d__Bacteria; p__Proteobacteria; c__Deltaproteobacteria; o__Sh765B-TzT-29; f__norank; g__norank
OTU804	40	61	64	61	46	19	29	20	40	20	38	23	13	23	22	d__Bacteria; p__Actinobacteria; c__Actinobacteria; o__Gaiellales; f__Gaiellaceae; g__Gaiella; s__uncultured_bacterium
OTU805	0	0	0	0	0	3	1	1	1	2	0	0	0	0	0	d__Bacteria; p__Candidate_division_WS3; c__norank; o__norank; f__norank; g__norank
OTU806	4	8	9	12	12	4	6	6	3	4	2	0	4	5	0	d__Bacteria; p__Planctomycetes; c__Planctomycetacia; o__Planctomycetales; f__Planctomycetaceae; g__Gemmata
OTU807	17	14	15	26	24	4	2	1	1	6	28	10	8	9	15	d__Bacteria; p__Bacteroidetes; c__Sphingobacteriia; o__Sphingobacteriales; f__env.OPS_17; g__norank; s__uncultured_Bacteroidetes_bacterium
OTU808	0	0	0	0	0	4	6	3	3	5	0	0	0	0	0	d__Bacteria; p__Proteobacteria; c__Deltaproteobacteria; o__GR-WP33-30; f__norank; g__norank; s__uncultured_Firmicutes_bacterium
OTU809	6	12	5	13	7	1	0	1	1	0	9	6	3	3	2	d__Bacteria; p__Planctomycetes; c__Planctomycetacia; o__Planctomycetales; f__Planctomycetaceae
OTU810	4	1	1	1	5	0	1	0	1	1	4	1	2	2	0	d__Bacteria; p__Bacteroidetes; c__Sphingobacteriia; o__Sphingobacteriales; f__NS11-12_marine_group; g__norank; s__uncultured_bacterium
OTU811	19	18	18	29	23	15	20	40	24	25	25	18	19	22	23	d__Bacteria; p__Acidobacteria; c__Acidobacteria; o__Subgroup_6; f__norank; g__norank
OTU812	10	22	26	29	26	1	1	3	5	4	49	19	31	28	16	d__Bacteria; p__Planctomycetes; c__Planctomycetacia; o__Planctomycetales; f__Planctomycetaceae; g__Pir4_lineage; s__uncultured_bacterium
OTU813	1	1	2	2	2	0	0	0	0	0	2	0	2	0	0	d__Bacteria; p__Chloroflexi; c__Anaerolineae; o__Anaerolineales; f__Anaerolineaceae; g__uncultured
OTU814	31	36	38	48	40	1	1	2	1	0	38	18	16	11	15	d__Bacteria; p__Actinobacteria; c__Actinobacteria; o__Propionibacteriales; f__Nocardioidaceae; g__Nocardioides
OTU815	6	1	2	3	3	6	14	10	7	18	6	1	0	4	2	d__Bacteria; p__Bacteroidetes; c__Flavobacteriia; o__Flavobacteriales; f__Flavobacteriaceae; g__Flavobacterium
OTU816	0	0	0	0	0	13	27	22	22	23	2	1	2	2	0	d__Bacteria; p__Proteobacteria; c__Gammaproteobacteria; o__Xanthomonadales; f__Xanthomonadaceae; g__Rhodanobacter
OTU817	0	0	0	1	0	0	0	0	0	0	2	0	0	0	1	d__Bacteria; p__Proteobacteria; c__Gammaproteobacteria; o__Legionellales; f__Coxiellaceae; g__Aquicella
OTU818	10	12	13	20	17	20	20	24	28	6	10	15	14	11	11	d__Bacteria; p__Proteobacteria; c__Gammaproteobacteria; o__Xanthomonadales; f__Xanthomonadales_Incertae_Sedis; g__uncultured; s__uncultured_gamma_proteobacterium
OTU819	1	0	0	1	0	1	2	3	0	0	5	0	1	1	1	d__Bacteria; p__Firmicutes; c__Bacilli; o__Bacillales; f__Bacillaceae; g__Bacillus
OTU820	6	1	0	0	2	0	0	0	0	6	5	0	0	0	0	d__Bacteria; p__Verrucomicrobia; c__Spartobacteria; o__Chthoniobacterales; f__Chthoniobacteraceae; g__Chthoniobacter; s__uncultured_Verrucomicrobia_bacterium
OTU821	11	6	1	5	8	0	0	0	0	0	5	1	3	0	1	d__Bacteria; p__Proteobacteria; c__Deltaproteobacteria; o__Myxococcales; f__Sandaracinaceae; g__norank
OTU822	0	0	0	0	0	1	1	0	0	0	0	0	0	0	0	d__Bacteria; p__Planctomycetes; c__OM190; o__norank; f__norank; g__norank
OTU823	33	49	33	65	68	21	29	57	42	21	50	40	49	43	44	d__Bacteria; p__Proteobacteria; c__Betaproteobacteria; o__Nitrosomonadales; f__Nitrosomonadaceae; g__uncultured; s__uncultured_Oxalobacteraceae_bacterium
OTU824	8	0	1	0	0	0	0	0	0	0	7	0	0	0	0	d__Bacteria; p__Verrucomicrobia; c__OPB35_soil_group; o__norank; f__norank; g__norank; s__bacterium_Ellin517
OTU825	2	6	2	5	7	0	0	0	1	0	8	3	2	1	3	d__Bacteria; p__Proteobacteria; c__Deltaproteobacteria; o__Desulfobacterales; f__Nitrospinaceae; g__Candidatus_Entotheonella; s__uncultured_bacterium
OTU826	16	10	23	14	22	3	2	1	0	0	43	21	16	9	19	d__Bacteria; p__Actinobacteria; c__Actinobacteria; o__Propionibacteriales; f__Propionibacteriaceae; g__Microlunatus; s__uncultured_bacterium
OTU827	0	0	0	0	0	17	18	22	8	16	0	0	0	0	0	d__Bacteria; p__Acidobacteria; c__Acidobacteria; o__Subgroup_2; f__norank; g__norank
OTU828	3	5	1	0	8	0	0	0	0	0	0	0	2	1	0	d__Bacteria; p__Chloroflexi; c__Anaerolineae; o__Anaerolineales; f__Anaerolineaceae; g__uncultured
OTU829	3	0	0	2	2	0	0	0	0	0	3	2	0	2	2	d__Bacteria; p__Planctomycetes; c__Phycisphaerae; o__Phycisphaerales; f__Phycisphaeraceae; g__AKYG587; s__uncultured_bacterium
OTU830	1	1	1	3	3	0	0	0	1	0	0	0	0	0	0	d__Bacteria; p__Bacteroidetes; c__Sphingobacteriia; o__Sphingobacteriales
OTU831	0	0	0	0	0	39	43	84	45	40	0	0	0	0	0	d__Bacteria; p__Acidobacteria; c__Acidobacteria; o__Acidobacteriales; f__Acidobacteriaceae_(Subgroup_1); g__uncultured; s__uncultured_Acidobacteriaceae_bacterium
OTU832	2	2	4	5	2	2	2	0	1	1	2	1	2	1	0	d__Bacteria; p__Planctomycetes; c__Planctomycetacia; o__Planctomycetales; f__Planctomycetaceae; g__Pir4_lineage
OTU833	5	2	1	2	2	1	7	4	0	0	3	2	4	5	2	d__Bacteria
OTU834	3	2	1	4	4	1	0	0	2	0	3	1	0	0	0	d__Bacteria; p__Armatimonadetes; c__norank; o__norank; f__norank; g__norank; s__uncultured_actinobacterium
OTU835	4	8	12	15	8	1	5	1	2	3	7	5	3	5	5	d__Bacteria; p__Actinobacteria; c__Actinobacteria; o__Gaiellales; f__Gaiellaceae; g__Gaiella; s__uncultured_actinobacterium
OTU836	0	0	0	0	0	2	3	0	0	1	0	0	0	0	0	d__Bacteria; p__WCHB1-60; c__norank; o__norank; f__norank; g__norank; s__uncultured_bacterium
OTU837	5	4	4	4	6	0	0	0	0	0	10	1	1	0	2	d__Bacteria; p__Actinobacteria; c__Actinobacteria; o__Acidimicrobiales; f__uncultured; g__uncultured
OTU838	3	2	1	1	2	0	0	0	0	0	0	0	0	0	0	d__Bacteria; p__Bacteroidetes; c__Cytophagia; o__Cytophagales; f__Cytophagaceae; g__uncultured; s__uncultured_bacterium
OTU839	3	0	2	4	0	0	0	0	0	0	2	0	1	1	2	d__Bacteria; p__Chloroflexi; c__Thermomicrobia; o__JG30-KF-CM45; f__norank; g__norank; s__uncultured_bacterium
OTU840	4	2	4	8	4	0	1	0	0	0	2	3	2	0	2	d__Bacteria; p__Proteobacteria; c__Gammaproteobacteria; o__Xanthomonadales; f__Solimonadaceae; g__uncultured; s__uncultured_bacterium
OTU841	0	1	2	1	7	0	0	0	1	0	1	0	1	0	1	d__Bacteria; p__Gemmatimonadetes; c__Gemmatimonadetes; o__Gemmatimonadales; f__Gemmatimonadaceae; g__Gemmatimonas
OTU842	11	16	11	16	14	6	9	3	14	4	13	5	8	8	5	d__Bacteria; p__Proteobacteria; c__Alphaproteobacteria; o__Sphingomonadales; f__Sphingomonadaceae; g__Novosphingobium
OTU843	10	8	7	7	5	1	0	2	0	0	7	4	4	4	7	d__Bacteria; p__Proteobacteria; c__Deltaproteobacteria; o__Myxococcales; f__Sandaracinaceae; g__norank; s__uncultured_soil_bacterium
OTU844	5	1	0	2	5	1	0	0	0	0	0	0	0	1	3	d__Bacteria; p__Planctomycetes; c__Phycisphaerae; o__WD2101_soil_group; f__norank; g__norank; s__uncultured_bacterium
OTU845	0	0	0	0	0	1	2	5	2	1	0	0	0	0	0	d__Bacteria; p__Planctomycetes; c__Planctomycetacia; o__Planctomycetales; f__Planctomycetaceae; g__uncultured; s__uncultured_soil_bacterium
OTU846	12	12	6	14	21	0	3	2	2	0	17	4	18	9	10	d__Bacteria; p__Gemmatimonadetes; c__Gemmatimonadetes; o__BD2-11_terrestrial_group; f__norank; g__norank; s__uncultured_soil_bacterium
OTU847	2	0	0	1	0	1	0	0	0	0	1	0	0	2	0	d__Bacteria; p__Planctomycetes; c__Planctomycetacia; o__Planctomycetales; f__Planctomycetaceae; g__uncultured
OTU848	9	5	5	8	7	1	1	1	0	0	9	7	5	10	5	d__Bacteria; p__Proteobacteria; c__Alphaproteobacteria; o__Rhizobiales; f__Hyphomicrobiaceae
OTU849	1	0	1	0	0	0	1	0	0	0	2	0	1	0	0	d__Bacteria; p__Planctomycetes; c__Planctomycetacia; o__Planctomycetales; f__Planctomycetaceae; g__uncultured
OTU850	2	1	7	3	3	2	3	5	1	1	11	5	8	2	8	d__Bacteria; p__Acidobacteria; c__Acidobacteria; o__Subgroup_17; f__norank; g__norank; s__uncultured_bacterium
OTU851	0	1	0	4	0	0	0	0	0	0	0	2	3	0	0	d__Bacteria; p__Proteobacteria; c__Deltaproteobacteria; o__Myxococcales; f__uncultured; g__uncultured; s__uncultured_Polyangiaceae_bacterium
OTU852	0	0	0	0	0	0	0	2	0	0	0	0	0	0	0	d__Bacteria; p__Gemmatimonadetes; c__Gemmatimonadetes; o__Gemmatimonadales; f__Gemmatimonadaceae; g__Gemmatimonas
OTU853	0	0	2	0	1	0	2	1	0	0	0	0	0	0	0	d__Bacteria; p__Proteobacteria; c__Alphaproteobacteria; o__Rhizobiales
OTU854	0	1	2	0	1	0	0	0	0	0	3	0	2	0	3	d__Bacteria; p__Planctomycetes; c__Phycisphaerae; o__WD2101_soil_group; f__norank; g__norank; s__uncultured_planctomycete
OTU855	0	0	0	0	0	2	11	4	8	9	0	0	0	0	0	d__Bacteria; p__Chlorobi; c__Chlorobia; o__Chlorobiales; f__OPB56; g__norank; s__uncultured_bacterium_KF-JG30-B11
OTU856	11	7	11	25	16	30	57	63	38	39	36	27	41	21	36	d__Bacteria; p__Nitrospirae; c__Nitrospira; o__norank; f__norank; g__Nitrospira
OTU857	0	0	0	1	1	0	0	0	0	1	2	1	1	1	0	d__Bacteria; p__Proteobacteria; c__Deltaproteobacteria; o__GR-WP33-30; f__norank; g__norank
OTU858	0	0	0	0	0	10	13	16	14	19	0	0	2	0	0	d__Bacteria; p__Candidate_division_WS3; c__norank; o__norank; f__norank; g__norank
OTU859	0	0	0	0	0	0	1	2	0	0	0	0	0	0	0	d__Bacteria; p__Proteobacteria; c__Gammaproteobacteria; o__Legionellales; f__Coxiellaceae; g__Aquicella; s__uncultured_bacterium
OTU860	2	1	0	3	2	0	0	0	0	0	1	0	0	1	2	d__Bacteria; p__Chloroflexi; c__Anaerolineae; o__Anaerolineales; f__Anaerolineaceae; g__uncultured
OTU861	0	0	0	0	0	0	3	0	0	1	1	0	0	0	0	d__Bacteria; p__Actinobacteria; c__Actinobacteria; o__Acidimicrobiales; f__uncultured; g__uncultured
OTU862	2	2	5	2	3	0	3	2	2	1	1	0	2	1	0	d__Bacteria; p__Proteobacteria; c__Gammaproteobacteria; o__Pseudomonadales; f__Moraxellaceae; g__uncultured; s__gamma_proteobacterium_Y-134
OTU863	5	2	1	7	11	4	13	9	5	5	14	17	11	21	20	d__Bacteria; p__Proteobacteria; c__Betaproteobacteria; o__Burkholderiales; f__Burkholderiaceae; g__Cupriavidus; s__uncultured_soil_bacterium
OTU864	0	0	0	0	0	0	0	0	0	0	0	2	0	1	0	d__Bacteria; p__Fusobacteria; c__Fusobacteriia; o__Fusobacteriales; f__Fusobacteriaceae; g__Fusobacterium
OTU865	9	8	5	11	9	2	0	0	0	0	5	4	0	0	2	d__Bacteria; p__Chloroflexi; c__Caldilineae; o__Caldilineales; f__Caldilineaceae; g__uncultured; s__uncultured_bacterium
OTU866	12	9	4	5	12	0	1	1	1	1	6	1	3	4	6	d__Bacteria; p__Bacteroidetes; c__Sphingobacteriia; o__Sphingobacteriales; f__Chitinophagaceae; g__Flavitalea; s__uncultured_bacterium
OTU867	4	3	0	1	2	0	0	0	0	0	1	0	2	2	1	d__Bacteria; p__Bacteroidetes; c__Cytophagia; o__Cytophagales; f__Cytophagaceae; g__Ohtaekwangia; s__uncultured_bacterium
OTU868	0	0	1	0	1	0	0	0	0	0	0	0	0	0	1	d__Bacteria; p__Chloroflexi; c__Anaerolineae; o__Anaerolineales; f__Anaerolineaceae; g__uncultured
OTU869	0	0	0	1	0	3	2	2	0	1	0	0	0	0	0	d__Bacteria; p__Candidate_division_WS3; c__norank; o__norank; f__norank; g__norank
OTU870	21	33	21	55	47	35	28	48	29	32	34	26	22	20	28	d__Bacteria; p__Acidobacteria; c__Acidobacteria; o__Subgroup_6; f__norank; g__norank
OTU871	1	2	0	0	2	0	0	0	0	0	0	1	0	1	0	d__Bacteria; p__Elusimicrobia; c__Elusimicrobia; o__MVP-88; f__norank; g__norank; s__uncultured_bacterium
OTU872	18	13	11	21	18	1	2	3	3	2	17	7	5	6	11	d__Bacteria; p__Chloroflexi; c__Gitt-GS-136; o__norank; f__norank; g__norank; s__uncultured_bacterium
OTU873	0	0	0	0	0	5	6	12	9	8	0	0	0	0	0	d__Bacteria; p__Acidobacteria; c__Acidobacteria; o__Acidobacteriales; f__Acidobacteriaceae_(Subgroup_1); g__Granulicella
OTU874	0	0	0	0	0	0	2	0	2	2	0	0	0	0	0	d__Bacteria; p__Proteobacteria; c__Alphaproteobacteria; o__Caulobacterales; f__Caulobacteraceae; g__Asticcacaulis; s__uncultured_Asticcacaulis_sp.
OTU875	0	0	0	0	0	0	4	1	1	5	0	0	0	0	0	d__Bacteria; p__Proteobacteria; c__Gammaproteobacteria; o__Legionellales; f__Coxiellaceae; g__Aquicella; s__uncultured_Coxiellaceae_bacterium
OTU876	0	0	0	0	0	3	7	11	2	7	0	0	0	0	0	d__Bacteria; p__Acidobacteria; c__Acidobacteria; o__Subgroup_13; f__norank; g__norank
OTU877	8	7	9	13	14	0	0	1	1	0	9	2	3	11	2	d__Bacteria; p__Proteobacteria; c__Alphaproteobacteria; o__Rhizobiales; f__Rhizobiaceae; g__Shinella; s__uncultured_bacterium
OTU878	0	0	0	0	0	0	0	0	0	0	4	1	2	2	3	d__Bacteria; p__Candidate_division_OP3; c__norank; o__norank; f__norank; g__norank; s__uncultured_bacterium
OTU879	0	1	0	0	2	0	0	0	0	0	2	1	2	0	2	d__Bacteria; p__Gemmatimonadetes; c__Gemmatimonadetes; o__Gemmatimonadales; f__Gemmatimonadaceae; g__uncultured
OTU880	39	53	60	84	91	9	17	15	17	10	43	28	39	32	27	d__Bacteria; p__Proteobacteria; c__Betaproteobacteria; o__TRA3-20; f__norank; g__norank; s__uncultured_beta_proteobacterium
OTU881	0	0	0	0	0	1	1	2	0	5	2	0	0	2	1	d__Bacteria; p__Actinobacteria; c__Actinobacteria; o__norank; f__norank; g__norank; s__uncultured_bacterium
OTU882	26	48	44	86	80	20	41	63	34	28	76	41	52	56	53	d__Bacteria; p__Acidobacteria; c__Acidobacteria; o__Subgroup_6; f__norank; g__norank; s__uncultured_bacterium_gp6
OTU883	4	4	3	3	4	0	0	0	0	0	1	1	3	1	1	d__Bacteria; p__Bacteroidetes; c__Cytophagia; o__Cytophagales; f__Cytophagaceae; g__uncultured; s__uncultured_soil_bacterium
OTU884	0	0	1	1	0	2	10	3	5	9	0	0	0	1	0	d__Bacteria; p__Actinobacteria; c__Actinobacteria; o__Gaiellales; f__uncultured; g__uncultured
OTU885	0	0	0	0	0	3	5	7	6	3	0	0	0	0	0	d__Bacteria; p__Proteobacteria; c__Alphaproteobacteria; o__Rhodospirillales; f__DA111; g__norank
OTU886	3	3	4	1	2	0	0	0	0	0	3	0	1	2	1	d__Bacteria; p__Chloroflexi; c__Caldilineae; o__Caldilineales; f__Caldilineaceae; g__uncultured; s__uncultured_bacterium
OTU887	1	4	0	1	3	1	0	0	0	0	1	2	1	0	1	d__Bacteria; p__Planctomycetes; c__BD7-11; o__norank; f__norank; g__norank; s__uncultured_bacterium
OTU888	0	0	0	0	0	0	0	0	0	0	0	1	0	4	0	d__Bacteria; p__Candidate_division_OP11; c__norank; o__norank; f__norank; g__norank; s__uncultured_prokaryote
OTU889	7	9	9	13	7	2	0	0	2	0	1	4	3	7	7	d__Bacteria; p__Proteobacteria; c__Betaproteobacteria; o__Nitrosomonadales; f__Nitrosomonadaceae; g__uncultured
OTU890	0	2	4	13	12	0	1	1	0	2	5	3	2	0	4	d__Bacteria; p__Acidobacteria; c__Acidobacteria; o__Subgroup_7; f__norank; g__norank
OTU891	2	2	4	3	2	1	4	5	0	4	0	1	3	3	0	d__Bacteria; p__Planctomycetes; c__Planctomycetacia; o__Planctomycetales; f__Planctomycetaceae; g__Pirellula
OTU892	0	0	0	0	2	0	0	0	0	0	1	1	3	0	3	d__Bacteria; p__Planctomycetes; c__Planctomycetacia; o__Planctomycetales; f__Planctomycetaceae; g__uncultured; s__uncultured_bacterium
OTU893	0	0	0	3	2	0	0	0	0	0	2	0	1	1	0	d__Bacteria; p__Actinobacteria; c__Actinobacteria; o__Acidimicrobiales
OTU894	0	1	0	2	2	1	5	4	4	2	4	1	5	3	1	d__Bacteria; p__Planctomycetes; c__OM190; o__norank; f__norank; g__norank; s__uncultured_Planctomyces_sp.
OTU895	2	0	1	0	0	1	0	1	2	0	1	1	2	0	1	d__Bacteria; p__Elusimicrobia; c__Elusimicrobia; o__Lineage_IIa; f__norank; g__norank
OTU896	3	7	11	11	4	3	7	7	1	9	17	9	5	5	14	d__Bacteria; p__Actinobacteria; c__Actinobacteria; o__Solirubrobacterales; f__480-2; g__norank
OTU897	3	1	1	3	4	7	7	1	4	8	5	5	6	2	4	d__Bacteria; p__Planctomycetes; c__Phycisphaerae; o__WD2101_soil_group; f__norank; g__norank; s__uncultured_soil_bacterium
OTU898	2	2	0	0	0	0	0	0	0	0	0	0	0	0	0	d__Bacteria; p__Chloroflexi; c__Anaerolineae; o__Anaerolineales; f__Anaerolineaceae; g__uncultured
OTU899	8	8	3	12	6	5	4	6	7	12	11	4	3	1	2	d__Bacteria; p__Proteobacteria; c__Alphaproteobacteria; o__Rhizobiales
OTU900	3	10	6	6	3	0	0	0	0	1	2	3	4	0	0	d__Bacteria; p__Actinobacteria; c__Actinobacteria; o__norank; f__norank; g__norank; s__uncultured_Actinomycetales_bacterium
OTU901	0	0	0	0	0	0	0	0	0	0	9	3	1	3	5	d__Bacteria; p__Bacteroidetes; c__Bacteroidia; o__Bacteroidales; f__Porphyromonadaceae; g__Parabacteroides
OTU902	8	1	3	7	3	1	2	1	1	2	10	9	12	7	7	d__Bacteria; p__Chloroflexi; c__Anaerolineae; o__Anaerolineales; f__Anaerolineaceae; g__uncultured; s__uncultured_Caldilineaceae_bacterium
OTU903	0	0	0	0	0	6	0	2	1	2	0	0	0	0	0	d__Bacteria; p__Chloroflexi; c__Ktedonobacteria; o__Ktedonobacterales; f__HSB_OF53-F07; g__norank; s__uncultured_Ktedonobacter_sp.
OTU904	0	0	0	0	0	2	4	3	0	3	0	0	0	0	0	d__Bacteria; p__Acidobacteria; c__Acidobacteria; o__Subgroup_3; f__Unknown_Family; g__Bryobacter; s__uncultured_bacterium
OTU905	8	3	6	9	8	0	5	5	2	3	12	1	2	3	7	d__Bacteria; p__Proteobacteria; c__Deltaproteobacteria; o__Myxococcales; f__uncultured; g__uncultured; s__uncultured_Polyangiaceae_bacterium
OTU906	0	0	0	0	0	0	0	0	0	0	9	4	3	5	4	d__Bacteria; p__Acidobacteria; c__Acidobacteria; o__Subgroup_4; f__norank; g__norank; s__uncultured_Acidobacterium_sp.
OTU907	0	0	0	0	0	0	0	1	0	0	1	0	2	0	3	d__Bacteria; p__Acidobacteria; c__Acidobacteria; o__AT-s3-28; f__norank; g__norank; s__uncultured_bacterium
OTU908	2	0	2	3	6	0	0	0	0	0	0	0	0	0	0	d__Bacteria; p__Candidate_division_TM7; c__norank; o__norank; f__norank; g__norank
OTU909	0	0	0	0	1	0	0	0	0	0	0	0	0	1	0	d__Bacteria; p__Proteobacteria; c__Deltaproteobacteria; o__Myxococcales
OTU910	25	39	31	39	35	12	20	30	27	12	10	11	10	13	9	d__Bacteria; p__Acidobacteria; c__Acidobacteria; o__Subgroup_4; f__RB41; g__norank; s__uncultured_Acidobacteria_bacterium
OTU911	0	0	0	0	0	2	3	2	1	4	0	0	1	0	0	d__Bacteria; p__Planctomycetes; c__Planctomycetacia; o__Planctomycetales; f__Planctomycetaceae; g__Pirellula
OTU912	8	0	3	4	6	0	1	0	0	0	6	0	3	0	1	d__Bacteria; p__Chloroflexi; c__Chloroflexia; o__AKIW781; f__norank; g__norank; s__uncultured_bacterium
OTU913	0	2	1	6	5	0	0	0	0	3	1	1	1	1	1	d__Bacteria; p__Gemmatimonadetes; c__Gemmatimonadetes; o__norank; f__S0134_terrestrial_group; g__norank; s__uncultured_soil_bacterium
OTU914	6	2	7	2	3	0	0	0	0	0	3	0	1	0	0	d__Bacteria; p__Proteobacteria; c__Deltaproteobacteria; o__Myxococcales; f__Sandaracinaceae; g__norank; s__uncultured_soil_bacterium
OTU915	0	0	0	0	0	2	5	2	2	8	0	0	0	0	0	d__Bacteria; p__Bacteroidetes; c__Sphingobacteriia; o__Sphingobacteriales; f__Sphingobacteriaceae; g__Mucilaginibacter; s__uncultured_bacterium
OTU916	0	0	2	2	1	0	1	0	0	0	5	3	2	7	4	d__Bacteria; p__Chloroflexi; c__Anaerolineae; o__Anaerolineales; f__Anaerolineaceae; g__uncultured
OTU917	0	0	0	0	0	2	4	0	2	3	0	0	0	0	1	d__Bacteria; p__Verrucomicrobia; c__Opitutae; o__Opitutales; f__Opitutaceae; g__Opitutus
OTU918	0	1	1	0	2	0	0	1	1	1	0	0	1	0	0	d__Bacteria; p__Planctomycetes; c__Planctomycetacia; o__Planctomycetales; f__Planctomycetaceae; g__uncultured; s__uncultured_bacterium
OTU919	0	1	1	0	0	0	0	0	0	0	0	1	0	0	1	d__Bacteria; p__Proteobacteria; c__Deltaproteobacteria; o__Myxococcales
OTU920	2	1	2	2	2	0	0	0	0	0	5	3	1	3	3	d__Bacteria; p__Actinobacteria; c__Actinobacteria; o__Kineosporiales; f__Kineosporiaceae; g__Kineosporia; s__uncultured_bacterium
OTU921	2	1	2	1	2	0	1	0	1	0	0	0	0	0	0	d__Bacteria; p__Actinobacteria; c__Actinobacteria; o__Acidimicrobiales; f__uncultured; g__uncultured; s__uncultured_Acidimicrobidae_bacterium
OTU922	80	98	59	98	101	40	43	49	48	40	30	17	29	39	20	d__Bacteria; p__Proteobacteria; c__Betaproteobacteria; o__Burkholderiales; f__Oxalobacteraceae; g__Massilia
OTU923	1	1	1	0	1	5	9	11	6	3	5	3	5	5	5	d__Bacteria; p__Proteobacteria; c__Betaproteobacteria; o__SC-I-84; f__norank; g__norank
OTU924	8	8	9	13	7	1	1	0	1	1	4	2	3	5	2	d__Bacteria; p__Bacteroidetes; c__Cytophagia; o__Cytophagales; f__Cytophagaceae; g__Ohtaekwangia; s__uncultured_bacterium
OTU925	0	0	0	0	0	3	0	1	3	4	0	2	1	0	0	d__Bacteria; p__Nitrospirae; c__Nitrospira; o__norank; f__norank; g__Nitrospira; s__uncultured_Nitrospira_sp.
OTU926	2	0	0	2	3	0	2	0	0	0	2	0	0	0	2	d__Bacteria; p__Bacteroidetes; c__Cytophagia; o__Cytophagales; f__Cytophagaceae; g__Dyadobacter; s__Dyadobacter_fermentans
OTU927	45	54	54	77	69	208	211	252	167	214	96	50	58	55	63	d__Bacteria; p__Proteobacteria; c__Deltaproteobacteria; o__GR-WP33-30; f__norank; g__norank
OTU928	1	2	5	1	1	0	0	0	0	0	1	0	1	0	2	d__Bacteria; p__Actinobacteria; c__Actinobacteria; o__Micromonosporales; f__Micromonosporaceae; g__Actinoplanes; s__Actinoplanes_liguriensis
OTU929	1	1	0	0	1	3	4	3	4	1	0	0	1	1	1	d__Bacteria; p__Proteobacteria; c__Gammaproteobacteria; o__Legionellales; f__Coxiellaceae; g__Aquicella
OTU930	1	5	2	6	5	0	1	0	0	0	5	2	0	0	3	d__Bacteria; p__Planctomycetes; c__Phycisphaerae; o__WD2101_soil_group; f__norank; g__norank; s__uncultured_bacterium
OTU931	0	1	3	4	3	0	0	0	0	0	0	0	0	0	0	d__Bacteria; p__Actinobacteria; c__Actinobacteria; o__Acidimicrobiales; f__uncultured; g__uncultured; s__uncultured_actinobacterium
OTU932	1	1	0	2	3	0	0	0	0	1	0	0	2	1	0	d__Bacteria; p__Chlorobi; c__Chlorobia; o__Chlorobiales; f__OPB56; g__norank; s__uncultured_bacterium
OTU933	2	5	3	4	2	0	0	0	0	0	8	6	2	1	8	d__Bacteria; p__Proteobacteria; c__Alphaproteobacteria; o__Rhodospirillales; f__Rhodospirillales_Incertae_Sedis; g__Candidatus_Alysiosphaera; s__uncultured_bacterium
OTU934	8	9	12	21	19	1	1	0	0	1	21	6	9	8	12	d__Bacteria; p__Proteobacteria; c__Alphaproteobacteria; o__Rhizobiales; f__Hyphomicrobiaceae; g__Pedomicrobium; s__uncultured_bacterium
OTU935	6	5	6	7	5	1	1	0	1	0	2	1	2	1	1	d__Bacteria; p__Chloroflexi; c__Anaerolineae; o__Anaerolineales; f__Anaerolineaceae; g__uncultured; s__uncultured_soil_bacterium
OTU936	2	0	0	1	0	0	1	0	0	0	0	2	1	4	2	d__Bacteria; p__Planctomycetes; c__Phycisphaerae; o__WD2101_soil_group; f__norank; g__norank; s__uncultured_bacterium
OTU937	0	0	0	0	0	7	8	14	8	9	0	0	0	0	0	d__Bacteria; p__Bacteroidetes; c__Sphingobacteriia; o__Sphingobacteriales; f__CWT_CU03-E12; g__norank; s__uncultured_Bacteroidetes_bacterium
OTU938	2	3	2	4	10	7	9	13	14	2	4	6	7	4	5	d__Bacteria; p__Acidobacteria; c__Acidobacteria; o__Subgroup_17; f__norank; g__norank
OTU939	10	4	3	5	3	2	2	1	0	2	10	1	2	5	6	d__Bacteria; p__Proteobacteria; c__Deltaproteobacteria; o__Myxococcales
OTU940	0	1	0	0	0	0	0	0	0	0	1	0	0	0	0	d__Bacteria; p__Proteobacteria; c__Gammaproteobacteria; o__Chromatiales; f__Ectothiorhodospiraceae; g__Acidiferrobacter
OTU941	0	1	1	2	1	0	1	1	1	1	1	1	0	0	2	d__Bacteria; p__BHI80-139; c__norank; o__norank; f__norank; g__norank; s__uncultured_Geobacillus_sp.
OTU942	1	0	2	0	2	6	11	1	2	15	2	2	1	1	0	d__Bacteria; p__Bacteroidetes; c__Sphingobacteriia; o__Sphingobacteriales; f__env.OPS_17; g__norank; s__uncultured_Bacteroidetes_bacterium
OTU943	2	4	3	13	4	2	2	3	3	0	8	3	3	2	7	d__Bacteria; p__Acidobacteria; c__Acidobacteria; o__Subgroup_6; f__norank; g__norank
OTU944	0	0	0	0	0	1	2	0	1	5	0	0	1	1	0	d__Bacteria; p__Planctomycetes; c__Phycisphaerae; o__WD2101_soil_group; f__norank; g__norank; s__uncultured_Planctomycetales_bacterium
OTU945	1	0	1	0	0	0	0	1	0	1	2	1	0	1	1	d__Bacteria; p__Chlorobi; c__Chlorobia; o__Chlorobiales; f__OPB56; g__norank; s__uncultured_bacterium_KF-JG30-B11
OTU946	0	0	0	0	0	7	3	5	13	18	0	0	0	0	0	d__Bacteria; p__Bacteroidetes; c__Sphingobacteriia; o__Sphingobacteriales; f__env.OPS_17; g__norank
OTU947	3	0	2	1	3	0	0	0	0	0	2	0	0	0	0	d__Bacteria; p__Chloroflexi; c__Chloroflexia; o__Chloroflexales; f__FFCH7168; g__norank; s__uncultured_bacterium
OTU948	1	1	0	1	0	0	0	0	0	0	0	0	0	1	0	d__Bacteria; p__Proteobacteria; c__Deltaproteobacteria; o__Myxococcales; f__Nannocystaceae
OTU949	50	57	50	73	51	221	316	254	239	218	76	41	45	43	53	d__Bacteria; p__Proteobacteria; c__Alphaproteobacteria; o__Rhizobiales; f__Bradyrhizobiaceae; g__Bradyrhizobium
OTU950	1	0	1	1	2	0	0	2	1	0	2	1	0	0	1	d__Bacteria; p__Planctomycetes; c__Planctomycetacia; o__Planctomycetales; f__Planctomycetaceae
OTU951	0	0	2	1	0	0	0	0	0	0	0	0	1	0	0	d__Bacteria; p__Actinobacteria; c__Actinobacteria; o__Micromonosporales; f__Micromonosporaceae; g__Stackebrandtia; s__Phytomonospora_endophytica
OTU952	1	0	1	1	0	0	0	0	0	0	1	1	0	0	1	d__Bacteria; p__Chloroflexi; c__Ardenticatenia; o__uncultured; f__uncultured; g__uncultured
OTU953	3	9	7	12	12	6	10	14	8	8	10	2	2	6	4	d__Bacteria; p__Bacteroidetes; c__Sphingobacteriia; o__Sphingobacteriales; f__Sphingobacteriaceae; g__Solitalea; s__Solitalea_canadensis
OTU954	3	1	0	3	2	0	0	0	0	0	0	0	0	1	1	d__Bacteria; p__Actinobacteria; c__Actinobacteria; o__Acidimicrobiales; f__OM1_clade; g__norank; s__uncultured_bacterium
OTU955	4	1	1	2	1	3	0	3	2	2	0	1	2	3	1	d__Bacteria; p__Proteobacteria; c__Betaproteobacteria; o__Nitrosomonadales; f__Nitrosomonadaceae; g__uncultured
OTU956	1	0	1	0	1	0	0	0	0	0	0	0	0	0	0	d__Bacteria; p__Proteobacteria; c__Deltaproteobacteria; o__GR-WP33-30; f__norank; g__norank
OTU957	3	0	0	0	1	0	0	0	0	0	0	1	1	0	2	d__Bacteria; p__Actinobacteria; c__Actinobacteria; o__Acidimicrobiales; f__uncultured; g__uncultured; s__uncultured_actinobacterium
OTU958	0	1	1	1	0	0	4	0	2	4	0	0	0	0	1	d__Bacteria; p__Chloroflexi; c__TK10; o__norank; f__norank; g__norank
OTU959	1	1	1	2	1	0	0	0	0	0	0	0	0	0	0	d__Bacteria; p__Proteobacteria; c__Betaproteobacteria; o__Burkholderiales; f__Burkholderiaceae; g__Candidatus_Glomeribacter; s__Candidatus_Glomeribacter_gigasporarum
OTU960	3	0	1	2	4	0	0	0	0	0	2	0	2	1	1	d__Bacteria; p__Actinobacteria; c__Actinobacteria; o__Gaiellales; f__uncultured; g__uncultured; s__uncultured_bacterium
OTU961	0	1	0	0	0	0	0	0	0	0	2	0	3	1	1	d__Bacteria; p__Gemmatimonadetes; c__Gemmatimonadetes; o__Gemmatimonadales; f__Gemmatimonadaceae; g__uncultured
OTU962	1	0	1	0	0	1	4	2	5	3	0	0	0	1	0	d__Bacteria; p__TM6; c__norank; o__norank; f__norank; g__norank; s__uncultured_bacterium
OTU963	0	0	1	1	1	1	1	0	1	0	0	0	0	0	0	d__Bacteria; p__Bacteroidetes; c__Sphingobacteriia; o__Sphingobacteriales; f__Chitinophagaceae
OTU964	0	1	0	0	0	0	0	0	0	0	1	0	2	0	0	d__Bacteria; p__Acidobacteria; c__Acidobacteria
OTU965	2	1	0	1	0	0	0	0	0	1	1	2	0	0	2	d__Bacteria; p__Proteobacteria; c__Deltaproteobacteria; o__GR-WP33-30; f__norank; g__norank
OTU966	0	1	0	1	2	0	0	3	1	1	0	0	0	0	0	d__Bacteria; p__Proteobacteria; c__Gammaproteobacteria; o__Legionellales; f__Coxiellaceae; g__Aquicella; s__uncultured_bacterium
OTU967	3	4	2	0	0	0	0	0	0	0	3	2	3	2	1	d__Bacteria; p__Proteobacteria; c__Alphaproteobacteria; o__Rickettsiales; f__mitochondria; g__norank
OTU968	0	0	0	0	0	3	1	0	2	0	0	0	0	0	0	d__Bacteria; p__Acidobacteria; c__Acidobacteria; o__Subgroup_3; f__Unknown_Family; g__Candidatus_Solibacter; s__uncultured_forest_soil_bacterium
OTU969	0	1	0	0	2	0	0	0	0	0	1	1	0	0	0	d__Bacteria; p__Actinobacteria; c__Actinobacteria; o__Acidimicrobiales; f__Acidimicrobiales_Incertae_Sedis; g__Candidatus_Microthrix; s__uncultured_bacterium
OTU970	5	2	2	2	3	0	0	0	0	0	4	0	0	1	1	d__Bacteria; p__Bacteroidetes; c__Cytophagia; o__Cytophagales; f__Cytophagaceae; g__Ohtaekwangia; s__uncultured_bacterium
OTU971	0	1	1	3	2	0	0	0	0	0	0	1	0	0	1	d__Bacteria; p__Actinobacteria; c__Actinobacteria; o__Micromonosporales; f__Micromonosporaceae; g__Longispora; s__uncultured_bacterium
OTU972	2	1	0	1	2	0	0	1	0	3	0	0	0	1	0	d__Bacteria; p__Gemmatimonadetes; c__Gemmatimonadetes; o__Gemmatimonadales; f__Gemmatimonadaceae; g__uncultured; s__uncultured_alpha_proteobacterium
OTU973	5	2	1	3	5	1	0	0	0	0	13	4	2	3	1	d__Bacteria; p__Planctomycetes; c__Phycisphaerae; o__Phycisphaerales; f__Phycisphaeraceae; g__AKYG587; s__uncultured_bacterium
OTU974	1	0	3	0	4	0	0	1	0	0	1	2	3	2	5	d__Bacteria; p__Planctomycetes; c__Planctomycetacia; o__Planctomycetales; f__Planctomycetaceae; g__uncultured
OTU975	0	0	0	0	0	1	5	0	1	1	0	0	0	0	0	d__Bacteria; p__WD272; c__norank; o__norank; f__norank; g__norank; s__uncultured_bacterium
OTU976	1	0	1	0	0	0	0	1	0	1	3	0	1	0	1	d__Bacteria; p__Proteobacteria; c__Deltaproteobacteria; o__Myxococcales; f__Haliangiaceae; g__Haliangium; s__uncultured_bacterium
OTU977	0	2	0	0	2	0	0	0	0	0	0	0	1	0	0	d__Bacteria; p__Planctomycetes; c__Planctomycetacia; o__Planctomycetales; f__Planctomycetaceae; g__uncultured; s__uncultured_bacterium
OTU978	3	2	2	7	2	4	2	5	5	1	2	2	4	2	4	d__Bacteria; p__Proteobacteria; c__Betaproteobacteria; o__SC-I-84; f__norank; g__norank
OTU979	4	0	1	0	0	1	1	2	2	2	0	0	2	0	0	d__Bacteria; p__Bacteroidetes; c__Sphingobacteriia; o__Sphingobacteriales; f__Chitinophagaceae; g__uncultured; s__uncultured_Sphingobacteriales_bacterium
OTU980	2	0	0	0	1	4	3	2	3	5	0	0	0	1	0	d__Bacteria; p__Bacteroidetes; c__Sphingobacteriia; o__Sphingobacteriales; f__Chitinophagaceae; g__uncultured
OTU981	0	1	1	2	3	0	0	0	1	0	2	1	0	1	0	d__Bacteria; p__Bacteroidetes; c__Sphingobacteriia; o__Sphingobacteriales; f__Chitinophagaceae; g__uncultured; s__uncultured_bacterium
OTU982	9	4	3	7	2	5	7	3	3	6	15	6	13	15	12	d__Bacteria; p__Elusimicrobia; c__Elusimicrobia; o__Lineage_IIa; f__norank; g__norank; s__uncultured_bacterium
OTU983	0	0	0	0	0	1	4	2	6	7	0	0	0	0	0	d__Bacteria; p__Chloroflexi; c__Thermomicrobia; o__JG30-KF-CM45; f__norank; g__norank; s__bacterium_Ellin6537
OTU984	0	1	0	1	0	0	0	1	0	1	2	0	0	2	0	d__Bacteria; p__Planctomycetes; c__Planctomycetacia; o__Planctomycetales; f__Planctomycetaceae; g__Gemmata; s__uncultured_bacterium
OTU985	7	10	9	15	15	3	4	6	5	5	8	4	5	9	8	d__Bacteria; p__Bacteroidetes; c__Sphingobacteriia; o__Sphingobacteriales; f__Chitinophagaceae; g__Ferruginibacter; s__uncultured_Bacteroidetes_bacterium
OTU986	4	8	9	8	3	6	12	7	8	7	6	2	2	1	4	d__Bacteria; p__Proteobacteria; c__Alphaproteobacteria; o__Rhizobiales
OTU987	1	0	0	1	0	0	0	0	0	0	0	0	0	0	0	d__Bacteria; p__Firmicutes; c__Erysipelotrichia; o__Erysipelotrichales; f__Erysipelotrichaceae; g__Asteroleplasma; s__uncultured_bacterium
OTU988	0	0	2	0	1	0	0	0	0	0	0	0	1	0	0	d__Bacteria; p__Proteobacteria; c__Alphaproteobacteria; o__Rhodospirillales; f__MSB-1E8; g__norank
OTU989	0	0	0	4	2	1	0	2	0	0	2	2	2	0	1	d__Bacteria; p__Proteobacteria; c__Gammaproteobacteria; o__Legionellales; f__Coxiellaceae; g__Aquicella
OTU990	3	2	1	2	3	0	0	0	0	0	3	1	1	1	1	d__Bacteria; p__Actinobacteria; c__Actinobacteria; o__Acidimicrobiales; f__uncultured; g__uncultured; s__uncultured_bacterium
OTU991	100	116	84	134	144	23	16	28	14	17	46	37	41	32	38	d__Bacteria; p__Bacteroidetes; c__Cytophagia; o__Cytophagales; f__Cytophagaceae; g__Chryseolinea; s__uncultured_bacterium
OTU992	9	5	6	2	6	3	2	1	0	0	16	2	2	5	4	d__Bacteria; p__Bacteroidetes; c__Sphingobacteriia; o__Sphingobacteriales; f__Chitinophagaceae; g__Flavisolibacter
OTU993	0	0	0	0	0	1	0	0	0	1	5	4	0	2	0	d__Bacteria; p__Chloroflexi; c__Anaerolineae; o__Anaerolineales; f__Anaerolineaceae; g__uncultured
OTU994	2	1	0	1	0	0	1	0	1	1	4	5	1	0	0	d__Bacteria; p__Actinobacteria; c__Actinobacteria; o__Propionibacteriales; f__Nocardioidaceae; g__Marmoricola
OTU995	4	5	5	4	8	0	1	1	0	0	0	0	1	0	0	d__Bacteria; p__Acidobacteria; c__Acidobacteria; o__Subgroup_25; f__norank; g__norank; s__uncultured_bacterium
OTU996	0	0	0	0	0	2	1	3	1	1	0	1	0	0	0	d__Bacteria; p__Acidobacteria; c__Acidobacteria; o__Subgroup_4; f__norank; g__norank
OTU997	2	2	1	5	5	0	0	0	0	0	1	0	0	0	0	d__Bacteria; p__Planctomycetes; c__Planctomycetacia; o__Planctomycetales; f__Planctomycetaceae; g__Schlesneria; s__uncultured_bacterium
OTU998	3	1	1	0	1	0	1	0	0	0	5	0	2	3	0	d__Bacteria; p__Planctomycetes; c__Phycisphaerae; o__Phycisphaerales; f__Phycisphaeraceae; g__CL500-3; s__uncultured_bacterium
OTU999	1	0	4	3	2	1	0	1	0	1	2	3	1	4	3	d__Bacteria; p__Proteobacteria; c__Deltaproteobacteria; o__Desulfobacterales; f__Nitrospinaceae; g__Candidatus_Entotheonella
OTU1000	0	0	0	0	0	4	4	2	9	8	0	0	0	0	0	d__Bacteria; p__Bacteroidetes; c__Sphingobacteriia; o__Sphingobacteriales; f__env.OPS_17; g__norank; s__uncultured_Sphingobacteria_bacterium
OTU1001	1	3	1	2	1	0	0	0	0	0	2	0	4	0	3	d__Bacteria; p__Proteobacteria; c__Alphaproteobacteria; o__Rhodospirillales; f__Acetobacteraceae; g__uncultured; s__uncultured_endolithic_bacterium
OTU1002	1	3	0	2	0	0	2	0	0	0	0	1	0	0	0	d__Bacteria; p__Bacteroidetes; c__Sphingobacteriia; o__Sphingobacteriales; f__Chitinophagaceae
OTU1003	7	5	3	9	5	0	0	0	0	0	4	0	1	2	0	d__Bacteria; p__Planctomycetes; c__Pla3_lineage; o__norank; f__norank; g__norank; s__uncultured_bacterium
OTU1004	0	0	0	0	0	1	2	1	0	1	0	1	0	0	0	d__Bacteria; p__Planctomycetes; c__Planctomycetacia; o__Planctomycetales; f__Planctomycetaceae
OTU1005	6	2	3	5	2	0	1	1	1	2	2	2	1	1	0	d__Bacteria; p__Bacteroidetes; c__Flavobacteriia; o__Flavobacteriales; f__Flavobacteriaceae; g__Flavobacterium; s__Flavobacterium_sp._NW20
OTU1006	1	1	0	0	1	0	0	0	0	0	3	1	2	0	1	d__Bacteria; p__Actinobacteria; c__Actinobacteria
OTU1007	2	1	0	0	1	1	0	0	1	0	0	0	0	0	0	d__Bacteria; p__Bacteroidetes; c__Sphingobacteriia; o__Sphingobacteriales; f__AKYH767; g__norank; s__uncultured_bacterium
OTU1008	0	1	2	1	0	1	0	0	0	0	1	0	4	1	2	d__Bacteria; p__Acidobacteria; c__Acidobacteria; o__norank; f__norank; g__norank
OTU1009	0	0	0	1	2	0	0	0	0	0	1	1	3	0	0	d__Bacteria
OTU1010	0	1	1	2	1	0	0	0	0	0	1	0	1	0	0	d__Bacteria; p__Proteobacteria; c__Alphaproteobacteria; o__Rhodospirillales; f__Rhodospirillaceae; g__uncultured
OTU1011	2	2	8	4	2	0	0	0	0	0	2	0	0	1	1	d__Bacteria; p__Actinobacteria; c__Actinobacteria; o__Frankiales; f__uncultured; g__uncultured; s__uncultured_bacterium
OTU1012	35	49	45	61	46	19	19	27	18	16	63	39	40	42	44	d__Bacteria; p__Acidobacteria; c__Acidobacteria; o__Subgroup_6; f__norank; g__norank
OTU1013	0	0	0	0	0	89	102	125	86	67	0	0	0	0	0	d__Bacteria; p__Proteobacteria; c__Gammaproteobacteria; o__Xanthomonadales; f__uncultured; g__uncultured
OTU1014	0	0	0	0	0	1	0	0	1	0	0	2	1	0	0	d__Bacteria; p__Acidobacteria; c__Acidobacteria; o__Subgroup_4; f__Unknown_Family; g__Blastocatella
OTU1015	0	1	5	8	2	2	1	1	0	0	0	1	1	3	2	d__Bacteria; p__Acidobacteria; c__Acidobacteria; o__Subgroup_17; f__norank; g__norank
OTU1016	0	0	0	1	0	6	7	7	8	4	0	0	0	0	0	d__Bacteria; p__Planctomycetes; c__Planctomycetacia; o__Planctomycetales; f__Planctomycetaceae; g__uncultured; s__uncultured_Gemmata_sp.
OTU1017	0	0	0	0	0	0	0	0	1	0	0	1	1	1	1	d__Bacteria; p__Chloroflexi; c__Ktedonobacteria; o__C0119; f__norank; g__norank; s__uncultured_Chloroflexi_bacterium
OTU1018	13	6	12	11	6	0	1	0	0	0	17	8	4	4	9	d__Bacteria; p__Actinobacteria; c__Actinobacteria; o__Frankiales; f__Nakamurellaceae; g__Nakamurella
OTU1019	1	2	3	1	2	2	1	0	0	0	1	1	0	0	0	d__Bacteria; p__Planctomycetes; c__Planctomycetacia; o__Planctomycetales; f__Planctomycetaceae; g__Gemmata; s__uncultured_bacterium
OTU1020	122	118	154	138	157	0	0	1	0	1	91	27	35	24	28	d__Bacteria; p__Actinobacteria; c__Actinobacteria; o__Solirubrobacterales; f__Patulibacteraceae; g__Patulibacter; s__uncultured_Rubrobacteridae_bacterium
OTU1021	0	1	2	2	0	0	0	0	0	0	1	0	0	0	0	d__Bacteria; p__Candidate_division_TM7; c__norank; o__norank; f__norank; g__norank; s__uncultured_bacterium
OTU1022	0	4	4	4	5	3	5	2	1	3	2	0	0	2	0	d__Bacteria; p__Planctomycetes; c__OM190; o__norank; f__norank; g__norank; s__uncultured_Planctomyces_sp.
OTU1023	0	0	0	0	0	1	0	0	0	0	4	0	0	1	1	d__Bacteria; p__Planctomycetes; c__Planctomycetacia; o__Planctomycetales; f__Planctomycetaceae; g__uncultured; s__uncultured_bacterium
OTU1024	0	0	0	0	0	16	16	10	9	27	0	0	0	0	0	d__Bacteria; p__Acidobacteria; c__Acidobacteria; o__Subgroup_3; f__Unknown_Family; g__Bryobacter; s__uncultured_Acidobacteria_bacterium
OTU1025	1	5	0	2	8	0	0	3	1	0	5	5	6	7	7	d__Bacteria; p__Proteobacteria; c__Betaproteobacteria; o__Burkholderiales; f__Comamonadaceae
OTU1026	1	2	1	1	2	0	0	1	0	0	3	1	2	1	1	d__Bacteria; p__Proteobacteria; c__Alphaproteobacteria; o__Rhodobacterales; f__Rhodobacteraceae; g__Amaricoccus; s__uncultured_bacterium
OTU1027	0	2	0	0	0	0	0	0	0	0	0	0	2	1	2	d__Bacteria; p__Planctomycetes; c__Phycisphaerae; o__WD2101_soil_group; f__norank; g__norank
OTU1028	14	15	19	15	10	0	3	2	0	2	6	0	5	3	4	d__Bacteria; p__Actinobacteria; c__Actinobacteria; o__Acidimicrobiales; f__uncultured; g__uncultured; s__uncultured_Acidothermaceae_bacterium
OTU1029	0	0	0	0	0	0	0	1	0	2	2	1	3	2	0	d__Bacteria; p__Proteobacteria; c__Betaproteobacteria; o__Nitrosomonadales; f__Gallionellaceae; g__uncultured
OTU1030	0	0	0	0	0	6	9	9	7	11	0	0	0	0	0	d__Bacteria; p__WD272; c__norank; o__norank; f__norank; g__norank; s__uncultured_bacterium
OTU1031	0	0	0	4	0	0	0	0	0	1	0	0	0	0	0	d__Bacteria; p__Planctomycetes; c__Planctomycetacia; o__Planctomycetales; f__Planctomycetaceae; g__Pirellula; s__uncultured_bacterium
OTU1032	0	0	0	0	0	1	0	2	0	1	0	0	0	0	0	d__Bacteria; p__Proteobacteria; c__Gammaproteobacteria; o__Xanthomonadales; f__uncultured; g__uncultured; s__uncultured_soil_bacterium
OTU1033	3	0	2	2	0	0	0	0	0	0	1	0	2	0	0	d__Bacteria; p__Chloroflexi; c__Chloroflexia; o__Chloroflexales; f__Roseiflexaceae; g__Roseiflexus; s__uncultured_bacterium
OTU1034	0	0	0	1	0	0	1	1	0	0	1	0	0	0	0	d__Bacteria; p__Acidobacteria; c__Acidobacteria; o__Subgroup_6; f__norank; g__norank
OTU1035	1	2	0	1	3	1	0	0	0	0	2	0	0	0	2	d__Bacteria; p__Actinobacteria; c__Actinobacteria; o__Solirubrobacterales; f__Solirubrobacteraceae; g__Solirubrobacter
OTU1036	1	0	0	0	1	0	2	2	0	2	1	2	0	1	1	d__Bacteria; p__Proteobacteria; c__Alphaproteobacteria; o__Rhodospirillales; f__I-10; g__norank; s__uncultured_bacterium
OTU1037	0	0	0	0	0	1	1	2	11	3	0	0	0	1	1	d__Bacteria; p__Candidate_division_TM7; c__norank; o__norank; f__norank; g__norank
OTU1038	12	16	14	19	16	12	15	28	28	10	16	25	36	24	28	d__Bacteria; p__Proteobacteria; c__Betaproteobacteria; o__Burkholderiales; f__Comamonadaceae
OTU1039	0	0	0	0	1	0	1	0	0	0	1	1	2	3	0	d__Bacteria; p__Acidobacteria; c__Acidobacteria; o__Subgroup_25; f__norank; g__norank; s__uncultured_soil_bacterium
OTU1040	0	0	0	0	0	1	1	0	1	3	0	0	0	0	0	d__Bacteria; p__Planctomycetes; c__OM190; o__norank; f__norank; g__norank; s__uncultured_bacterium
OTU1041	2	2	1	3	1	0	0	0	0	0	4	0	1	1	1	d__Bacteria; p__Planctomycetes; c__Planctomycetacia; o__Planctomycetales; f__Planctomycetaceae; g__uncultured
OTU1042	0	1	0	0	1	0	0	0	0	0	1	0	1	4	2	d__Bacteria; p__Gemmatimonadetes; c__Gemmatimonadetes; o__Gemmatimonadales; f__Gemmatimonadaceae; g__uncultured; s__uncultured_prokaryote
OTU1043	7	9	4	8	9	1	0	0	0	1	25	12	5	8	7	d__Bacteria; p__Chloroflexi; c__P2-11E; o__norank; f__norank; g__norank; s__uncultured_bacterium
OTU1044	3	5	0	11	6	0	2	0	3	0	7	1	2	0	1	d__Bacteria; p__Actinobacteria; c__Actinobacteria; o__Micromonosporales; f__Micromonosporaceae; g__Catelliglobosispora
OTU1045	3	5	1	4	4	0	0	0	2	2	4	3	4	5	3	d__Bacteria; p__Planctomycetes; c__Phycisphaerae; o__WD2101_soil_group; f__norank; g__norank; s__uncultured_bacterium
OTU1046	1	1	1	2	2	0	0	0	0	1	1	0	0	0	1	d__Bacteria; p__Proteobacteria; c__Deltaproteobacteria; o__Myxococcales; f__Haliangiaceae; g__Haliangium; s__uncultured_bacterium
OTU1047	0	1	0	1	0	0	1	0	1	2	0	0	0	0	0	d__Bacteria; p__Proteobacteria; c__Gammaproteobacteria; o__Legionellales; f__Coxiellaceae; g__Aquicella
OTU1048	1	0	0	0	0	69	74	92	96	56	0	0	1	1	0	d__Bacteria; p__Proteobacteria; c__Betaproteobacteria; o__Burkholderiales; f__Burkholderiaceae; g__Burkholderia
OTU1049	0	1	0	0	0	0	0	0	0	0	5	1	1	1	2	d__Bacteria; p__Candidate_division_OP3; c__norank; o__norank; f__norank; g__norank
OTU1050	1	4	1	1	3	1	0	1	1	0	3	3	1	1	2	d__Bacteria; p__Acidobacteria; c__Acidobacteria; o__Subgroup_6; f__norank; g__norank
OTU1051	1	5	4	2	1	1	1	1	0	0	3	0	0	0	0	d__Bacteria; p__Proteobacteria; c__Gammaproteobacteria; o__Oceanospirillales; f__Oceanospirillaceae; g__Pseudospirillum; s__uncultured_soil_bacterium
OTU1052	2	1	0	1	0	0	0	0	0	0	0	0	1	0	0	d__Bacteria; p__Fibrobacteres; c__Fibrobacteria; o__Fibrobacterales; f__Fibrobacteraceae
OTU1053	2	0	1	3	1	2	0	2	0	1	3	0	2	0	1	d__Bacteria; p__Proteobacteria; c__Deltaproteobacteria; o__Bdellovibrionales; f__Bdellovibrionaceae; g__OM27_clade; s__uncultured_bacterium
OTU1054	0	1	0	0	0	1	3	2	0	2	0	0	0	0	0	d__Bacteria; p__Bacteroidetes; c__Sphingobacteriia; o__Sphingobacteriales; f__Chitinophagaceae
OTU1055	0	0	0	0	0	0	0	1	0	0	0	0	1	1	1	d__Bacteria; p__Planctomycetes; c__Planctomycetacia; o__Planctomycetales; f__Planctomycetaceae; g__uncultured
OTU1056	4	2	4	4	5	0	0	0	0	0	8	3	9	8	5	d__Bacteria; p__Proteobacteria; c__Alphaproteobacteria; o__Rhodospirillales; f__Rhodospirillaceae; g__Skermanella; s__uncultured_alpha_proteobacterium
OTU1057	0	0	1	2	1	1	1	0	2	0	4	0	1	0	2	d__Bacteria; p__Proteobacteria; c__Deltaproteobacteria; o__Myxococcales; f__Polyangiaceae; g__Sorangium
OTU1058	2	1	0	0	2	2	4	8	3	5	3	1	2	2	0	d__Bacteria; p__Candidate_division_WS3; c__norank; o__norank; f__norank; g__norank
OTU1059	52	56	53	65	54	8	16	17	11	10	63	38	43	40	35	d__Bacteria; p__Proteobacteria; c__Betaproteobacteria; o__Nitrosomonadales; f__Nitrosomonadaceae; g__uncultured; s__uncultured_Burkholderiaceae_bacterium
OTU1060	0	1	0	0	0	0	0	0	0	0	0	0	1	0	0	d__Bacteria; p__Armatimonadetes; c__norank; o__norank; f__norank; g__norank; s__uncultured_bacterium
OTU1061	2	0	1	0	0	1	0	1	0	0	1	2	0	0	1	d__Bacteria; p__Chloroflexi; c__Ktedonobacteria; o__C0119; f__norank; g__norank
OTU1062	2	3	1	1	2	0	1	0	0	0	4	3	6	6	1	d__Bacteria; p__Planctomycetes; c__Planctomycetacia; o__Planctomycetales; f__Planctomycetaceae; g__uncultured
OTU1063	3	3	1	5	3	1	0	0	0	0	10	3	1	5	4	d__Bacteria; p__Gemmatimonadetes; c__Gemmatimonadetes; o__Gemmatimonadales; f__Gemmatimonadaceae; g__uncultured; s__uncultured_Gemmatimonadetes_bacterium
OTU1064	5	10	12	14	12	3	7	12	8	14	0	1	0	0	0	d__Bacteria; p__Actinobacteria; c__Actinobacteria; o__norank; f__norank; g__norank; s__uncultured_Actinomycetales_bacterium
OTU1065	0	0	0	0	0	0	0	0	1	0	2	4	4	1	1	d__Bacteria; p__Proteobacteria; c__Gammaproteobacteria
OTU1066	5	6	0	2	6	0	0	0	0	0	0	1	1	0	1	d__Bacteria; p__Bacteroidetes; c__Sphingobacteriia; o__Sphingobacteriales; f__Chitinophagaceae; g__uncultured; s__uncultured_bacterium
OTU1067	1	0	1	0	2	0	0	0	0	0	2	1	2	2	0	d__Bacteria; p__Actinobacteria; c__Actinobacteria; o__Acidimicrobiales; f__uncultured; g__uncultured
OTU1068	0	0	0	0	1	0	0	0	0	0	0	0	1	0	0	d__Bacteria; p__Planctomycetes; c__Planctomycetacia; o__Planctomycetales; f__Planctomycetaceae; g__uncultured; s__uncultured_bacterium
OTU1069	2	2	1	1	1	0	0	0	0	0	0	0	0	0	0	d__Bacteria; p__Proteobacteria; c__Deltaproteobacteria; o__Myxococcales; f__uncultured; g__uncultured
OTU1070	0	0	0	0	0	8	9	18	13	14	0	0	0	0	0	d__Bacteria; p__Proteobacteria; c__Alphaproteobacteria; o__Rhodospirillales; f__DA111; g__norank
OTU1071	0	0	0	0	0	8	14	17	13	15	0	0	0	0	0	d__Bacteria; p__Acidobacteria; c__Acidobacteria; o__Subgroup_7; f__norank; g__norank; s__uncultured_proteobacterium
OTU1072	1	2	1	1	3	0	0	0	0	0	1	0	0	4	2	d__Bacteria; p__Bacteroidetes; c__Flavobacteriia; o__Flavobacteriales; f__Flavobacteriaceae; g__Flavobacterium
OTU1073	0	1	0	2	4	0	0	0	0	0	0	0	0	0	0	d__Bacteria; p__Planctomycetes; c__Phycisphaerae; o__Phycisphaerales; f__Phycisphaeraceae; g__SM1A02; s__uncultured_planctomycete
OTU1074	2	2	2	6	1	0	0	0	0	0	1	1	2	0	1	d__Bacteria; p__Chloroflexi; c__Caldilineae; o__Caldilineales; f__Caldilineaceae; g__Litorilinea; s__uncultured_bacterium
OTU1075	0	3	0	0	0	0	0	0	0	0	1	0	1	1	0	d__Bacteria; p__Acidobacteria; c__Acidobacteria; o__Subgroup_3; f__Unknown_Family; g__Bryobacter; s__uncultured_Solibacteraceae_bacterium
OTU1076	3	3	1	0	7	0	2	1	1	1	5	4	4	1	0	d__Bacteria; p__Planctomycetes; c__Phycisphaerae; o__Phycisphaerales; f__Phycisphaeraceae; g__AKYG587; s__uncultured_bacterium
OTU1077	3	9	8	10	16	6	12	9	3	6	19	3	8	6	12	d__Bacteria; p__Actinobacteria; c__Actinobacteria; o__Corynebacteriales; f__Mycobacteriaceae; g__Mycobacterium
OTU1078	3	0	5	3	1	0	0	0	0	0	0	0	1	1	0	d__Bacteria; p__Actinobacteria; c__Actinobacteria; o__Pseudonocardiales; f__Pseudonocardiaceae; g__Amycolatopsis; s__Amycolatopsis_coloradensis
OTU1079	20	22	23	19	19	2	0	1	2	0	9	6	7	5	7	d__Bacteria; p__Actinobacteria; c__Actinobacteria; o__Propionibacteriales; f__Nocardioidaceae; g__Kribbella; s__Kribbella_sandramycini
OTU1080	0	0	0	0	0	11	16	31	18	15	0	0	0	0	0	d__Bacteria; p__Acidobacteria; c__Acidobacteria; o__Subgroup_3; f__Unknown_Family; g__Bryobacter; s__uncultured_soil_bacterium
OTU1081	0	0	0	0	0	1	2	1	2	1	0	0	0	0	0	d__Bacteria; p__Planctomycetes; c__Planctomycetacia; o__Planctomycetales; f__Planctomycetaceae; g__Singulisphaera
OTU1082	11	4	9	6	4	0	0	0	0	1	27	6	6	5	5	d__Bacteria; p__Actinobacteria; c__Actinobacteria; o__Solirubrobacterales; f__480-2; g__norank
OTU1083	0	0	2	1	1	0	0	1	1	0	2	1	0	0	1	d__Bacteria; p__Proteobacteria; c__Alphaproteobacteria; o__Rhodospirillales; f__DA111; g__norank; s__uncultured_bacterium
OTU1084	0	0	0	0	0	1	0	0	1	1	0	0	0	0	0	d__Bacteria; p__Proteobacteria; c__Gammaproteobacteria; o__NKB5; f__norank; g__norank
OTU1085	4	1	1	1	2	0	0	0	0	0	1	1	1	2	0	d__Bacteria; p__Planctomycetes; c__Phycisphaerae; o__Phycisphaerales; f__Phycisphaeraceae; g__SM1A02
OTU1086	0	0	0	0	0	4	1	3	0	1	1	0	0	0	0	d__Bacteria; p__Proteobacteria; c__Elev-16S-509; o__norank; f__norank; g__norank; s__uncultured_proteobacterium
OTU1087	11	14	15	26	17	18	22	17	14	11	41	23	29	21	13	d__Bacteria; p__Proteobacteria; c__Alphaproteobacteria; o__Rhizobiales; f__KF-JG30-B3; g__norank; s__uncultured_bacterium
OTU1088	0	0	0	0	0	5	9	1	2	4	0	0	0	0	0	d__Bacteria; p__Planctomycetes; c__Planctomycetacia; o__Planctomycetales; f__Planctomycetaceae; g__uncultured
OTU1089	0	1	1	2	1	0	0	0	0	0	1	0	1	0	1	d__Bacteria; p__Planctomycetes; c__Planctomycetacia; o__Planctomycetales; f__Planctomycetaceae; g__uncultured
OTU1090	6	4	3	3	5	1	2	0	0	0	5	5	1	2	2	d__Bacteria; p__Actinobacteria; c__Actinobacteria; o__norank; f__norank; g__norank
OTU1091	0	0	2	1	4	0	0	4	0	4	5	0	3	5	4	d__Bacteria; p__Planctomycetes; c__Phycisphaerae; o__Phycisphaerales; f__Phycisphaeraceae; g__AKYG587; s__uncultured_bacterium
OTU1092	0	0	1	0	4	1	1	0	2	0	2	3	0	1	2	d__Bacteria; p__Planctomycetes; c__Planctomycetacia; o__Planctomycetales; f__Planctomycetaceae; g__Pirellula; s__uncultured_bacterium
OTU1093	13	6	6	8	13	0	1	4	2	0	11	7	6	3	4	d__Bacteria; p__Planctomycetes; c__Planctomycetacia; o__Planctomycetales; f__Planctomycetaceae; g__uncultured
OTU1094	0	2	3	1	2	2	3	3	5	4	2	4	5	1	5	d__Bacteria; p__Candidate_division_WS3; c__norank; o__norank; f__norank; g__norank; s__uncultured_soil_bacterium
OTU1095	8	7	7	9	9	0	0	0	0	0	0	0	1	0	0	d__Bacteria; p__Proteobacteria; c__Alphaproteobacteria; o__Caulobacterales; f__Hyphomonadaceae; g__uncultured; s__uncultured_bacterium
OTU1096	9	12	11	18	14	0	0	1	0	0	4	3	4	1	5	d__Bacteria; p__Acidobacteria; c__Acidobacteria; o__Subgroup_10; f__ABS-19; g__norank; s__uncultured_Acidobacteria_bacterium
OTU1097	2	1	2	1	3	3	1	2	0	1	2	1	0	3	1	d__Bacteria; p__Planctomycetes; c__Planctomycetacia; o__Planctomycetales; f__Planctomycetaceae; g__uncultured
OTU1098	4	9	7	12	11	0	0	0	0	0	4	1	3	0	2	d__Bacteria; p__Chloroflexi; c__TK10; o__norank; f__norank; g__norank; s__uncultured_bacterium
OTU1099	0	0	1	0	3	1	4	0	0	2	0	0	0	0	1	d__Bacteria; p__Bacteroidetes; c__Cytophagia; o__Cytophagales; f__Cytophagaceae; g__Sporocytophaga; s__uncultured_bacterium
OTU1100	0	1	0	0	0	0	0	0	0	0	0	0	0	1	0	d__Bacteria
OTU1101	0	0	0	1	0	0	0	0	2	0	3	0	0	0	1	d__Bacteria; p__Chloroflexi; c__uncultured; o__uncultured; f__uncultured; g__uncultured
OTU1102	3	4	3	10	8	9	14	22	12	6	3	6	8	4	5	d__Bacteria; p__Proteobacteria; c__Betaproteobacteria; o__SC-I-84; f__norank; g__norank; s__uncultured_bacterium
OTU1103	0	1	0	1	0	1	2	5	2	3	0	1	0	0	1	d__Bacteria; p__Acidobacteria; c__Acidobacteria; o__Subgroup_6; f__norank; g__norank
OTU1104	0	0	0	0	0	0	1	0	1	0	1	0	1	0	2	d__Bacteria; p__Planctomycetes; c__Pla4_lineage; o__norank; f__norank; g__norank
OTU1105	1	1	1	2	2	0	0	0	0	0	0	0	1	0	0	d__Bacteria; p__Planctomycetes; c__OM190; o__norank; f__norank; g__norank; s__uncultured_bacterium
OTU1106	15	11	9	21	17	0	0	2	0	0	9	4	3	5	5	d__Bacteria; p__Chloroflexi; c__Anaerolineae; o__Anaerolineales; f__Anaerolineaceae; g__uncultured; s__uncultured_Chloroflexi_bacterium
OTU1107	0	12	10	13	9	6	17	7	9	9	11	3	6	3	6	d__Bacteria; p__Proteobacteria; c__Deltaproteobacteria; o__Sh765B-TzT-29; f__norank; g__norank; s__uncultured_Desulfuromonadales_bacterium
OTU1108	1	1	0	1	1	0	0	0	0	0	1	1	1	0	2	d__Bacteria; p__Chloroflexi; c__Thermomicrobia; o__JG30-KF-CM45; f__norank; g__norank
OTU1109	6	11	11	10	11	1	0	1	1	2	6	4	6	7	4	d__Bacteria; p__Planctomycetes; c__Phycisphaerae; o__WD2101_soil_group; f__norank; g__norank; s__uncultured_bacterium
OTU1110	3	0	0	0	0	0	0	0	0	0	2	0	0	0	0	d__Bacteria; p__Verrucomicrobia; c__OPB35_soil_group; o__norank; f__norank; g__norank; s__uncultured_bacterium
OTU1111	1	0	1	3	4	0	1	0	0	1	1	0	1	1	2	d__Bacteria; p__Proteobacteria; c__Alphaproteobacteria; o__Rhodospirillales; f__DA111; g__norank; s__uncultured_bacterium
OTU1112	0	0	0	0	0	0	1	0	1	2	0	0	0	0	0	d__Bacteria; p__Planctomycetes; c__Planctomycetacia; o__Planctomycetales; f__Planctomycetaceae; g__uncultured; s__uncultured_thermal_soil_bacterium
OTU1113	2	4	8	19	15	4	5	6	2	4	5	5	12	10	6	d__Bacteria; p__Acidobacteria; c__Acidobacteria; o__Subgroup_6; f__norank; g__norank
OTU1114	0	1	0	2	2	0	0	0	0	2	0	0	0	1	0	d__Bacteria; p__Acidobacteria; c__Acidobacteria; o__Subgroup_3; f__Unknown_Family; g__Bryobacter; s__uncultured_bacterium
OTU1115	0	0	0	0	0	0	5	1	1	3	0	0	0	0	0	d__Bacteria; p__Proteobacteria; c__Alphaproteobacteria; o__Rhodospirillales; f__DA111; g__norank; s__uncultured_forest_soil_bacterium
OTU1116	0	0	0	0	0	1	3	0	3	1	0	0	0	0	0	d__Bacteria; p__Proteobacteria; c__Deltaproteobacteria; o__Sh765B-TzT-29; f__norank; g__norank; s__uncultured_soil_bacterium
OTU1117	1	0	2	0	0	0	0	0	0	0	2	0	0	0	0	d__Bacteria; p__Proteobacteria; c__Deltaproteobacteria; o__Desulfurellales; f__Desulfurellaceae; g__uncultured; s__uncultured_bacterium
OTU1118	22	6	5	41	16	1	0	0	1	2	6	1	1	2	0	d__Bacteria
OTU1119	2	2	0	2	2	0	0	0	0	0	0	0	0	0	0	d__Bacteria; p__NPL-UPA2; c__norank; o__norank; f__norank; g__norank; s__uncultured_Flavobacteriaceae_bacterium
OTU1120	3	4	3	4	9	0	1	0	0	0	5	0	1	3	2	d__Bacteria; p__Chloroflexi; c__Anaerolineae; o__Anaerolineales; f__Anaerolineaceae; g__uncultured
OTU1121	60	58	50	107	83	11	27	41	28	23	46	22	31	29	31	d__Bacteria; p__Acidobacteria; c__Acidobacteria; o__Subgroup_6; f__norank; g__norank; s__uncultured_organism
OTU1122	0	0	0	0	0	0	0	0	0	0	2	0	0	0	0	d__Bacteria; p__Planctomycetes; c__Phycisphaerae; o__Pla1_lineage; f__norank; g__norank
OTU1123	66	69	62	95	92	9	11	7	10	11	22	7	15	9	8	d__Bacteria; p__Bacteroidetes; c__Cytophagia; o__Cytophagales; f__Cytophagaceae; g__uncultured
OTU1124	3	2	2	0	1	0	1	0	0	0	0	1	1	1	1	d__Bacteria; p__Chloroflexi; c__Chloroflexia; o__Chloroflexales; f__Roseiflexaceae; g__Roseiflexus; s__uncultured_Chloroflexi_bacterium
OTU1125	1	3	2	3	3	0	0	0	0	0	3	2	0	0	2	d__Bacteria; p__Planctomycetes; c__Planctomycetacia; o__Planctomycetales; f__Planctomycetaceae; g__uncultured; s__uncultured_prokaryote
OTU1126	0	0	0	2	0	0	0	0	0	0	1	0	0	0	0	d__Bacteria; p__Chloroflexi; c__Caldilineae; o__Caldilineales; f__Caldilineaceae; g__uncultured; s__uncultured_bacterium
OTU1127	0	0	0	0	0	0	0	0	0	0	1	0	1	0	1	d__Bacteria; p__Firmicutes; c__Clostridia; o__Clostridiales; f__Lachnospiraceae
OTU1128	3	0	3	1	6	0	1	0	0	0	1	0	1	0	2	d__Bacteria; p__Chloroflexi; c__Anaerolineae; o__Anaerolineales; f__Anaerolineaceae; g__uncultured; s__uncultured_delta_proteobacterium
OTU1129	0	1	0	1	1	0	0	0	0	0	0	0	0	0	0	d__Bacteria; p__Planctomycetes; c__Planctomycetacia; o__Planctomycetales; f__Planctomycetaceae; g__Rhodopirellula; s__Pirellula_sp.
OTU1130	0	0	0	0	0	16	26	40	16	42	0	0	0	0	0	d__Bacteria; p__Acidobacteria; c__Acidobacteria; o__Subgroup_2; f__norank; g__norank; s__uncultured_Holophaga_sp.
OTU1131	1	2	2	1	3	0	1	2	0	0	1	1	1	0	0	d__Bacteria; p__Acidobacteria; c__Acidobacteria; o__Subgroup_4; f__Unknown_Family; g__Blastocatella; s__uncultured_bacterium
OTU1132	1	3	1	0	1	1	1	1	0	1	1	1	1	0	0	d__Bacteria; p__Chloroflexi; c__Anaerolineae; o__Anaerolineales; f__Anaerolineaceae; g__uncultured
OTU1133	0	0	0	0	0	0	2	1	3	5	0	0	0	0	0	d__Bacteria; p__Actinobacteria; c__Actinobacteria; o__Gaiellales; f__uncultured; g__uncultured
OTU1134	7	13	12	15	15	3	0	2	1	1	15	10	10	11	8	d__Bacteria; p__Actinobacteria; c__Actinobacteria; o__Micrococcales; f__Microbacteriaceae
OTU1135	1	2	0	2	0	0	1	0	2	0	3	1	1	1	0	d__Bacteria; p__Proteobacteria; c__Deltaproteobacteria; o__Myxococcales; f__Polyangiaceae; g__Sorangium; s__uncultured_delta_proteobacterium
OTU1136	5	4	4	7	4	0	1	0	0	0	2	1	2	2	2	d__Bacteria; p__Planctomycetes; c__Phycisphaerae; o__WD2101_soil_group; f__norank; g__norank; s__uncultured_bacterium
OTU1137	0	0	0	0	0	0	0	2	0	2	0	0	0	0	0	d__Bacteria; p__Proteobacteria; c__Alphaproteobacteria; o__Rhodospirillales; f__Acetobacteraceae
OTU1138	0	0	0	0	0	1	1	2	2	0	1	0	0	0	0	d__Bacteria; p__Armatimonadetes; c__norank; o__norank; f__norank; g__norank
OTU1139	0	0	1	0	2	0	0	0	0	0	2	3	2	0	1	d__Bacteria; p__Acidobacteria; c__Acidobacteria; o__norank; f__norank; g__norank; s__uncultured_bacterium
OTU1140	9	7	5	4	7	0	0	1	0	0	8	3	3	2	5	d__Bacteria; p__Actinobacteria; c__Actinobacteria; o__Acidimicrobiales; f__uncultured; g__uncultured
OTU1141	7	14	13	21	13	1	3	0	1	3	21	6	5	7	8	d__Bacteria; p__Actinobacteria; c__Actinobacteria; o__Solirubrobacterales; f__Elev-16S-1332; g__norank; s__uncultured_bacterium
OTU1142	0	2	0	3	1	0	0	0	0	0	0	1	4	1	0	d__Bacteria; p__Chlorobi; c__Ignavibacteria; o__Ignavibacteriales; f__BSV26; g__norank
OTU1143	1	0	1	1	2	0	0	0	0	0	2	0	1	1	2	d__Bacteria; p__Planctomycetes; c__Phycisphaerae; o__WD2101_soil_group; f__norank; g__norank; s__uncultured_bacterium
OTU1144	10	2	2	8	6	16	42	16	11	30	4	0	0	0	0	d__Bacteria; p__Bacteroidetes; c__Flavobacteriia; o__Flavobacteriales; f__Flavobacteriaceae; g__Flavobacterium
OTU1145	1	0	0	1	0	0	0	0	0	0	0	0	0	0	0	d__Bacteria
OTU1146	0	1	4	1	4	0	1	0	0	0	1	2	2	3	2	d__Bacteria; p__Planctomycetes; c__Phycisphaerae; o__WD2101_soil_group; f__norank; g__norank; s__uncultured_planctomycete
OTU1147	107	76	54	66	62	10	6	9	6	9	26	12	14	14	22	d__Bacteria; p__Bacteroidetes; c__Sphingobacteriia; o__Sphingobacteriales; f__Chitinophagaceae
OTU1148	2	5	3	8	7	0	1	0	7	3	6	6	5	8	5	d__Bacteria; p__Proteobacteria; c__Alphaproteobacteria; o__Rhizobiales; f__JG34-KF-361; g__norank
OTU1149	10	7	13	17	25	17	13	23	10	17	24	13	24	9	19	d__Bacteria; p__Proteobacteria; c__Alphaproteobacteria; o__Rhizobiales; f__Rhodobiaceae; g__Rhodobium; s__uncultured_Hyphomicrobiaceae_bacterium
OTU1150	3	0	3	1	2	0	1	0	0	0	1	1	0	1	1	d__Bacteria; p__Chloroflexi; c__Thermomicrobia; o__JG30-KF-CM45; f__norank; g__norank
OTU1151	5	10	9	19	13	9	6	7	8	6	26	15	11	9	22	d__Bacteria; p__Acidobacteria; c__Acidobacteria; o__Subgroup_3; f__Unknown_Family; g__Bryobacter
OTU1152	13	8	10	9	12	1	1	1	1	1	4	5	3	4	3	d__Bacteria; p__Chloroflexi; c__Chloroflexia; o__Chloroflexales; f__Roseiflexaceae; g__Roseiflexus; s__uncultured_bacterium
OTU1153	0	1	1	0	0	0	0	0	0	0	2	2	0	2	2	d__Bacteria; p__Planctomycetes; c__Planctomycetacia; o__Planctomycetales; f__Planctomycetaceae; g__Blastopirellula
OTU1154	0	0	0	0	0	3	8	1	2	4	0	2	1	1	1	d__Bacteria; p__Candidate_division_WS3; c__norank; o__norank; f__norank; g__norank; s__uncultured_bacterium
OTU1155	17	15	9	28	31	0	0	0	0	2	10	6	11	2	2	d__Bacteria; p__Acidobacteria; c__Acidobacteria; o__Subgroup_25; f__norank; g__norank; s__uncultured_Acidobacteria_bacterium
OTU1156	8	5	12	10	8	0	0	0	0	2	11	3	10	3	8	d__Bacteria; p__Actinobacteria; c__Actinobacteria; o__Frankiales; f__Sporichthyaceae; g__uncultured; s__uncultured_bacterium
OTU1157	0	0	0	0	0	0	0	1	1	1	1	0	0	2	1	d__Bacteria; p__Chloroflexi; c__Ktedonobacteria; o__C0119; f__norank; g__norank; s__uncultured_bacterium
OTU1158	0	0	1	0	2	1	1	0	0	0	3	2	1	1	1	d__Bacteria; p__Planctomycetes; c__OM190; o__norank; f__norank; g__norank
OTU1159	1	2	0	0	0	0	0	0	0	0	0	0	0	0	0	d__Bacteria; p__Verrucomicrobia; c__Spartobacteria; o__Chthoniobacterales; f__Chthoniobacteraceae; g__Chthoniobacter; s__uncultured_bacterium
OTU1160	4	3	1	6	6	2	2	1	0	6	9	6	5	1	0	d__Bacteria; p__Actinobacteria; c__Actinobacteria; o__Gaiellales; f__uncultured; g__uncultured; s__uncultured_bacterium
OTU1161	0	0	0	0	1	2	1	2	3	4	1	1	2	0	0	d__Bacteria; p__Bacteroidetes; c__Sphingobacteriia; o__Sphingobacteriales; f__env.OPS_17; g__norank; s__uncultured_Bacteroidetes_bacterium
OTU1162	1	1	3	2	1	0	0	0	1	0	5	7	4	4	2	d__Bacteria; p__Proteobacteria; c__Alphaproteobacteria; o__Rhizobiales; f__Methylobacteriaceae; g__Microvirga
OTU1163	0	0	0	0	0	2	2	3	3	2	0	0	0	0	0	d__Bacteria; p__Planctomycetes; c__Phycisphaerae; o__WD2101_soil_group; f__norank; g__norank
OTU1164	0	0	0	0	0	18	27	33	30	24	0	0	0	0	0	d__Bacteria; p__Acidobacteria; c__Acidobacteria; o__Acidobacteriales; f__Acidobacteriaceae_(Subgroup_1); g__uncultured
OTU1165	0	0	1	2	0	0	2	0	0	2	0	0	0	1	0	d__Bacteria; p__Actinobacteria; c__Actinobacteria; o__Acidimicrobiales; f__uncultured; g__uncultured; s__uncultured_Acidimicrobineae_bacterium
OTU1166	0	1	1	1	0	0	0	2	1	2	2	0	0	1	0	d__Bacteria; p__Acidobacteria; c__Acidobacteria; o__Subgroup_3; f__Unknown_Family; g__Bryobacter; s__uncultured_bacterium
OTU1167	0	0	0	0	2	1	0	0	0	0	0	0	0	0	1	d__Bacteria; p__Bacteroidetes; c__Sphingobacteriia; o__Sphingobacteriales; f__Saprospiraceae; g__uncultured
OTU1168	12	8	7	12	14	1	4	2	0	4	7	3	4	7	5	d__Bacteria; p__Bacteroidetes; c__Cytophagia; o__Cytophagales; f__Cytophagaceae; g__Ohtaekwangia
OTU1169	0	0	0	0	0	4	6	4	2	5	0	0	0	0	0	d__Bacteria; p__Planctomycetes; c__Planctomycetacia; o__Planctomycetales; f__Planctomycetaceae
OTU1170	0	0	0	0	0	0	1	3	1	1	1	0	0	1	0	d__Bacteria; p__Planctomycetes; c__Planctomycetacia; o__Planctomycetales; f__Planctomycetaceae; g__uncultured
OTU1171	3	2	3	1	1	0	1	0	0	0	2	1	1	1	2	d__Bacteria; p__Bacteroidetes; c__Sphingobacteriia; o__Sphingobacteriales; f__Chitinophagaceae; g__uncultured
OTU1172	25	23	34	43	54	81	117	121	96	94	27	12	21	14	23	d__Bacteria; p__Nitrospirae; c__Nitrospira; o__norank; f__norank; g__Nitrospira; s__Nitrospira_japonica
OTU1173	0	0	0	0	0	6	6	8	6	4	5	3	3	2	1	d__Bacteria; p__Proteobacteria; c__Alphaproteobacteria; o__Rhodospirillales; f__MND8; g__norank; s__uncultured_Rhodospirillaceae_bacterium
OTU1174	0	0	0	0	0	0	3	4	1	1	0	0	0	0	0	d__Bacteria; p__Actinobacteria; c__Actinobacteria; o__Acidimicrobiales; f__uncultured; g__uncultured
OTU1175	1	0	2	2	1	0	0	0	0	0	0	1	0	1	0	d__Bacteria; p__Planctomycetes; c__Phycisphaerae; o__WD2101_soil_group; f__norank; g__norank; s__uncultured_bacterium
OTU1176	1	0	0	3	2	30	27	24	24	20	3	0	1	3	2	d__Bacteria; p__Acidobacteria; c__Acidobacteria; o__Subgroup_5; f__norank; g__norank; s__uncultured_bacterium
OTU1177	0	0	0	0	0	0	0	0	0	0	2	1	0	0	0	d__Bacteria; p__Bacteroidetes; c__Flavobacteriia; o__Flavobacteriales; f__Flavobacteriaceae; g__Flavobacterium
OTU1178	1	2	1	2	1	0	0	0	0	0	1	0	0	0	0	d__Bacteria; p__Bacteroidetes; c__Cytophagia; o__Cytophagales; f__Cytophagaceae; g__Adhaeribacter; s__uncultured_bacterium
OTU1179	1	2	0	4	1	1	1	0	2	0	5	3	4	0	3	d__Bacteria; p__Proteobacteria; c__Alphaproteobacteria; o__Caulobacterales; f__Caulobacteraceae; g__uncultured; s__uncultured_bacterium
OTU1180	19	16	9	12	17	3	7	6	4	1	19	7	11	17	13	d__Bacteria; p__Bacteroidetes; c__Sphingobacteriia; o__Sphingobacteriales; f__Chitinophagaceae; g__Ferruginibacter; s__uncultured_Bacteroidetes_bacterium
OTU1181	0	1	2	3	3	0	0	0	0	0	2	0	0	1	0	d__Bacteria; p__Planctomycetes; c__Phycisphaerae; o__CCM11a; f__norank; g__norank
OTU1182	6	5	3	12	8	1	2	7	2	0	13	4	3	7	8	d__Bacteria; p__Acidobacteria; c__Acidobacteria; o__Subgroup_10; f__Sva0725; g__norank
OTU1183	0	0	0	0	0	0	0	0	0	0	3	5	1	2	0	d__Bacteria; p__Acidobacteria; c__Acidobacteria; o__Subgroup_25; f__norank; g__norank; s__uncultured_bacterium
OTU1184	1	2	1	3	1	0	5	1	1	1	6	4	4	6	2	d__Bacteria; p__Proteobacteria; c__Alphaproteobacteria; o__Rhizobiales; f__Bradyrhizobiaceae; g__Bosea
OTU1185	0	1	1	2	1	0	0	1	0	0	1	0	0	1	0	d__Bacteria; p__Planctomycetes; c__Phycisphaerae; o__Phycisphaerales; f__Phycisphaeraceae; g__SM1A02
OTU1186	0	0	0	0	0	2	3	3	3	3	1	0	0	0	0	d__Bacteria; p__Planctomycetes; c__Planctomycetacia; o__Planctomycetales; f__Planctomycetaceae; g__uncultured; s__uncultured_bacterium
OTU1187	15	4	8	12	11	3	6	3	4	5	9	2	3	2	2	d__Bacteria; p__Bacteroidetes; c__Sphingobacteriia; o__Sphingobacteriales; f__Sphingobacteriaceae; g__Pedobacter; s__Pedobacter_panaciterrae
OTU1188	0	0	0	1	2	5	8	7	11	4	0	0	1	0	0	d__Bacteria; p__Proteobacteria; c__Betaproteobacteria; o__Rhodocyclales; f__Rhodocyclaceae; g__Georgfuchsia; s__uncultured_bacterium
OTU1189	0	1	3	0	1	0	0	0	0	0	1	1	2	1	0	d__Bacteria; p__Planctomycetes; c__Pla4_lineage; o__norank; f__norank; g__norank; s__uncultured_planctomycete
OTU1190	5	3	13	14	8	32	45	49	35	30	6	4	3	3	2	d__Bacteria; p__Proteobacteria; c__Alphaproteobacteria; o__Rhizobiales; f__Xanthobacteraceae; g__Pseudolabrys; s__uncultured_bacterium
OTU1191	2	6	5	4	3	0	0	0	1	1	5	2	1	1	4	d__Bacteria; p__Proteobacteria; c__Deltaproteobacteria; o__Myxococcales; f__Elev-16S-1158; g__norank; s__uncultured_bacterium
OTU1192	0	0	0	0	0	1	1	0	0	1	1	0	0	0	0	d__Bacteria; p__Bacteroidetes; c__Flavobacteriia; o__Flavobacteriales; f__NS9_marine_group; g__norank; s__uncultured_bacterium
OTU1193	0	3	2	3	3	0	0	0	2	0	2	1	0	1	0	d__Bacteria; p__Bacteroidetes; c__Sphingobacteriia; o__Sphingobacteriales; f__PHOS-HE51; g__norank; s__uncultured_bacterium
OTU1194	0	0	0	1	2	81	79	76	63	64	1	1	3	2	0	d__Bacteria; p__Planctomycetes; c__Planctomycetacia; o__Planctomycetales; f__Planctomycetaceae; g__Planctomyces; s__uncultured_Planctomyces_sp.
OTU1195	27	46	41	39	32	0	0	0	0	0	19	11	10	13	6	d__Bacteria; p__Actinobacteria; c__Actinobacteria; o__Solirubrobacterales; f__0319-6M6; g__norank
OTU1196	1	5	4	2	2	2	1	0	0	0	3	1	0	1	1	d__Bacteria; p__Planctomycetes; c__Planctomycetacia; o__Planctomycetales; f__Planctomycetaceae; g__uncultured; s__uncultured_bacterium
OTU1197	13	9	13	34	24	3	4	4	1	3	17	6	9	5	9	d__Bacteria; p__Planctomycetes; c__Planctomycetacia; o__Planctomycetales; f__Planctomycetaceae; g__Pirellula
OTU1198	0	1	0	0	3	0	0	0	2	0	7	1	2	1	2	d__Bacteria; p__Proteobacteria; c__Betaproteobacteria; o__Nitrosomonadales; f__Nitrosomonadaceae; g__uncultured
OTU1199	1	2	0	1	1	0	0	0	3	1	5	1	6	3	1	d__Bacteria; p__Acidobacteria; c__Acidobacteria; o__norank; f__norank; g__norank; s__uncultured_Acidobacteria_bacterium
OTU1200	0	2	0	3	2	1	0	1	1	0	1	3	2	2	3	d__Bacteria; p__Proteobacteria; c__Deltaproteobacteria; o__Myxococcales; f__Polyangiaceae; g__Byssovorax; s__uncultured_bacterium
OTU1201	4	5	3	9	7	2	3	1	3	1	7	4	3	7	7	d__Bacteria; p__Planctomycetes; c__Planctomycetacia; o__Planctomycetales; f__Planctomycetaceae; g__Pir4_lineage
OTU1202	2	1	0	0	0	0	0	0	0	1	8	0	0	0	0	d__Bacteria; p__Verrucomicrobia; c__OPB35_soil_group; o__norank; f__norank; g__norank; s__uncultured_bacterium
OTU1203	1	0	0	1	2	0	0	0	0	0	4	1	1	1	2	d__Bacteria; p__Planctomycetes; c__Phycisphaerae; o__Phycisphaerales; f__Phycisphaeraceae; g__SM1A02; s__uncultured_planctomycete
OTU1204	0	4	0	4	5	0	0	0	0	0	4	3	2	5	3	d__Bacteria; p__Proteobacteria; c__Deltaproteobacteria; o__GR-WP33-30; f__norank; g__norank
OTU1205	1	0	1	1	0	0	1	0	0	0	0	0	0	0	0	d__Bacteria; p__Bacteroidetes; c__Sphingobacteriia; o__Sphingobacteriales; f__Sphingobacteriaceae; g__Solitalea
OTU1206	3	1	0	0	2	0	0	0	0	1	10	0	0	0	0	d__Bacteria; p__Proteobacteria; c__Alphaproteobacteria; o__Caulobacterales; f__Hyphomonadaceae; g__Woodsholea; s__uncultured_bacterium
OTU1207	2	7	3	2	5	1	0	0	0	1	10	3	3	4	0	d__Bacteria; p__Planctomycetes; c__Phycisphaerae; o__WD2101_soil_group; f__norank; g__norank
OTU1208	0	0	0	0	0	3	0	2	1	4	0	0	0	0	0	d__Bacteria; p__Bacteroidetes; c__Cytophagia; o__Cytophagales; f__Cytophagaceae; g__Sporocytophaga
OTU1209	0	2	1	3	5	0	0	0	0	0	0	0	0	1	1	d__Bacteria; p__Acidobacteria; c__Acidobacteria; o__norank; f__norank; g__norank; s__uncultured_bacterium
OTU1210	0	3	1	2	0	1	0	0	2	0	4	5	10	3	6	d__Bacteria; p__Proteobacteria; c__Gammaproteobacteria; o__Xanthomonadales; f__uncultured; g__uncultured
OTU1211	0	0	0	0	0	2	0	0	0	1	1	0	0	0	0	d__Bacteria; p__Gemmatimonadetes; c__Gemmatimonadetes; o__Gemmatimonadales; f__Gemmatimonadaceae; g__Gemmatimonas
OTU1212	0	0	1	0	1	0	0	0	0	0	1	0	0	0	0	d__Bacteria; p__Planctomycetes; c__Phycisphaerae; o__Phycisphaerales; f__Phycisphaeraceae; g__AKYG587; s__uncultured_bacterium
OTU1213	5	3	4	3	5	0	0	0	0	0	5	5	3	5	2	d__Bacteria; p__Proteobacteria; c__Alphaproteobacteria; o__Rhizobiales; f__JG34-KF-361; g__norank; s__uncultured_bacterium
OTU1214	24	22	30	23	16	0	4	3	3	9	18	3	6	7	9	d__Bacteria; p__Verrucomicrobia; c__Opitutae; o__Opitutales; f__Opitutaceae; g__Opitutus; s__uncultured_bacterium
OTU1215	0	0	0	0	0	4	4	0	1	4	0	0	0	0	0	d__Bacteria; p__Acidobacteria; c__Acidobacteria; o__Subgroup_2; f__norank; g__norank
OTU1216	7	1	1	0	0	0	0	0	0	0	14	0	1	2	0	d__Bacteria; p__Verrucomicrobia; c__Spartobacteria; o__Chthoniobacterales; f__Chthoniobacteraceae; g__Chthoniobacter; s__uncultured_Verrucomicrobia_bacterium
OTU1217	0	0	0	0	0	2	1	2	1	1	0	0	0	0	0	d__Bacteria; p__Proteobacteria; c__Gammaproteobacteria; o__Legionellales; f__Coxiellaceae; g__Aquicella; s__Tumebacillus_sp._LX77
OTU1218	1	3	3	5	1	1	0	1	0	1	2	1	0	4	0	d__Bacteria; p__Proteobacteria; c__Alphaproteobacteria; o__Rhizobiales; f__Hyphomicrobiaceae; g__Rhodomicrobium
OTU1219	2	5	4	11	5	0	0	0	0	0	7	6	5	5	8	d__Bacteria; p__Proteobacteria; c__Alphaproteobacteria; o__Rhizobiales; f__Bradyrhizobiaceae; g__Bosea; s__uncultured_bacterium
OTU1220	0	0	0	0	0	1	0	0	0	1	0	0	0	0	1	d__Bacteria; p__Bacteroidetes; c__Flavobacteriia; o__Flavobacteriales; f__Cryomorphaceae; g__Fluviicola; s__uncultured_bacterium
OTU1221	2	0	0	0	1	0	0	0	0	1	1	1	0	2	1	d__Bacteria; p__Proteobacteria; c__Deltaproteobacteria; o__Myxococcales; f__Haliangiaceae; g__Haliangium; s__uncultured_bacterium
OTU1222	1	0	0	0	0	0	0	0	0	0	5	1	2	1	0	d__Bacteria; p__Planctomycetes; c__Phycisphaerae; o__mle1-8; f__norank; g__norank; s__uncultured_bacterium
OTU1223	0	0	0	0	0	1	1	0	3	1	0	0	0	0	0	d__Bacteria; p__Bacteroidetes; c__Cytophagia; o__Cytophagales; f__Cytophagaceae; g__Sporocytophaga; s__uncultured_bacterium
OTU1224	1	1	0	1	1	0	2	0	1	0	2	0	0	0	0	d__Bacteria; p__Bacteroidetes; c__Flavobacteriia; o__Flavobacteriales; f__NS9_marine_group; g__norank; s__uncultured_bacterium
OTU1225	0	0	2	1	0	0	0	0	0	0	0	0	0	0	0	d__Bacteria
OTU1226	0	0	0	1	0	1	3	3	2	1	0	0	0	0	0	d__Bacteria; p__Planctomycetes; c__Planctomycetacia; o__Planctomycetales; f__Planctomycetaceae; g__uncultured; s__bacterium_enrichment_culture_clone_auto84_4W
OTU1227	2	6	1	11	4	0	0	0	0	0	0	0	0	0	0	d__Bacteria
OTU1228	2	5	3	4	8	1	3	3	3	2	6	2	3	2	1	d__Bacteria; p__Planctomycetes; c__Planctomycetacia; o__Planctomycetales; f__Planctomycetaceae; g__uncultured; s__uncultured_bacterium
OTU1229	0	0	0	0	0	28	48	45	21	52	0	0	0	0	0	d__Bacteria; p__Acidobacteria; c__Acidobacteria; o__Subgroup_2; f__norank; g__norank; s__uncultured_bacterium
OTU1230	0	0	0	0	0	0	1	5	1	3	0	0	0	0	0	d__Bacteria; p__Acidobacteria; c__Acidobacteria; o__Acidobacteriales; f__Acidobacteriaceae_(Subgroup_1)
OTU1231	0	0	0	0	0	0	1	1	2	1	0	0	0	0	0	d__Bacteria; p__Planctomycetes; c__OM190; o__norank; f__norank; g__norank; s__uncultured_bacterium
OTU1232	0	3	1	1	1	1	3	0	4	2	9	3	2	2	0	d__Bacteria; p__Gemmatimonadetes; c__Gemmatimonadetes; o__BD2-11_terrestrial_group; f__norank; g__norank; s__uncultured_Gemmatimonadales_bacterium
OTU1233	4	11	4	3	13	1	2	0	1	2	11	9	6	4	3	d__Bacteria; p__Actinobacteria; c__Actinobacteria; o__Solirubrobacterales; f__480-2; g__norank; s__uncultured_bacterium
OTU1234	6	5	2	5	2	0	0	0	0	0	9	1	3	3	2	d__Bacteria; p__Gemmatimonadetes; c__Gemmatimonadetes; o__Gemmatimonadales; f__Gemmatimonadaceae; g__uncultured
OTU1235	1	2	1	1	0	0	0	0	0	0	3	0	2	1	0	d__Bacteria; p__Bacteroidetes; c__Sphingobacteriia; o__Sphingobacteriales; f__env.OPS_17; g__norank
OTU1236	7	12	9	7	9	1	0	2	5	1	25	4	12	6	6	d__Bacteria; p__Actinobacteria; c__Actinobacteria; o__Acidimicrobiales; f__uncultured; g__uncultured; s__uncultured_Acidimicrobineae_bacterium
OTU1237	0	0	0	0	0	1	0	3	1	1	0	0	0	0	0	d__Bacteria; p__Proteobacteria; c__Alphaproteobacteria; o__Rhodospirillales; f__Acetobacteraceae
OTU1238	0	0	0	0	0	0	0	0	0	0	5	1	2	1	1	d__Bacteria; p__Planctomycetes; c__Phycisphaerae; o__mle1-8; f__norank; g__norank; s__uncultured_bacterium
OTU1239	0	0	0	0	1	0	0	0	0	0	0	0	2	0	1	d__Bacteria; p__Bacteroidetes; c__Sphingobacteriia; o__Sphingobacteriales; f__KD3-93; g__norank; s__uncultured_bacterium
OTU1240	0	1	0	1	0	0	0	0	0	0	0	0	0	0	0	d__Bacteria; p__Planctomycetes; c__Phycisphaerae; o__CCM11a; f__norank; g__norank; s__uncultured_bacterium
OTU1241	2	1	0	1	0	0	0	0	0	0	0	0	0	0	0	d__Bacteria; p__Verrucomicrobia; c__OPB35_soil_group; o__norank; f__norank; g__norank; s__uncultured_bacterium
OTU1242	0	0	0	0	0	0	0	0	0	0	1	1	1	1	2	d__Bacteria; p__Planctomycetes; c__Phycisphaerae; o__CCM11a; f__norank; g__norank; s__uncultured_bacterium
OTU1243	10	7	7	9	13	2	0	0	0	0	5	4	2	4	4	d__Bacteria; p__Bacteroidetes; c__Sphingobacteriia; o__Sphingobacteriales; f__Sphingobacteriaceae; g__Pedobacter; s__uncultured_Pedobacter_sp.
OTU1244	15	17	20	38	22	15	27	30	33	14	22	20	22	24	24	d__Bacteria; p__Acidobacteria; c__Acidobacteria; o__Subgroup_17; f__norank; g__norank
OTU1245	0	0	0	1	1	5	10	20	6	9	0	0	0	0	0	d__Bacteria; p__Planctomycetes; c__Phycisphaerae; o__CPla-3_termite_group; f__norank; g__norank; s__uncultured_planctomycete
OTU1246	1	5	2	2	2	0	0	0	0	0	1	0	0	0	0	d__Bacteria; p__Acidobacteria; c__Acidobacteria; o__Subgroup_4; f__Unknown_Family; g__Blastocatella; s__uncultured_soil_bacterium
OTU1247	1	0	4	7	3	0	0	2	0	0	1	1	0	0	1	d__Bacteria; p__Proteobacteria; c__Deltaproteobacteria; o__Myxococcales; f__Sandaracinaceae; g__norank; s__uncultured_soil_bacterium
OTU1248	20	13	23	17	11	1	1	1	0	1	11	2	4	0	6	d__Bacteria; p__Actinobacteria; c__Actinobacteria; o__Micrococcales; f__Microbacteriaceae; g__Agromyces; s__Agromyces_ulmi
OTU1249	0	0	0	0	0	3	0	5	5	5	0	0	0	0	0	d__Bacteria; p__Proteobacteria; c__Alphaproteobacteria; o__Rhodospirillales; f__DA111; g__norank
OTU1250	1	0	0	3	1	1	2	3	1	2	0	0	0	0	0	d__Bacteria; p__Acidobacteria; c__Acidobacteria; o__Subgroup_3; f__SJA-149; g__norank; s__uncultured_soil_bacterium
OTU1251	0	2	1	2	0	0	0	0	0	0	0	0	0	0	0	d__Bacteria; p__Planctomycetes; c__OM190; o__norank; f__norank; g__norank; s__uncultured_bacterium
OTU1252	3	4	2	4	3	0	0	0	0	0	4	2	2	1	2	d__Bacteria; p__Actinobacteria; c__Actinobacteria; o__Acidimicrobiales; f__Acidimicrobiaceae; g__CL500-29_marine_group; s__uncultured_bacterium
OTU1253	9	4	1	4	2	0	0	1	1	1	4	1	4	1	4	d__Bacteria; p__Chloroflexi; c__S085; o__norank; f__norank; g__norank; s__uncultured_Chloroflexi_bacterium
OTU1254	0	0	0	0	0	0	0	0	0	0	1	1	0	0	0	d__Bacteria; p__Planctomycetes; c__Phycisphaerae; o__WD2101_soil_group; f__norank; g__norank; s__uncultured_planctomycete
OTU1255	21	36	19	41	28	30	48	56	39	18	36	32	50	42	43	d__Bacteria; p__Proteobacteria; c__Betaproteobacteria; o__Burkholderiales; f__Comamonadaceae
OTU1256	0	0	0	1	0	7	26	36	19	14	1	2	1	0	0	d__Bacteria; p__Proteobacteria; c__Gammaproteobacteria; o__Xanthomonadales; f__Xanthomonadaceae; g__Dokdonella; s__uncultured_Dokdonella_sp.
OTU1257	0	0	0	0	0	2	2	5	4	1	0	0	0	0	0	d__Bacteria; p__Proteobacteria; c__Alphaproteobacteria; o__Rhizobiales; f__Rhizobiales_Incertae_Sedis; g__Rhizomicrobium
OTU1258	0	0	0	0	0	1	0	1	0	1	15	10	10	3	6	d__Bacteria; p__Acidobacteria; c__Acidobacteria; o__Subgroup_25; f__norank; g__norank
OTU1259	0	0	1	4	1	0	0	0	0	0	1	0	0	0	0	d__Bacteria; p__Bacteroidetes; c__Flavobacteriia; o__Flavobacteriales; f__Cryomorphaceae; g__Fluviicola
OTU1260	0	0	0	0	0	0	0	0	0	0	1	1	0	1	0	d__Bacteria; p__Planctomycetes; c__Planctomycetacia; o__Planctomycetales; f__Planctomycetaceae; g__Pir4_lineage; s__uncultured_bacterium
OTU1261	23	22	15	26	25	11	14	10	4	10	35	17	17	26	25	d__Bacteria; p__Proteobacteria; c__Alphaproteobacteria; o__Rhizobiales; f__Phyllobacteriaceae; g__Mesorhizobium
OTU1262	0	0	0	0	0	0	0	0	0	0	1	0	0	1	1	d__Bacteria; p__Candidate_division_OP3; c__norank; o__norank; f__norank; g__norank
OTU1263	8	7	5	7	8	0	0	1	0	0	5	4	3	2	3	d__Bacteria; p__Chloroflexi; c__Anaerolineae; o__Anaerolineales; f__Anaerolineaceae; g__uncultured; s__uncultured_Caldilineaceae_bacterium
OTU1264	4	0	1	5	7	0	0	0	0	1	1	0	1	3	1	d__Bacteria; p__Chloroflexi; c__Thermomicrobia; o__JG30-KF-CM45; f__norank; g__norank; s__uncultured_bacterium
OTU1265	1	4	0	4	4	0	2	0	0	1	3	2	1	0	2	d__Bacteria; p__Planctomycetes; c__Phycisphaerae; o__WD2101_soil_group; f__norank; g__norank; s__uncultured_bacterium
OTU1266	1	0	0	0	0	0	0	0	0	0	0	0	0	1	0	d__Bacteria; p__Acidobacteria; c__Acidobacteria; o__Subgroup_3; f__PAUC26f; g__norank; s__uncultured_Solibacteraceae_bacterium
OTU1267	0	0	0	0	0	1	4	1	0	1	0	0	0	0	0	d__Bacteria
OTU1268	0	0	0	0	0	0	1	2	3	0	0	0	0	0	0	d__Bacteria; p__Proteobacteria; c__Alphaproteobacteria; o__Rhodospirillales; f__DA111; g__norank
OTU1269	0	1	0	2	1	0	0	1	0	0	0	0	0	0	0	d__Bacteria; p__Planctomycetes; c__Planctomycetacia; o__Planctomycetales; f__Planctomycetaceae; g__Rhodopirellula; s__uncultured_Pirellula_sp.
OTU1270	0	0	0	0	0	3	2	3	1	0	0	1	0	0	0	d__Bacteria; p__Proteobacteria; c__Gammaproteobacteria; o__Xanthomonadales; f__Xanthomonadaceae; g__Dokdonella
OTU1271	0	2	0	1	2	0	0	0	0	0	2	2	0	0	0	d__Bacteria; p__Acidobacteria; c__Acidobacteria; o__Subgroup_3; f__Unknown_Family; g__Bryobacter
OTU1272	0	1	0	0	1	0	0	0	0	0	1	0	0	0	2	d__Bacteria; p__Proteobacteria; c__Alphaproteobacteria; o__Rhizobiales; f__A0839; g__norank; s__uncultured_bacterium
OTU1273	2	6	2	3	3	3	1	4	4	0	4	2	1	0	3	d__Bacteria; p__Planctomycetes; c__OM190; o__norank; f__norank; g__norank; s__uncultured_bacterium
OTU1274	0	0	0	1	2	0	0	0	0	0	0	0	1	0	2	d__Bacteria; p__Proteobacteria; c__Deltaproteobacteria; o__GR-WP33-30; f__norank; g__norank
OTU1275	2	1	2	2	4	2	1	0	4	0	7	3	1	1	4	d__Bacteria; p__Planctomycetes; c__Planctomycetacia; o__Planctomycetales; f__Planctomycetaceae; g__Pirellula; s__uncultured_bacterium
OTU1276	3	2	1	5	1	1	0	1	1	1	7	3	0	4	5	d__Bacteria; p__Bacteroidetes; c__Sphingobacteriia; o__Sphingobacteriales; f__env.OPS_17; g__norank; s__uncultured_Bacteroidetes_bacterium
OTU1277	1	1	0	0	0	0	0	0	0	0	1	1	1	1	1	d__Bacteria; p__Actinobacteria; c__Actinobacteria
OTU1278	0	4	0	4	2	0	0	0	0	0	4	0	0	0	4	d__Bacteria; p__Chloroflexi; c__KD4-96; o__norank; f__norank; g__norank; s__uncultured_bacterium
OTU1279	0	0	0	0	0	6	5	6	5	3	0	0	0	0	0	d__Bacteria; p__Chloroflexi; c__Ktedonobacteria; o__JG30-KF-AS9; f__norank; g__norank; s__uncultured_bacterium
OTU1280	2	9	0	3	0	2	1	1	0	1	0	1	0	0	0	d__Bacteria; p__Actinobacteria; c__Actinobacteria; o__Acidimicrobiales; f__uncultured; g__uncultured
OTU1281	0	2	1	1	2	0	0	0	0	1	2	2	3	2	1	d__Bacteria; p__Planctomycetes; c__Planctomycetacia; o__Planctomycetales; f__Planctomycetaceae; g__uncultured
OTU1282	1	2	0	3	5	2	7	2	3	4	5	1	8	1	2	d__Bacteria; p__Planctomycetes; c__Pla4_lineage; o__norank; f__norank; g__norank; s__uncultured_bacterium
OTU1283	0	1	2	3	1	0	1	0	0	0	4	3	2	1	0	d__Bacteria; p__Gemmatimonadetes; c__Gemmatimonadetes; o__Gemmatimonadales; f__Gemmatimonadaceae
OTU1284	0	0	0	0	0	4	21	14	5	17	0	0	0	0	0	d__Bacteria; p__Proteobacteria; c__Deltaproteobacteria; o__GR-WP33-30; f__norank; g__norank; s__uncultured_Firmicutes_bacterium
OTU1285	5	3	4	1	5	0	2	1	0	1	4	0	2	4	1	d__Bacteria; p__Proteobacteria; c__Alphaproteobacteria; o__Rhizobiales; f__Phyllobacteriaceae; g__Pseudaminobacter
OTU1286	3	10	5	5	7	0	0	0	0	0	2	2	3	2	0	d__Bacteria; p__Planctomycetes; c__Planctomycetacia; o__Planctomycetales; f__Planctomycetaceae; g__Rhodopirellula; s__uncultured_bacterium
OTU1287	0	1	1	1	2	0	1	0	0	0	1	0	0	1	1	d__Bacteria; p__Chloroflexi; c__JG30-KF-CM66; o__norank; f__norank; g__norank; s__uncultured_Chloroflexi_bacterium
OTU1288	0	0	0	1	0	1	0	0	0	0	0	0	0	0	0	d__Bacteria; p__Proteobacteria; c__Deltaproteobacteria; o__Myxococcales; f__uncultured; g__uncultured; s__Anaeromyxobacter_dehalogenans
OTU1289	0	1	1	1	0	1	1	1	0	2	4	2	0	3	1	d__Bacteria; p__Planctomycetes; c__Planctomycetacia; o__Planctomycetales; f__Planctomycetaceae; g__Planctomyces; s__uncultured_bacterium
OTU1290	5	4	4	6	5	2	6	6	3	2	6	1	0	1	0	d__Bacteria; p__Actinobacteria; c__Actinobacteria; o__Acidimicrobiales; f__uncultured; g__uncultured
OTU1291	1	1	1	0	0	0	0	0	0	0	2	1	1	1	0	d__Bacteria; p__Proteobacteria; c__Deltaproteobacteria; o__Myxococcales; f__Nannocystaceae; g__Nannocystis
OTU1292	2	3	1	1	5	7	12	3	6	4	4	3	0	1	1	d__Bacteria; p__Proteobacteria; c__Gammaproteobacteria; o__Alteromonadales; f__Alteromonadaceae; g__Haliea; s__uncultured_bacterium
OTU1293	0	0	0	0	0	3	6	5	1	4	0	0	0	0	0	d__Bacteria; p__Proteobacteria; c__Deltaproteobacteria; o__GR-WP33-30; f__norank; g__norank
OTU1294	0	0	0	2	1	0	0	0	1	0	0	0	0	0	0	d__Bacteria; p__Proteobacteria; c__Alphaproteobacteria; o__Rhizobiales; f__Rhizobiales_Incertae_Sedis; g__Agaricicola; s__uncultured_bacterium
OTU1295	0	0	0	0	0	3	1	0	1	0	0	0	0	0	0	d__Bacteria; p__Candidate_division_WS3; c__norank; o__norank; f__norank; g__norank
OTU1296	0	0	0	0	0	5	13	9	13	10	0	0	0	0	0	d__Bacteria; p__Proteobacteria; c__Deltaproteobacteria; o__GR-WP33-30; f__norank; g__norank
OTU1297	1	1	2	0	0	0	0	0	0	0	2	9	6	2	0	d__Bacteria; p__Actinobacteria; c__Actinobacteria; o__norank; f__norank; g__norank; s__uncultured_bacterium
OTU1298	2	1	0	0	2	0	0	0	0	1	2	0	0	0	1	d__Bacteria; p__Planctomycetes; c__Phycisphaerae; o__WD2101_soil_group; f__norank; g__norank
OTU1299	0	0	0	0	0	1	2	3	0	1	0	0	0	0	0	d__Bacteria; p__Elusimicrobia; c__Elusimicrobia; o__Lineage_IIa; f__norank; g__norank; s__uncultured_soil_bacterium
OTU1300	1	3	2	0	6	3	0	5	3	2	3	1	0	1	1	d__Bacteria; p__Planctomycetes; c__Planctomycetacia; o__Planctomycetales; f__Planctomycetaceae; g__norank; s__uncultured_Gemmata_sp.
OTU1301	5	7	3	7	11	1	1	1	1	1	5	3	4	2	2	d__Bacteria; p__Proteobacteria; c__Betaproteobacteria; o__Nitrosomonadales; f__Nitrosomonadaceae; g__uncultured; s__uncultured_soil_bacterium
OTU1302	1	0	0	1	1	18	15	26	10	21	1	1	0	0	0	d__Bacteria; p__Proteobacteria; c__Alphaproteobacteria; o__Rhizobiales; f__Rhizobiales_Incertae_Sedis; g__Rhizomicrobium; s__uncultured_alpha_proteobacterium
OTU1303	0	0	0	1	1	1	4	1	6	2	2	0	3	3	1	d__Bacteria; p__Proteobacteria; c__Alphaproteobacteria; o__Rhodospirillales; f__DA111; g__norank
OTU1304	5	6	12	7	5	0	1	0	1	0	4	2	6	0	4	d__Bacteria; p__Actinobacteria; c__Actinobacteria; o__Pseudonocardiales; f__Pseudonocardiaceae; g__Pseudonocardia
OTU1305	1	1	2	3	3	0	2	0	1	0	2	2	1	1	5	d__Bacteria; p__Nitrospirae; c__Nitrospira; o__norank; f__norank; g__Nitrospira; s__Nitrospira_sp.
OTU1306	1	1	0	1	0	0	0	0	0	0	1	0	0	2	2	d__Bacteria; p__Planctomycetes; c__Planctomycetacia; o__Planctomycetales; f__Planctomycetaceae; g__uncultured
OTU1307	2	0	0	1	0	195	463	103	228	675	0	0	0	0	0	d__Bacteria; p__Bacteroidetes; c__Sphingobacteriia; o__Sphingobacteriales; f__Sphingobacteriaceae; g__Mucilaginibacter
OTU1308	0	1	0	0	1	0	0	0	0	0	0	0	0	0	0	d__Bacteria; p__Chloroflexi; c__Anaerolineae; o__Anaerolineales; f__Anaerolineaceae; g__uncultured
OTU1309	5	5	5	10	8	0	0	0	0	0	8	3	4	1	1	d__Bacteria; p__Proteobacteria; c__Alphaproteobacteria; o__Rhizobiales; f__uncultured; g__uncultured; s__uncultured_soil_bacterium
OTU1310	2	2	3	8	2	0	0	0	0	0	8	3	9	2	7	d__Bacteria; p__Proteobacteria; c__Alphaproteobacteria; o__Rhodospirillales; f__I-10; g__norank
OTU1311	0	0	0	0	0	20	36	37	12	27	0	0	0	0	0	d__Bacteria; p__Acidobacteria; c__Acidobacteria; o__Subgroup_2; f__norank; g__norank
OTU1312	0	0	0	0	1	0	2	0	1	2	2	1	3	1	0	d__Bacteria; p__Bacteroidetes; c__Sphingobacteriia; o__Sphingobacteriales; f__Sphingobacteriaceae; g__uncultured
OTU1313	1	1	1	2	2	0	2	0	0	1	0	0	1	1	0	d__Bacteria; p__Proteobacteria; c__Alphaproteobacteria; o__Rickettsiales; f__TK34; g__norank; s__uncultured_bacterium
OTU1314	47	41	49	62	75	7	11	6	5	9	61	25	32	30	29	d__Bacteria; p__Acidobacteria; c__Acidobacteria; o__Subgroup_6; f__norank; g__norank
OTU1315	0	0	0	1	2	0	1	0	0	0	0	0	0	0	0	d__Bacteria; p__Planctomycetes; c__Planctomycetacia; o__Planctomycetales; f__Planctomycetaceae; g__uncultured; s__uncultured_Planctomycetales_bacterium
OTU1316	3	3	3	4	6	1	0	0	0	0	6	2	1	1	0	d__Bacteria; p__Proteobacteria; c__Alphaproteobacteria; o__Rhizobiales; f__Phyllobacteriaceae
OTU1317	8	12	7	8	9	1	3	5	11	2	8	5	5	14	9	d__Bacteria; p__Acidobacteria; c__Acidobacteria; o__Subgroup_6; f__norank; g__norank; s__uncultured_Acidobacterium_sp.
OTU1318	2	1	0	6	1	1	2	1	0	1	0	0	1	3	0	d__Bacteria; p__Acidobacteria; c__Acidobacteria; o__Subgroup_17; f__norank; g__norank
OTU1319	5	2	2	2	0	0	0	0	0	0	1	0	0	0	3	d__Bacteria; p__Chloroflexi; c__uncultured; o__uncultured; f__uncultured; g__uncultured; s__uncultured_bacterium
OTU1320	4	4	2	8	4	0	1	1	0	1	1	4	3	0	0	d__Bacteria; p__Acidobacteria; c__Acidobacteria; o__Subgroup_3; f__Unknown_Family; g__Bryobacter; s__uncultured_bacterium
OTU1321	29	20	37	36	25	0	0	1	0	1	37	21	23	17	18	d__Bacteria; p__Actinobacteria; c__Actinobacteria; o__Frankiales; f__Geodermatophilaceae; g__Blastococcus
OTU1322	0	0	0	0	0	2	4	2	6	12	1	1	0	0	0	d__Bacteria; p__Actinobacteria; c__Actinobacteria; o__Gaiellales; f__uncultured; g__uncultured
OTU1323	1	0	1	2	1	0	1	0	1	1	2	2	2	1	2	d__Bacteria; p__Planctomycetes; c__Planctomycetacia; o__Planctomycetales; f__Planctomycetaceae; g__Blastopirellula; s__uncultured_bacterium
OTU1324	3	0	0	0	0	0	0	0	0	0	5	0	0	0	0	d__Bacteria; p__Proteobacteria; c__Deltaproteobacteria; o__Desulfobacterales; f__Nitrospinaceae; g__Candidatus_Entotheonella
OTU1325	1	2	1	1	2	0	0	0	0	0	0	0	0	0	0	d__Bacteria; p__Planctomycetes; c__Phycisphaerae; o__WD2101_soil_group; f__norank; g__norank; s__uncultured_planctomycete
OTU1326	1	0	1	0	1	2	0	1	1	0	0	0	0	0	0	d__Bacteria; p__Proteobacteria; c__Deltaproteobacteria; o__Syntrophobacterales; f__Syntrophaceae; g__uncultured; s__Myxococcales_bacterium_enrichment_culture_clone_11380
OTU1327	1	0	1	3	0	1	0	0	0	0	3	2	0	0	2	d__Bacteria; p__Planctomycetes; c__Planctomycetacia; o__Planctomycetales; f__Planctomycetaceae; g__uncultured; s__uncultured_bacterium
OTU1328	1	1	2	7	1	0	1	0	0	0	0	1	0	0	2	d__Bacteria; p__Proteobacteria; c__Alphaproteobacteria; o__Rhodospirillales; f__B79; g__norank; s__uncultured_bacterium
OTU1329	0	0	0	0	0	5	2	4	3	6	5	1	8	3	5	d__Bacteria; p__Acidobacteria; c__Acidobacteria; o__norank; f__norank; g__norank
OTU1330	16	11	13	25	9	1	2	2	0	0	10	15	14	11	18	d__Bacteria; p__Actinobacteria; c__Actinobacteria; o__Solirubrobacterales; f__0319-6M6; g__norank; s__uncultured_bacterium
OTU1331	1	1	1	1	0	0	0	2	1	0	1	0	0	0	0	d__Bacteria; p__Acidobacteria; c__Acidobacteria; o__Subgroup_4; f__norank; g__norank; s__uncultured_soil_bacterium
OTU1332	0	0	0	0	0	0	0	0	0	0	2	0	1	2	1	d__Bacteria; p__Chloroflexi; c__Anaerolineae; o__Anaerolineales; f__Anaerolineaceae; g__uncultured; s__uncultured_soil_bacterium
OTU1333	2	3	1	4	5	0	0	2	1	0	2	1	3	3	3	d__Bacteria; p__Proteobacteria; c__Alphaproteobacteria; o__Rhodobacterales; f__Rhodobacteraceae; g__Amaricoccus
OTU1334	15	8	0	25	13	0	0	0	0	0	10	3	3	3	1	d__Bacteria
OTU1335	0	0	0	0	0	7	18	11	17	12	1	0	1	0	1	d__Bacteria; p__Proteobacteria; c__Deltaproteobacteria; o__GR-WP33-30; f__norank; g__norank; s__uncultured_Syntrophobacteraceae_bacterium
OTU1336	7	10	5	15	6	1	1	1	1	3	5	3	9	1	4	d__Bacteria; p__Actinobacteria; c__Actinobacteria; o__Acidimicrobiales; f__uncultured; g__uncultured
OTU1337	4	4	2	12	4	0	1	0	1	1	3	2	3	2	2	d__Bacteria; p__Planctomycetes; c__OM190; o__norank; f__norank; g__norank; s__uncultured_bacterium
OTU1338	0	1	0	0	0	0	0	0	0	0	1	0	4	2	2	d__Bacteria; p__Planctomycetes; c__Planctomycetacia; o__Planctomycetales; f__Planctomycetaceae; g__Gemmata; s__uncultured_planctomycete
OTU1339	1	0	2	0	0	1	0	1	0	4	2	0	2	0	1	d__Bacteria; p__Proteobacteria; c__Deltaproteobacteria; o__Sh765B-TzT-29; f__norank; g__norank
OTU1340	1	6	0	0	0	1	1	0	0	0	0	0	1	1	0	d__Bacteria; p__Bacteroidetes; c__Sphingobacteriia; o__Sphingobacteriales; f__Chitinophagaceae; g__uncultured
OTU1341	3	5	3	9	8	3	5	7	4	1	8	8	6	8	3	d__Bacteria; p__Acidobacteria; c__Acidobacteria; o__Subgroup_6; f__norank; g__norank
OTU1342	5	6	5	2	4	0	0	0	0	0	6	2	3	2	2	d__Bacteria; p__Planctomycetes; c__Planctomycetacia; o__Planctomycetales; f__Planctomycetaceae; g__uncultured; s__uncultured_Planctomycetaceae_bacterium
OTU1343	0	0	2	1	1	1	0	0	1	0	0	0	0	0	1	d__Bacteria; p__Chloroflexi; c__Anaerolineae; o__Anaerolineales; f__Anaerolineaceae; g__uncultured
OTU1344	0	0	1	0	1	2	1	0	1	2	5	1	2	6	1	d__Bacteria; p__Planctomycetes; c__Planctomycetacia; o__Planctomycetales; f__Planctomycetaceae; g__uncultured; s__uncultured_bacterium
OTU1345	1	3	7	4	6	1	4	1	1	4	6	1	5	3	2	d__Bacteria; p__Acidobacteria; c__Acidobacteria; o__Subgroup_17; f__norank; g__norank; s__uncultured_Acidobacteria_bacterium
OTU1346	0	0	0	0	0	1	1	2	0	1	0	0	0	0	0	d__Bacteria; p__Proteobacteria; c__Deltaproteobacteria; o__Myxococcales; f__Sandaracinaceae; g__norank; s__uncultured_bacterium
OTU1347	2	1	2	2	2	0	1	1	1	0	3	2	2	1	1	d__Bacteria; p__Bacteroidetes; c__Sphingobacteriia; o__Sphingobacteriales; f__Chitinophagaceae; g__uncultured; s__uncultured_bacterium
OTU1348	0	1	2	2	5	0	0	0	0	1	2	2	5	1	0	d__Bacteria; p__Actinobacteria; c__Actinobacteria; o__Acidimicrobiales; f__uncultured; g__uncultured; s__uncultured_bacterium
OTU1349	1	5	5	8	7	0	1	1	0	3	7	3	6	4	4	d__Bacteria; p__Proteobacteria; c__Deltaproteobacteria; o__Desulfurellales; f__Desulfurellaceae; g__uncultured; s__uncultured_bacterium
OTU1350	1	1	0	2	3	0	5	0	0	5	4	4	3	1	1	d__Bacteria; p__Actinobacteria; c__Actinobacteria; o__Acidimicrobiales; f__uncultured; g__uncultured; s__uncultured_Iamiaceae_bacterium
OTU1351	0	1	0	0	0	0	0	0	0	0	3	0	0	0	0	d__Bacteria; p__Proteobacteria; c__Deltaproteobacteria; o__Desulfurellales; f__Desulfurellaceae; g__uncultured; s__uncultured_bacterium
OTU1352	4	0	3	3	3	1	1	0	2	0	3	4	2	2	1	d__Bacteria; p__Planctomycetes; c__Planctomycetacia; o__Planctomycetales; f__Planctomycetaceae; g__Gemmata; s__uncultured_bacterium
OTU1353	0	0	0	0	0	0	0	0	0	0	2	1	2	1	2	d__Bacteria; p__Proteobacteria; c__Alphaproteobacteria; o__Rhizobiales; f__JG34-KF-361; g__norank; s__uncultured_proteobacterium
OTU1354	5	3	3	2	1	0	0	0	0	0	2	0	1	0	0	d__Bacteria; p__Actinobacteria; c__Actinobacteria; o__norank; f__norank; g__norank; s__uncultured_bacterium
OTU1355	0	0	0	0	0	3	2	2	3	7	0	0	0	0	0	d__Bacteria; p__Acidobacteria; c__Acidobacteria; o__Acidobacteriales; f__Acidobacteriaceae_(Subgroup_1); g__Edaphobacter
OTU1356	3	2	0	4	4	1	3	1	1	1	5	0	1	1	1	d__Bacteria
OTU1357	6	8	8	9	3	0	0	0	0	0	7	5	4	8	6	d__Bacteria; p__Actinobacteria; c__Actinobacteria; o__Solirubrobacterales
OTU1358	4	0	0	0	1	0	0	0	0	0	7	0	0	0	0	d__Bacteria; p__Verrucomicrobia; c__OPB35_soil_group; o__norank; f__norank; g__norank; s__uncultured_soil_bacterium
OTU1359	5	1	1	4	2	12	10	10	9	11	12	6	11	9	6	d__Bacteria; p__Planctomycetes; c__Planctomycetacia; o__Planctomycetales; f__Planctomycetaceae; g__uncultured; s__uncultured_Planctomycetaceae_bacterium
OTU1360	1	0	1	0	1	0	0	0	0	0	0	0	0	0	0	d__Bacteria; p__Bacteroidetes; c__Cytophagia; o__Cytophagales
OTU1361	1	0	0	0	1	3	3	11	1	4	0	0	0	0	0	d__Bacteria; p__Proteobacteria; c__Betaproteobacteria; o__SC-I-84; f__norank; g__norank; s__uncultured_bacterium
OTU1362	12	7	13	27	18	1	3	3	0	2	19	12	8	10	6	d__Bacteria; p__Proteobacteria; c__Alphaproteobacteria; o__Rhizobiales; f__Hyphomicrobiaceae; g__Hyphomicrobium; s__uncultured_Hyphomicrobiaceae_bacterium
OTU1363	0	0	0	0	0	2	1	0	1	3	0	0	0	0	0	d__Bacteria; p__Proteobacteria; c__Alphaproteobacteria; o__Rhodospirillales; f__Acetobacteraceae
OTU1364	8	13	8	14	12	0	0	2	1	3	12	10	3	5	6	d__Bacteria; p__Acidobacteria; c__Acidobacteria; o__Subgroup_10; f__ABS-19; g__norank
OTU1365	1	2	1	2	4	1	1	4	1	2	4	1	4	3	3	d__Bacteria; p__Planctomycetes; c__Phycisphaerae; o__WD2101_soil_group; f__norank; g__norank; s__uncultured_bacterium
OTU1366	0	0	0	0	0	4	11	6	5	17	0	0	0	0	0	d__Bacteria; p__Planctomycetes; c__Phycisphaerae; o__WD2101_soil_group; f__norank; g__norank; s__uncultured_planctomycete
OTU1367	2	0	1	3	3	11	16	11	13	12	1	0	1	1	6	d__Bacteria; p__Acidobacteria; c__Acidobacteria; o__Subgroup_5; f__norank; g__norank; s__uncultured_bacterium
OTU1368	0	0	2	2	2	0	2	0	0	0	1	0	0	0	0	d__Bacteria; p__Proteobacteria; c__Gammaproteobacteria; o__Oceanospirillales; f__Halomonadaceae; g__Halomonas; s__Candidatus_Halomonas_phosphatis
OTU1369	2	0	0	1	0	0	0	0	0	0	3	3	3	1	3	d__Bacteria; p__Candidate_division_OP3; c__norank; o__norank; f__norank; g__norank
OTU1370	2	0	0	0	0	0	0	0	0	0	0	1	0	0	0	d__Bacteria; p__Actinobacteria; c__Actinobacteria; o__Propionibacteriales; f__Propionibacteriaceae; g__Propionicicella; s__uncultured_bacterium
OTU1371	2	0	1	0	1	0	0	0	0	0	1	1	0	0	0	d__Bacteria; p__Planctomycetes; c__OM190; o__norank; f__norank; g__norank; s__uncultured_bacterium
OTU1372	0	1	1	1	0	1	5	5	6	4	0	0	0	1	1	d__Bacteria; p__Planctomycetes; c__Planctomycetacia; o__Planctomycetales; f__Planctomycetaceae; g__Schlesneria
OTU1373	0	0	0	0	0	13	11	22	8	15	0	0	0	0	0	d__Bacteria; p__Proteobacteria; c__Alphaproteobacteria; o__Rhodospirillales; f__DA111; g__norank; s__uncultured_forest_soil_bacterium
OTU1374	2	1	1	0	3	5	6	2	3	4	3	0	0	5	3	d__Bacteria; p__Firmicutes; c__Bacilli; o__Bacillales; f__Bacillaceae; g__Bacillus; s__Bacillus_asahii
OTU1375	0	0	0	0	0	2	7	9	5	6	0	0	0	0	0	d__Bacteria; p__Proteobacteria; c__Alphaproteobacteria; o__Rhodospirillales; f__JG37-AG-20; g__norank; s__uncultured_bacterium
OTU1376	4	1	2	2	5	0	3	2	2	1	7	3	4	2	0	d__Bacteria; p__Chloroflexi; c__S085; o__norank; f__norank; g__norank
OTU1377	1	3	3	4	2	2	0	1	0	0	4	4	5	0	3	d__Bacteria; p__Planctomycetes; c__Planctomycetacia; o__Planctomycetales; f__Planctomycetaceae; g__Pirellula
OTU1378	2	0	0	0	3	0	0	0	0	1	1	1	1	0	0	d__Bacteria; p__Chloroflexi; c__Caldilineae; o__Caldilineales; f__Caldilineaceae; g__uncultured; s__uncultured_bacterium
OTU1379	0	0	0	0	0	0	0	0	0	0	1	2	0	0	0	d__Bacteria; p__Planctomycetes; c__Planctomycetacia; o__Planctomycetales; f__Planctomycetaceae; g__uncultured
OTU1380	0	0	2	0	0	0	0	0	0	0	0	0	0	0	0	d__Bacteria; p__Deinococcus-Thermus; c__Deinococci; o__Deinococcales; f__Trueperaceae; g__Truepera; s__uncultured_Deinococcales_bacterium
OTU1381	0	0	0	0	0	5	12	7	6	13	0	0	0	0	0	d__Bacteria; p__Proteobacteria; c__Alphaproteobacteria; o__Rhodospirillales; f__DA111; g__norank
OTU1382	1	3	1	2	10	0	0	0	0	0	0	0	4	1	0	d__Bacteria; p__Proteobacteria; c__Gammaproteobacteria; o__Xanthomonadales; f__Xanthomonadaceae; g__Lysobacter; s__Lysobacter_sp._RHLT3-4
OTU1383	3	3	1	0	2	1	4	6	2	5	4	1	0	0	4	d__Bacteria; p__Proteobacteria; c__Deltaproteobacteria; o__Sh765B-TzT-29; f__norank; g__norank
OTU1384	1	0	0	2	0	0	0	0	0	0	1	1	0	0	1	d__Bacteria; p__Planctomycetes; c__Planctomycetacia; o__Planctomycetales; f__Planctomycetaceae; g__uncultured; s__uncultured_bacterium
OTU1385	3	4	5	4	5	0	1	1	0	1	3	2	5	3	1	d__Bacteria; p__Proteobacteria; c__Alphaproteobacteria; o__Rhizobiales; f__Rhizobiales_Incertae_Sedis; g__Nordella; s__uncultured_bacterium
OTU1386	0	0	0	0	0	0	1	3	1	1	0	0	0	0	0	d__Bacteria; p__Planctomycetes; c__Phycisphaerae; o__WD2101_soil_group; f__norank; g__norank; s__uncultured_bacterium
OTU1387	1	1	3	0	0	0	0	0	0	0	1	0	0	2	0	d__Bacteria; p__Actinobacteria; c__Actinobacteria; o__Corynebacteriales; f__Nocardiaceae; g__Rhodococcus; s__Rhodococcus_fascians
OTU1388	1	0	1	3	2	0	0	0	0	1	4	7	2	4	3	d__Bacteria; p__Proteobacteria; c__Deltaproteobacteria; o__Myxococcales; f__Haliangiaceae; g__Haliangium; s__uncultured_bacterium
OTU1389	1	3	1	2	1	3	1	1	0	3	5	3	1	2	1	d__Bacteria; p__Chloroflexi; c__Anaerolineae; o__Anaerolineales; f__Anaerolineaceae; g__uncultured; s__uncultured_sludge_bacterium_S14
OTU1390	0	0	0	0	1	0	0	0	0	0	1	1	0	0	0	d__Bacteria; p__Chloroflexi; c__SAR202_clade; o__norank; f__norank; g__norank; s__uncultured_bacterium
OTU1391	1	2	2	3	4	0	0	0	0	0	4	0	2	0	1	d__Bacteria; p__Bacteroidetes; c__Cytophagia; o__Cytophagales; f__Cytophagaceae; g__Adhaeribacter; s__uncultured_Bacteroidetes_bacterium
OTU1392	1	1	0	1	0	0	0	0	0	0	3	0	1	0	1	d__Bacteria; p__Chloroflexi; c__JG30-KF-CM66; o__norank; f__norank; g__norank; s__uncultured_bacterium
OTU1393	0	1	0	0	0	0	0	0	0	1	38	19	25	28	20	d__Bacteria; p__Acidobacteria; c__Acidobacteria; o__Subgroup_25; f__norank; g__norank
OTU1394	49	60	46	114	64	37	49	75	54	47	77	58	50	56	61	d__Bacteria; p__Acidobacteria; c__Acidobacteria; o__Subgroup_6; f__norank; g__norank
OTU1395	0	0	0	0	0	3	4	15	4	7	0	0	0	0	0	d__Bacteria; p__Acidobacteria; c__Acidobacteria; o__Subgroup_5; f__norank; g__norank; s__uncultured_bacterium
OTU1396	0	0	0	0	0	1	1	1	0	3	0	0	0	0	0	d__Bacteria; p__Bacteroidetes; c__Cytophagia; o__Cytophagales; f__Cytophagaceae; g__uncultured
OTU1397	120	118	105	188	164	56	79	76	64	81	247	135	162	166	120	d__Bacteria; p__Acidobacteria; c__Acidobacteria; o__Subgroup_6; f__norank; g__norank; s__uncultured_Acidobacterium_sp.
OTU1398	0	0	0	0	0	0	0	0	0	2	0	0	0	0	0	d__Bacteria; p__Candidate_division_OP11; c__norank; o__norank; f__norank; g__norank; s__uncultured_prokaryote
OTU1399	3	2	1	2	3	0	0	0	0	0	6	0	1	1	1	d__Bacteria; p__Fibrobacteres; c__Fibrobacteria; o__Fibrobacterales; f__Fibrobacteraceae; g__possible_genus_04
OTU1400	0	0	0	0	0	0	2	2	0	0	0	0	0	0	0	d__Bacteria; p__Planctomycetes; c__Planctomycetacia; o__Planctomycetales; f__Planctomycetaceae
OTU1401	3	1	0	1	4	0	0	0	1	2	2	0	1	2	1	d__Bacteria; p__Chlorobi; c__Chlorobia; o__Chlorobiales; f__OPB56; g__norank
OTU1402	3	4	3	1	5	1	3	2	2	4	3	0	2	2	0	d__Bacteria; p__Actinobacteria; c__Actinobacteria; o__Micrococcales; f__Microbacteriaceae; g__Lysinimonas; s__uncultured_bacterium
OTU1403	73	70	89	80	94	0	1	1	3	0	26	8	6	12	1	d__Bacteria; p__Actinobacteria; c__Actinobacteria; o__Acidimicrobiales; f__uncultured; g__uncultured
OTU1404	2	3	0	3	4	0	1	0	0	2	3	2	2	2	0	d__Bacteria; p__Planctomycetes; c__Planctomycetacia; o__Planctomycetales; f__Planctomycetaceae; g__uncultured; s__uncultured_bacterium
OTU1405	13	4	7	16	6	11	9	12	9	14	12	5	5	10	9	d__Bacteria; p__Acidobacteria; c__Acidobacteria; o__Subgroup_11; f__norank; g__norank; s__uncultured_Acidobacteria_bacterium
OTU1406	2	6	9	10	5	1	3	0	3	1	5	5	2	3	3	d__Bacteria; p__Planctomycetes; c__Planctomycetacia; o__Planctomycetales; f__Planctomycetaceae; g__Pirellula
OTU1407	0	0	0	0	0	28	33	26	18	37	0	0	0	0	0	d__Bacteria; p__Acidobacteria; c__Acidobacteria; o__Subgroup_2; f__norank; g__norank; s__uncultured_forest_soil_bacterium
OTU1408	0	0	0	0	0	0	0	0	0	0	2	0	0	0	1	d__Bacteria; p__Planctomycetes; c__Pla3_lineage; o__norank; f__norank; g__norank; s__uncultured_bacterium
OTU1409	2	0	2	2	0	18	23	16	15	10	2	5	1	3	1	d__Bacteria; p__Proteobacteria; c__Alphaproteobacteria; o__Caulobacterales; f__Caulobacteraceae; g__Phenylobacterium
OTU1410	0	2	0	1	0	0	0	0	0	0	0	0	0	0	1	d__Bacteria; p__Proteobacteria; c__Deltaproteobacteria; o__Myxococcales; f__Nannocystaceae; g__Nannocystis; s__uncultured_bacterium
OTU1411	2	0	2	1	2	0	1	0	0	1	1	0	1	0	1	d__Bacteria; p__Proteobacteria; c__Deltaproteobacteria; o__Myxococcales; f__Phaselicystidaceae; g__Phaselicystis
OTU1412	1	1	0	0	0	1	1	1	1	1	0	0	0	0	1	d__Bacteria; p__Bacteroidetes; c__Sphingobacteriia; o__Sphingobacteriales; f__Chitinophagaceae; g__uncultured
OTU1413	3	1	2	1	3	1	2	0	1	2	5	1	2	5	2	d__Bacteria; p__Gemmatimonadetes; c__Gemmatimonadetes; o__Gemmatimonadales; f__Gemmatimonadaceae; g__uncultured
OTU1414	0	1	0	3	3	0	1	0	1	0	0	0	2	2	3	d__Bacteria; p__Planctomycetes; c__OM190; o__norank; f__norank; g__norank; s__uncultured_bacterium
OTU1415	0	0	0	0	0	2	5	8	2	1	0	0	0	0	0	d__Bacteria; p__Proteobacteria; c__Betaproteobacteria; o__SC-I-84; f__norank; g__norank; s__uncultured_soil_bacterium
OTU1416	0	0	1	2	1	22	14	20	20	20	3	1	2	0	1	d__Bacteria; p__Planctomycetes; c__Planctomycetacia; o__Planctomycetales; f__Planctomycetaceae; g__Singulisphaera
OTU1417	0	2	0	0	2	3	0	1	2	5	0	0	0	0	0	d__Bacteria; p__Chlorobi; c__Chlorobia; o__Chlorobiales; f__SJA-28; g__norank; s__uncultured_bacterium
OTU1418	2	2	1	4	1	0	0	0	0	0	3	1	0	2	3	d__Bacteria; p__Chloroflexi; c__Anaerolineae; o__Anaerolineales; f__Anaerolineaceae; g__uncultured; s__uncultured_Gemmatimonadetes_bacterium
OTU1419	0	0	0	0	0	0	1	0	4	0	0	0	0	0	0	d__Bacteria; p__Proteobacteria; c__Gammaproteobacteria; o__NKB5; f__norank; g__norank
OTU1420	2	3	2	1	1	1	0	0	0	0	1	1	0	0	1	d__Bacteria; p__Planctomycetes; c__Phycisphaerae; o__WD2101_soil_group; f__norank; g__norank; s__uncultured_bacterium
OTU1421	0	0	0	0	0	1	0	1	0	0	0	4	0	0	0	d__Bacteria; p__Acidobacteria; c__Acidobacteria; o__Subgroup_17; f__norank; g__norank
OTU1422	9	7	2	11	4	1	2	3	0	4	0	2	2	1	0	d__Bacteria; p__Proteobacteria; c__Alphaproteobacteria; o__Caulobacterales; f__Caulobacteraceae; g__Caulobacter; s__Caulobacter_henricii
OTU1423	1	0	0	5	1	0	0	0	2	0	6	1	3	3	1	d__Bacteria; p__Proteobacteria; c__Deltaproteobacteria; o__GR-WP33-30; f__norank; g__norank
OTU1424	4	5	4	3	7	0	0	2	0	5	5	2	4	0	1	d__Bacteria; p__Actinobacteria; c__Actinobacteria; o__Solirubrobacterales; f__Elev-16S-1332; g__norank; s__uncultured_bacterium
OTU1425	0	0	0	0	0	2	2	3	0	0	1	2	1	0	1	d__Bacteria; p__Proteobacteria; c__Gammaproteobacteria; o__Xanthomonadales; f__uncultured; g__uncultured
OTU1426	3	2	4	11	10	0	2	2	1	1	2	3	1	2	1	d__Bacteria; p__Acidobacteria; c__Acidobacteria; o__Subgroup_3; f__Unknown_Family; g__Bryobacter; s__uncultured_Acidobacteriaceae_bacterium
OTU1427	0	0	0	0	0	0	2	0	0	0	0	0	0	0	0	d__Bacteria
OTU1428	0	0	0	0	0	49	71	89	47	92	0	0	0	0	0	d__Bacteria; p__Acidobacteria; c__Acidobacteria; o__Subgroup_2; f__norank; g__norank; s__uncultured_forest_soil_bacterium
OTU1429	0	0	0	0	0	15	15	15	13	34	0	0	0	0	0	d__Bacteria; p__Proteobacteria; c__Betaproteobacteria; o__Nitrosomonadales; f__Nitrosomonadaceae; g__uncultured
OTU1430	1	2	4	4	9	1	0	0	0	1	1	0	2	1	2	d__Bacteria; p__Proteobacteria; c__Gammaproteobacteria; o__Xanthomonadales
OTU1431	0	0	0	0	0	0	0	0	0	0	2	0	0	0	0	d__Bacteria; p__Bacteroidetes; c__Sphingobacteriia; o__Sphingobacteriales; f__Sphingobacteriaceae
OTU1432	1	0	1	0	2	0	0	0	0	0	0	1	0	0	0	d__Bacteria; p__Planctomycetes; c__Planctomycetacia; o__Planctomycetales; f__Planctomycetaceae; g__Pir4_lineage; s__uncultured_bacterium
OTU1433	0	1	0	4	0	0	0	0	0	0	0	0	0	0	0	d__Bacteria; p__Candidate_division_TM7; c__norank; o__norank; f__norank; g__norank
OTU1434	0	1	3	3	2	2	14	13	10	14	2	3	2	0	2	d__Bacteria; p__Acidobacteria; c__Acidobacteria; o__Subgroup_6; f__norank; g__norank; s__uncultured_Acidobacteria_bacterium
OTU1435	1	0	0	0	0	0	2	0	0	1	0	0	0	0	0	d__Bacteria; p__TM6; c__norank; o__norank; f__norank; g__norank; s__uncultured_bacterium
OTU1436	0	2	2	0	1	2	1	0	1	0	0	3	0	0	1	d__Bacteria; p__Proteobacteria; c__Alphaproteobacteria; o__Rhizobiales; f__Rhizobiales_Incertae_Sedis; g__Bauldia; s__uncultured_bacterium
OTU1437	0	0	1	1	1	0	0	0	0	0	2	1	1	0	1	d__Bacteria; p__Proteobacteria; c__Alphaproteobacteria; o__Rhizobiales; f__A0839; g__norank; s__uncultured_bacterium
OTU1438	1	0	1	0	0	0	0	2	1	0	2	0	1	1	0	d__Bacteria; p__Planctomycetes; c__Planctomycetacia; o__Planctomycetales; f__Planctomycetaceae; g__uncultured
OTU1439	0	3	0	4	4	1	1	1	0	3	7	4	3	5	1	d__Bacteria; p__Planctomycetes; c__Planctomycetacia; o__Planctomycetales; f__Planctomycetaceae; g__Planctomyces
OTU1440	2	1	2	3	0	0	1	0	0	0	3	1	0	1	0	d__Bacteria; p__Chloroflexi; c__Thermomicrobia; o__JG30-KF-CM45; f__norank; g__norank; s__uncultured_bacterium
OTU1441	1	2	13	1	4	0	0	0	0	0	4	2	1	1	1	d__Bacteria; p__Actinobacteria; c__Actinobacteria; o__Euzebyales; f__Euzebyaceae; g__Euzebya; s__uncultured_Actinomycetales_bacterium
OTU1442	23	21	23	23	25	11	25	15	13	32	38	19	26	12	21	d__Bacteria; p__Actinobacteria; c__Actinobacteria; o__Gaiellales; f__Gaiellaceae; g__Gaiella; s__uncultured_actinobacterium
OTU1443	5	1	8	2	4	0	1	2	2	1	4	3	4	3	3	d__Bacteria; p__Acidobacteria; c__Acidobacteria; o__Subgroup_6; f__norank; g__norank; s__uncultured_Acidobacteria_bacterium
OTU1444	0	0	1	2	1	0	1	0	0	0	6	4	4	2	3	d__Bacteria; p__Candidate_division_WS3; c__norank; o__norank; f__norank; g__norank; s__uncultured_Pelobacter_sp.
OTU1445	2	1	2	1	0	0	0	0	0	0	1	0	0	0	0	d__Bacteria; p__Planctomycetes; c__BD7-11; o__norank; f__norank; g__norank; s__uncultured_bacterium
OTU1446	1	0	0	1	1	0	0	0	1	0	3	2	4	4	0	d__Bacteria; p__Planctomycetes; c__Planctomycetacia; o__Planctomycetales; f__Planctomycetaceae; g__Planctomyces
OTU1447	14	8	7	4	20	0	0	0	0	0	13	7	12	9	10	d__Bacteria; p__Actinobacteria; c__Actinobacteria; o__Solirubrobacterales; f__480-2; g__norank; s__uncultured_actinobacterium
OTU1448	3	1	3	8	3	1	1	2	0	1	3	2	3	3	6	d__Bacteria; p__Planctomycetes; c__Planctomycetacia; o__Planctomycetales; f__Planctomycetaceae; g__Planctomyces; s__uncultured_Planctomyces_sp.
OTU1449	0	0	0	0	0	0	1	0	0	0	3	0	1	3	4	d__Bacteria; p__Planctomycetes; c__Planctomycetacia; o__Planctomycetales; f__Planctomycetaceae
OTU1450	3	1	1	2	0	0	1	0	0	0	3	0	0	1	0	d__Bacteria; p__Proteobacteria; c__Deltaproteobacteria; o__Myxococcales; f__Elev-16S-1158; g__norank; s__uncultured_bacterium
OTU1451	0	0	0	0	1	0	0	0	0	0	1	1	0	2	0	d__Bacteria; p__Planctomycetes; c__Planctomycetacia; o__Planctomycetales; f__Planctomycetaceae; g__Planctomyces
OTU1452	1	1	0	1	0	0	0	0	0	0	1	0	0	0	0	d__Bacteria; p__Chloroflexi; c__S085; o__norank; f__norank; g__norank; s__uncultured_bacterium
OTU1453	2	2	4	6	5	0	0	0	0	0	10	5	4	4	0	d__Bacteria; p__Proteobacteria; c__Alphaproteobacteria; o__Rhizobiales; f__uncultured; g__uncultured; s__uncultured_Methylocystis_sp.
OTU1454	0	0	0	0	0	1	0	0	2	1	0	0	1	0	0	d__Bacteria; p__Proteobacteria; c__Alphaproteobacteria; o__Rhodospirillales
OTU1455	0	0	0	0	0	1	0	1	0	3	0	0	0	0	0	d__Bacteria; p__Candidate_division_WS3; c__norank; o__norank; f__norank; g__norank; s__uncultured_prokaryote
OTU1456	6	7	6	8	5	5	2	7	4	1	2	2	4	3	3	d__Bacteria; p__Proteobacteria; c__Gammaproteobacteria; o__Xanthomonadales; f__uncultured; g__uncultured
OTU1457	2	2	1	4	1	1	0	1	1	1	1	1	0	0	2	d__Bacteria; p__Proteobacteria; c__Deltaproteobacteria; o__GR-WP33-30; f__norank; g__norank; s__uncultured_prokaryote
OTU1458	25	24	13	25	18	0	1	1	0	1	9	4	3	5	3	d__Bacteria; p__Bacteroidetes; c__Cytophagia; o__Cytophagales; f__Cytophagaceae; g__uncultured
OTU1459	1	7	4	8	6	12	18	6	17	9	3	3	8	6	8	d__Bacteria; p__Proteobacteria; c__Betaproteobacteria; o__Burkholderiales; f__Oxalobacteraceae; g__Pseudoduganella; s__uncultured_bacterium
OTU1460	0	0	0	0	1	3	4	4	3	3	2	0	1	2	1	d__Bacteria; p__Acidobacteria; c__Acidobacteria; o__norank; f__norank; g__norank; s__uncultured_Acidobacteriales_bacterium
OTU1461	4	3	4	3	2	1	1	1	2	3	1	0	4	2	0	d__Bacteria; p__Proteobacteria; c__Gammaproteobacteria; o__Enterobacteriales; f__Enterobacteriaceae; g__Erwinia; s__Erwinia_billingiae
OTU1462	2	4	4	1	2	2	5	2	1	1	1	0	0	0	0	d__Bacteria; p__Bacteroidetes; c__Sphingobacteriia; o__Sphingobacteriales; f__env.OPS_17; g__norank; s__uncultured_Sphingobacteriales_bacterium
OTU1463	0	1	2	0	2	0	0	0	0	0	2	1	2	4	4	d__Bacteria; p__Proteobacteria; c__Betaproteobacteria
OTU1464	102	148	154	220	216	8	16	14	15	11	388	187	170	180	169	d__Bacteria; p__Proteobacteria; c__Betaproteobacteria; o__Nitrosomonadales; f__Nitrosomonadaceae; g__uncultured
OTU1465	3	1	1	1	0	1	0	0	0	0	2	1	0	1	0	d__Bacteria; p__Armatimonadetes; c__norank; o__norank; f__norank; g__norank
OTU1466	14	6	9	14	7	2	5	1	9	6	37	14	33	36	25	d__Bacteria; p__Acidobacteria; c__Acidobacteria; o__norank; f__norank; g__norank; s__uncultured_bacterium
OTU1467	0	0	0	0	0	8	18	14	13	13	0	0	0	0	0	d__Bacteria; p__Proteobacteria; c__Alphaproteobacteria; o__Rhizobiales; f__Rhizobiales_Incertae_Sedis; g__Rhizomicrobium
OTU1468	0	0	0	0	0	1	2	1	3	3	0	0	0	0	0	d__Bacteria; p__Proteobacteria; c__Alphaproteobacteria; o__Rhodospirillales; f__DA111; g__norank
OTU1469	2	0	1	2	1	0	0	0	0	0	0	1	2	0	0	d__Bacteria; p__Actinobacteria; c__Actinobacteria; o__Acidimicrobiales; f__uncultured; g__uncultured; s__uncultured_bacterium
OTU1470	0	0	0	0	1	3	4	5	5	5	0	0	1	0	0	d__Bacteria; p__Proteobacteria; c__Deltaproteobacteria; o__Myxococcales; f__Polyangiaceae; g__Sorangium
OTU1471	0	2	0	1	0	0	1	0	0	2	2	0	3	1	1	d__Bacteria; p__Planctomycetes; c__Planctomycetacia; o__Planctomycetales; f__Planctomycetaceae; g__uncultured; s__uncultured_bacterium
OTU1472	0	0	0	0	0	6	1	7	7	5	0	0	0	0	0	d__Bacteria; p__Acidobacteria; c__Acidobacteria; o__Subgroup_13; f__norank; g__norank; s__uncultured_Acidobacteria_bacterium
OTU1473	1	1	0	2	5	30	47	66	31	43	0	3	1	2	0	d__Bacteria; p__Acidobacteria; c__Acidobacteria; o__Subgroup_3; f__Unknown_Family; g__Bryobacter; s__uncultured_Acidobacteria_bacterium
OTU1474	0	0	0	2	2	0	0	0	0	0	0	0	0	0	0	d__Bacteria; p__Cyanobacteria; c__Cyanobacteria; o__norank; f__norank; g__norank; s__uncultured_Halanaerobiaceae_bacterium
OTU1475	1	2	3	1	3	2	0	0	2	0	2	1	1	1	0	d__Bacteria; p__Proteobacteria; c__Betaproteobacteria; o__Nitrosomonadales
OTU1476	0	0	0	0	1	5	14	5	8	12	0	0	0	0	0	d__Bacteria; p__Acidobacteria; c__Acidobacteria; o__Subgroup_3; f__Unknown_Family; g__Bryobacter
OTU1477	0	0	0	2	0	0	0	0	0	0	0	1	0	0	0	d__Bacteria; p__Planctomycetes; c__Planctomycetacia; o__Planctomycetales; f__Planctomycetaceae; g__Planctomyces
OTU1478	1	8	6	4	4	1	1	0	0	2	9	2	4	4	4	d__Bacteria; p__Planctomycetes; c__Planctomycetacia; o__Planctomycetales; f__Planctomycetaceae; g__Planctomyces; s__uncultured_bacterium
OTU1479	0	2	1	0	0	1	0	2	1	0	4	0	2	0	3	d__Bacteria; p__Planctomycetes; c__Planctomycetacia; o__Planctomycetales; f__Planctomycetaceae; g__uncultured; s__uncultured_Planctomycetia_bacterium
OTU1480	0	0	0	0	0	9	8	12	9	2	0	0	0	0	0	d__Bacteria; p__Proteobacteria; c__Betaproteobacteria; o__SC-I-84; f__norank; g__norank; s__uncultured_beta_proteobacterium
OTU1481	1	0	2	0	2	8	5	12	4	10	6	1	0	3	2	d__Bacteria; p__Planctomycetes; c__Planctomycetacia; o__Planctomycetales; f__Planctomycetaceae; g__Pirellula
OTU1482	0	0	1	0	4	0	0	0	0	1	0	0	0	0	0	d__Bacteria; p__Firmicutes; c__Bacilli; o__Bacillales; f__Listeriaceae; g__Brochothrix; s__Brochothrix_thermosphacta
OTU1483	0	0	0	0	0	2	4	0	4	2	0	0	0	0	0	d__Bacteria; p__Gemmatimonadetes; c__Gemmatimonadetes; o__Gemmatimonadales; f__Gemmatimonadaceae; g__uncultured
OTU1484	1	2	0	1	3	0	1	0	0	0	0	0	0	0	0	d__Bacteria; p__Chloroflexi; c__Ardenticatenia; o__Ardenticatenales; f__norank; g__norank; s__uncultured_bacterium
OTU1485	1	1	2	1	1	0	1	0	0	0	2	2	2	3	1	d__Bacteria; p__Elusimicrobia; c__Elusimicrobia; o__Lineage_IIa; f__norank; g__norank; s__uncultured_bacterium
OTU1486	1	1	6	8	4	0	0	0	0	0	3	1	1	3	4	d__Bacteria; p__Bacteroidetes; c__Cytophagia; o__Cytophagales; f__Cytophagaceae
OTU1487	0	0	0	0	0	2	1	0	1	1	0	0	0	0	0	d__Bacteria; p__Chloroflexi; c__Anaerolineae; o__Anaerolineales; f__Anaerolineaceae; g__uncultured
OTU1488	21	16	29	33	28	2	3	1	3	0	18	7	12	6	8	d__Bacteria; p__Actinobacteria; c__Actinobacteria; o__Micrococcales; f__Intrasporangiaceae; g__uncultured; s__uncultured_bacterium
OTU1489	8	8	10	8	11	1	6	3	5	1	12	2	6	3	3	d__Bacteria; p__Actinobacteria; c__Actinobacteria; o__Micromonosporales; f__Micromonosporaceae; g__Actinoplanes
OTU1490	0	1	2	4	4	0	0	0	1	0	4	0	1	2	0	d__Bacteria; p__Planctomycetes; c__Planctomycetacia; o__Planctomycetales; f__Planctomycetaceae
OTU1491	0	0	0	0	0	3	5	3	3	3	0	0	0	0	0	d__Bacteria; p__Proteobacteria; c__Alphaproteobacteria; o__Rhizobiales; f__Hyphomicrobiaceae; g__Blastochloris; s__uncultured_Methylocystaceae_bacterium
OTU1492	0	0	1	0	0	0	0	0	0	0	1	1	0	2	1	d__Bacteria; p__Chloroflexi; c__Chloroflexia; o__Chloroflexales; f__Roseiflexaceae; g__Roseiflexus; s__uncultured_bacterium
OTU1493	2	0	1	4	0	1	0	1	0	0	0	0	1	0	0	d__Bacteria; p__Actinobacteria; c__Actinobacteria; o__Acidimicrobiales; f__uncultured; g__uncultured
OTU1494	0	0	1	0	0	2	3	4	0	2	0	0	0	0	0	d__Bacteria; p__Proteobacteria; c__Gammaproteobacteria; o__Legionellales; f__Coxiellaceae; g__Aquicella
OTU1495	1	0	0	0	0	0	1	0	2	1	1	0	0	2	2	d__Bacteria; p__Actinobacteria; c__Actinobacteria; o__Acidimicrobiales
OTU1496	9	13	9	21	15	5	5	0	2	3	13	14	10	13	7	d__Bacteria; p__Planctomycetes; c__Phycisphaerae; o__WD2101_soil_group; f__norank; g__norank; s__uncultured_bacterium
OTU1497	158	144	111	128	183	0	5	3	2	3	56	21	34	42	50	d__Bacteria; p__Chloroflexi; c__Anaerolineae; o__Anaerolineales; f__Anaerolineaceae; g__uncultured; s__uncultured_sludge_bacterium_S16
OTU1498	0	0	1	2	0	0	0	0	0	0	1	1	1	2	1	d__Bacteria; p__Proteobacteria; c__Alphaproteobacteria; o__Rhodospirillales; f__Rhodospirillaceae; g__Ferrovibrio; s__uncultured_bacterium
OTU1499	29	15	22	39	31	7	16	7	11	13	31	15	11	9	19	d__Bacteria; p__Gemmatimonadetes; c__Gemmatimonadetes; o__Gemmatimonadales; f__Gemmatimonadaceae; g__uncultured
OTU1500	0	0	1	1	0	4	3	0	0	0	1	1	2	0	0	d__Bacteria; p__Planctomycetes; c__Planctomycetacia; o__Planctomycetales; f__Planctomycetaceae; g__Planctomyces; s__uncultured_bacterium
OTU1501	0	0	0	0	0	5	8	9	4	8	0	0	0	0	0	d__Bacteria; p__Planctomycetes; c__Phycisphaerae; o__WD2101_soil_group; f__norank; g__norank
OTU1502	0	0	0	0	0	6	6	9	8	17	0	0	0	0	0	d__Bacteria; p__Proteobacteria; c__Gammaproteobacteria; o__Xanthomonadales; f__uncultured; g__uncultured; s__uncultured_soil_bacterium
OTU1503	0	1	0	2	0	0	1	2	0	0	1	2	0	1	2	d__Bacteria; p__Proteobacteria; c__Alphaproteobacteria; o__Rhodobacterales; f__Rhodobacteraceae; g__Amaricoccus; s__uncultured_bacterium
OTU1504	2	6	3	2	4	0	2	1	0	1	0	2	0	1	0	d__Bacteria; p__Bacteroidetes; c__Cytophagia; o__Cytophagales; f__Cytophagaceae; g__Dyadobacter
OTU1505	2	1	3	1	7	19	12	21	14	12	3	1	3	5	4	d__Bacteria; p__Planctomycetes; c__Planctomycetacia; o__Planctomycetales; f__Planctomycetaceae; g__Planctomyces; s__uncultured_bacterium
OTU1506	0	0	2	1	0	0	0	0	1	2	1	0	1	0	0	d__Bacteria; p__Chloroflexi; c__TK10; o__norank; f__norank; g__norank; s__uncultured_Dehalogenimonas_sp.
OTU1507	2	2	1	3	4	2	3	3	5	1	5	4	3	2	2	d__Bacteria; p__Planctomycetes; c__Planctomycetacia; o__Planctomycetales; f__Planctomycetaceae; g__Planctomyces
OTU1508	1	1	0	2	0	0	0	0	0	0	1	0	0	1	0	d__Bacteria; p__Planctomycetes; c__Planctomycetacia; o__Planctomycetales; f__Planctomycetaceae; g__Pirellula; s__uncultured_Planctomycetales_bacterium
OTU1509	1	2	0	2	2	1	2	0	0	1	2	0	1	2	1	d__Bacteria; p__Gemmatimonadetes; c__Gemmatimonadetes; o__Gemmatimonadales; f__Gemmatimonadaceae; g__Gemmatimonas; s__uncultured_bacterium
OTU1510	0	0	0	0	0	0	1	1	1	1	0	0	0	0	0	d__Bacteria; p__Armatimonadetes; c__Chthonomonadetes; o__Chthonomonadales; f__Chthonomonadaceae; g__Chthonomonas; s__uncultured_Armatimonadetes_bacterium
OTU1511	0	3	0	4	3	0	0	0	1	0	1	0	1	1	1	d__Bacteria; p__Chloroflexi; c__Anaerolineae; o__Anaerolineales; f__Anaerolineaceae; g__uncultured
OTU1512	0	2	0	2	0	0	0	0	0	0	4	1	0	1	2	d__Bacteria; p__Chloroflexi; c__Chloroflexia; o__Chloroflexales; f__Roseiflexaceae; g__Roseiflexus
OTU1513	1	0	1	1	1	3	2	4	1	1	1	0	0	1	2	d__Bacteria; p__Proteobacteria; c__Deltaproteobacteria; o__Myxococcales; f__uncultured; g__uncultured; s__uncultured_Firmicutes_bacterium
OTU1514	0	0	0	0	0	0	0	0	0	0	2	0	2	0	0	d__Bacteria; p__Planctomycetes; c__Phycisphaerae; o__S-70; f__norank; g__norank; s__uncultured_bacterium
OTU1515	0	0	0	0	0	0	2	3	0	0	2	0	0	0	0	d__Bacteria; p__Planctomycetes; c__Phycisphaerae; o__WD2101_soil_group; f__norank; g__norank; s__uncultured_bacterium
OTU1516	1	1	0	0	2	21	50	24	50	80	0	0	0	0	0	d__Bacteria; p__Proteobacteria; c__Gammaproteobacteria; o__Xanthomonadales; f__Xanthomonadaceae; g__Rhodanobacter
OTU1517	3	1	3	2	3	1	1	4	0	2	2	3	1	2	4	d__Bacteria; p__Actinobacteria; c__Actinobacteria; o__Micromonosporales; f__Micromonosporaceae
OTU1518	9	10	8	5	6	5	6	10	0	7	6	5	10	5	4	d__Bacteria; p__Bacteroidetes; c__Sphingobacteriia; o__Sphingobacteriales; f__Chitinophagaceae; g__uncultured
OTU1519	0	0	0	0	0	18	17	26	19	17	0	0	0	0	0	d__Bacteria; p__Acidobacteria; c__Acidobacteria; o__Acidobacteriales; f__Acidobacteriaceae_(Subgroup_1); g__Edaphobacter; s__uncultured_bacterium
OTU1520	2	2	3	0	4	1	3	0	1	0	3	2	0	0	1	d__Bacteria; p__Chloroflexi; c__uncultured; o__uncultured; f__uncultured; g__uncultured; s__uncultured_sludge_bacterium_A31
OTU1521	0	0	0	0	0	1	2	1	2	2	0	0	0	0	0	d__Bacteria; p__Proteobacteria; c__Alphaproteobacteria; o__Rhodospirillales; f__Acetobacteraceae
OTU1522	6	2	5	5	7	0	0	0	0	0	4	1	2	0	1	d__Bacteria; p__Proteobacteria; c__Deltaproteobacteria; o__Myxococcales; f__Polyangiaceae; g__uncultured; s__uncultured_delta_proteobacterium
OTU1523	2	0	0	2	1	0	0	0	0	0	1	0	0	1	3	d__Bacteria; p__Planctomycetes; c__Planctomycetacia; o__Planctomycetales; f__Planctomycetaceae; g__uncultured; s__uncultured_bacterium
OTU1524	0	0	0	0	2	0	1	0	1	2	0	1	1	0	0	d__Bacteria; p__Planctomycetes; c__OM190; o__norank; f__norank; g__norank; s__uncultured_Planctomyces_sp.
OTU1525	5	9	10	13	8	2	0	0	1	2	16	4	6	7	8	d__Bacteria; p__Proteobacteria; c__Alphaproteobacteria; o__Rhizobiales; f__Rhizobiaceae; g__Rhizobium
OTU1526	0	0	2	0	1	17	16	21	17	22	3	0	1	0	0	d__Bacteria; p__Proteobacteria; c__Alphaproteobacteria; o__Rhizobiales; f__Rhizobiales_Incertae_Sedis; g__Rhizomicrobium; s__uncultured_alpha_proteobacterium
OTU1527	14	15	16	19	13	7	21	4	14	12	26	11	14	4	11	d__Bacteria; p__Actinobacteria; c__Actinobacteria; o__Gaiellales; f__Gaiellaceae; g__Gaiella
OTU1528	1	0	1	1	0	0	0	0	0	0	0	0	0	0	0	d__Bacteria; p__Chloroflexi; c__Anaerolineae; o__Anaerolineales; f__Anaerolineaceae; g__uncultured
OTU1529	2	2	1	5	4	1	2	4	8	3	3	1	3	2	8	d__Bacteria; p__Proteobacteria; c__Gammaproteobacteria; o__Xanthomonadales; f__uncultured; g__uncultured; s__uncultured_bacterium
OTU1530	5	3	1	7	3	0	0	0	0	0	2	2	1	0	2	d__Bacteria; p__Acidobacteria; c__Acidobacteria; o__Subgroup_10; f__TK85; g__norank; s__uncultured_bacterium
OTU1531	2	3	2	3	4	0	0	0	0	0	5	3	6	1	1	d__Bacteria; p__Actinobacteria; c__Actinobacteria; o__Solirubrobacterales; f__480-2; g__norank; s__uncultured_Rubrobacteridae_bacterium
OTU1532	0	0	0	0	2	0	1	0	2	0	2	0	1	1	1	d__Bacteria; p__Armatimonadetes; c__norank; o__norank; f__norank; g__norank; s__uncultured_Firmicutes_bacterium
OTU1533	2	1	2	2	2	0	3	1	3	4	2	1	0	4	1	d__Bacteria; p__Planctomycetes; c__Planctomycetacia; o__Planctomycetales; f__Planctomycetaceae; g__uncultured; s__uncultured_bacterium
OTU1534	2	0	0	0	1	2	5	4	0	1	0	0	0	0	0	d__Bacteria; p__Proteobacteria; c__Gammaproteobacteria; o__Legionellales; f__Coxiellaceae; g__Aquicella
OTU1535	2	3	1	1	0	23	35	73	34	29	8	3	2	3	3	d__Bacteria; p__Acidobacteria; c__Acidobacteria; o__Subgroup_6; f__norank; g__norank; s__uncultured_Acidobacteriales_bacterium
OTU1536	0	0	0	0	0	2	3	4	1	0	0	0	0	0	0	d__Bacteria; p__Acidobacteria; c__Acidobacteria; o__Subgroup_11; f__norank; g__norank; s__uncultured_bacterium
OTU1537	0	0	0	0	0	10	7	7	13	4	0	0	0	0	0	d__Bacteria; p__Proteobacteria; c__Betaproteobacteria; o__SC-I-84; f__norank; g__norank; s__uncultured_Burkholderiaceae_bacterium
OTU1538	7	10	7	12	11	0	0	0	0	2	9	3	5	1	2	d__Bacteria; p__Chloroflexi; c__TK10; o__norank; f__norank; g__norank
OTU1539	10	4	2	26	8	0	0	0	0	2	3	1	1	0	0	d__Bacteria
OTU1540	16	30	18	45	30	2	2	4	1	2	22	13	14	12	12	d__Bacteria; p__Planctomycetes; c__Planctomycetacia; o__Planctomycetales; f__Planctomycetaceae; g__Pirellula; s__uncultured_Planctomycetaceae_bacterium
OTU1541	1	1	1	1	2	2	3	6	4	5	4	1	2	1	1	d__Bacteria; p__Acidobacteria; c__Acidobacteria; o__Subgroup_25; f__norank; g__norank; s__uncultured_bacterium
OTU1542	1	0	1	0	0	0	0	0	0	0	2	0	1	1	0	d__Bacteria; p__Chloroflexi; c__Anaerolineae; o__Anaerolineales; f__Anaerolineaceae; g__uncultured
OTU1543	18	26	15	33	31	1	0	1	0	0	19	10	17	12	14	d__Bacteria; p__Proteobacteria; c__Betaproteobacteria; o__Nitrosomonadales; f__Nitrosomonadaceae; g__uncultured
OTU1544	4	9	3	5	4	0	0	0	0	3	3	1	0	0	1	d__Bacteria; p__Proteobacteria; c__Deltaproteobacteria; o__Myxococcales; f__Elev-16S-1158; g__norank; s__uncultured_bacterium
OTU1545	1	1	2	1	1	0	0	0	0	0	2	0	1	0	1	d__Bacteria; p__Planctomycetes; c__Phycisphaerae; o__CCM11a; f__norank; g__norank; s__uncultured_bacterium
OTU1546	1	1	1	3	1	0	1	0	2	0	3	0	2	0	5	d__Bacteria; p__Chloroflexi; c__TK10; o__norank; f__norank; g__norank
OTU1547	0	1	1	0	0	0	0	0	0	0	1	1	0	0	0	d__Bacteria; p__Chlorobi; c__Ignavibacteria; o__Ignavibacteriales; f__BSV26; g__norank
OTU1548	1	0	2	1	2	0	0	0	0	0	0	1	0	0	0	d__Bacteria; p__Actinobacteria; c__Actinobacteria; o__Acidimicrobiales; f__uncultured; g__uncultured; s__uncultured_actinobacterium
OTU1549	2	0	0	4	0	0	0	0	0	0	0	0	0	1	1	d__Bacteria; p__Proteobacteria; c__Alphaproteobacteria; o__Rhodospirillales; f__MSB-1E8; g__norank; s__uncultured_bacterium
OTU1550	0	0	0	1	1	1	0	2	1	0	0	0	0	0	0	d__Bacteria; p__Planctomycetes; c__Planctomycetacia; o__Planctomycetales; f__Planctomycetaceae; g__uncultured; s__uncultured_Singulisphaera_sp.
OTU1551	0	0	0	0	0	3	3	3	0	2	0	0	0	0	0	d__Bacteria; p__Armatimonadetes; c__Armatimonadia; o__Armatimonadales; f__norank; g__norank; s__uncultured_bacterium
OTU1552	10	8	16	20	16	3	3	6	1	5	4	0	0	1	3	d__Bacteria; p__Planctomycetes; c__OM190; o__norank; f__norank; g__norank; s__uncultured_bacterium
OTU1553	1	0	1	2	1	1	0	0	0	1	1	0	0	0	0	d__Bacteria; p__Proteobacteria; c__Gammaproteobacteria; o__Legionellales; f__Coxiellaceae; g__Aquicella; s__uncultured_Aquicella_sp.
OTU1554	6	7	2	10	13	0	0	0	0	1	4	2	3	1	3	d__Bacteria; p__Chloroflexi; c__Anaerolineae; o__Anaerolineales; f__Anaerolineaceae; g__uncultured; s__uncultured_Caldilineales_bacterium
OTU1555	2	1	2	2	2	0	0	0	1	0	1	0	2	3	3	d__Bacteria; p__Gemmatimonadetes; c__Gemmatimonadetes; o__Gemmatimonadales; f__Gemmatimonadaceae; g__uncultured
OTU1556	1	2	1	3	1	1	4	0	3	2	3	2	0	2	2	d__Bacteria; p__Actinobacteria; c__Actinobacteria; o__Acidimicrobiales; f__uncultured; g__uncultured
OTU1557	0	0	0	0	0	1	4	4	2	3	0	1	1	0	2	d__Bacteria; p__Proteobacteria; c__Deltaproteobacteria; o__Sh765B-TzT-29; f__norank; g__norank
OTU1558	0	0	0	0	0	6	12	8	3	13	0	0	0	0	0	d__Bacteria; p__Actinobacteria; c__Actinobacteria; o__Acidimicrobiales; f__uncultured; g__uncultured; s__uncultured_forest_soil_bacterium
OTU1559	1	0	1	3	0	1	1	1	1	3	3	0	2	0	0	d__Bacteria; p__Proteobacteria; c__Alphaproteobacteria; o__Rhodospirillales
OTU1560	13	5	5	3	3	7	8	3	10	6	13	3	3	8	1	d__Bacteria; p__Proteobacteria; c__Deltaproteobacteria; o__Myxococcales; f__uncultured; g__uncultured; s__uncultured_Cystobacteraceae_bacterium
OTU1561	0	0	0	0	2	0	0	0	0	0	7	1	5	1	2	d__Bacteria; p__Proteobacteria; c__Alphaproteobacteria; o__Rhodospirillales; f__MSB-1E8; g__norank; s__uncultured_bacterium
OTU1562	0	0	0	0	0	0	1	0	1	0	0	0	0	0	0	d__Bacteria; p__Chloroflexi; c__Ktedonobacteria; o__Ktedonobacterales; f__HSB_OF53-F07; g__norank; s__uncultured_soil_bacterium
OTU1563	0	0	0	0	0	196	230	209	185	198	0	0	0	0	0	d__Bacteria; p__Acidobacteria; c__Acidobacteria; o__Acidobacteriales; f__Acidobacteriaceae_(Subgroup_1); g__uncultured
OTU1564	9	7	8	13	10	23	27	18	20	24	61	18	30	33	27	d__Bacteria; p__Nitrospirae; c__Nitrospira; o__norank; f__norank; g__Nitrospira; s__uncultured_Green_Bay_ferromanganous_micronodule_bacterium_MNF8
OTU1565	2	0	1	5	0	3	1	0	1	0	1	1	0	0	1	d__Bacteria; p__Nitrospirae; c__Nitrospira; o__norank; f__norank; g__Nitrospira; s__uncultured_actinobacterium
OTU1566	1	0	0	0	0	1	0	1	0	1	0	0	0	0	1	d__Bacteria; p__Cyanobacteria; c__Cyanobacteria; o__Obscuribacterales; f__norank; g__norank; s__uncultured_bacterium
OTU1567	2	6	3	5	4	3	2	3	1	10	7	3	5	4	6	d__Bacteria; p__Planctomycetes; c__Phycisphaerae; o__WD2101_soil_group; f__norank; g__norank; s__uncultured_bacterium
OTU1568	0	1	2	1	3	0	0	0	0	0	2	2	1	1	1	d__Bacteria; p__Planctomycetes; c__Planctomycetacia; o__Planctomycetales; f__Planctomycetaceae; g__uncultured; s__uncultured_bacterium
OTU1569	0	0	0	4	1	2	6	6	2	7	2	0	0	2	0	d__Bacteria; p__Proteobacteria; c__Deltaproteobacteria; o__Myxococcales; f__uncultured; g__uncultured
OTU1570	1	0	0	1	5	4	3	4	5	0	0	0	0	0	1	d__Bacteria; p__Proteobacteria; c__Deltaproteobacteria; o__Syntrophobacterales; f__Syntrophaceae; g__uncultured; s__uncultured_Myxococcales_bacterium
OTU1571	1	1	0	1	1	0	1	0	0	1	3	3	3	1	1	d__Bacteria; p__Bacteroidetes; c__Flavobacteriia; o__Flavobacteriales; f__Flavobacteriaceae; g__Flavobacterium; s__uncultured_bacterium
OTU1572	0	0	0	1	0	0	0	0	0	0	5	2	3	2	3	d__Bacteria; p__Acidobacteria; c__Acidobacteria; o__Subgroup_3; f__PAUC26f; g__norank
OTU1573	0	0	0	0	0	29	27	47	32	36	2	0	0	0	1	d__Bacteria; p__Proteobacteria; c__Alphaproteobacteria; o__Rhodospirillales; f__Acetobacteraceae
OTU1574	0	0	0	0	0	0	0	0	1	0	0	0	0	0	2	d__Bacteria; p__Actinobacteria; c__Actinobacteria; o__Acidimicrobiales; f__uncultured; g__uncultured; s__uncultured_bacterium
OTU1575	5	12	7	12	11	22	30	21	18	21	9	5	9	3	4	d__Bacteria; p__Planctomycetes; c__Planctomycetacia; o__Planctomycetales; f__Planctomycetaceae; g__Gemmata; s__uncultured_bacterium
OTU1576	0	0	0	0	0	0	5	7	4	2	0	0	0	0	0	d__Bacteria; p__Proteobacteria; c__Alphaproteobacteria; o__Rhodospirillales
OTU1577	0	2	0	3	2	13	10	7	9	11	4	2	0	4	5	d__Bacteria; p__Planctomycetes; c__Planctomycetacia; o__Planctomycetales; f__Planctomycetaceae; g__Planctomyces
OTU1578	39	38	31	42	42	0	0	0	0	0	37	28	16	24	26	d__Bacteria; p__Proteobacteria; c__Betaproteobacteria; o__Nitrosomonadales; f__Nitrosomonadaceae; g__uncultured; s__uncultured_Uromyces
OTU1579	0	1	0	0	0	1	2	0	1	2	0	0	1	0	0	d__Bacteria; p__Planctomycetes; c__Planctomycetacia; o__Planctomycetales; f__Planctomycetaceae; g__Planctomyces
OTU1580	0	1	2	1	2	0	0	0	0	0	4	0	1	0	2	d__Bacteria; p__Proteobacteria; c__Deltaproteobacteria; o__Desulfobacterales; f__Nitrospinaceae; g__Candidatus_Entotheonella; s__uncultured_bacterium
OTU1581	0	0	0	0	0	13	7	32	16	10	1	0	0	0	0	d__Bacteria; p__Proteobacteria; c__Betaproteobacteria; o__Burkholderiales; f__Burkholderiaceae; g__Burkholderia
OTU1582	2	0	0	5	0	0	0	2	0	3	0	0	0	1	0	d__Bacteria; p__Proteobacteria; c__Gammaproteobacteria; o__Pseudomonadales; f__Moraxellaceae; g__Enhydrobacter; s__Moraxella_osloensis
OTU1583	0	4	0	1	1	0	0	0	0	0	2	0	0	0	0	d__Bacteria; p__Chlorobi; c__Chlorobia; o__Chlorobiales; f__OPB56; g__norank; s__uncultured_bacterium
OTU1584	7	0	0	0	2	0	3	3	2	17	33	0	0	0	1	d__Bacteria; p__Verrucomicrobia; c__Spartobacteria; o__Chthoniobacterales; f__DA101_soil_group; g__norank; s__uncultured_Verrucomicrobia_bacterium
OTU1585	0	0	0	0	0	0	0	3	0	1	0	0	0	0	0	d__Bacteria; p__Chloroflexi; c__JG37-AG-4; o__norank; f__norank; g__norank
OTU1586	1	2	1	3	2	0	3	0	1	0	9	3	2	7	6	d__Bacteria; p__Proteobacteria; c__Deltaproteobacteria; o__Sh765B-TzT-29; f__norank; g__norank; s__uncultured_Myxococcales_bacterium
OTU1587	6	9	7	11	4	0	2	1	0	0	7	3	2	4	6	d__Bacteria; p__Planctomycetes; c__Planctomycetacia; o__Planctomycetales; f__Planctomycetaceae; g__Planctomyces
OTU1588	1	3	4	1	3	0	0	0	1	0	1	0	0	1	0	d__Bacteria; p__Actinobacteria; c__Actinobacteria; o__Acidimicrobiales; f__uncultured; g__uncultured; s__uncultured_bacterium
OTU1589	6	5	8	12	12	2	0	0	0	2	7	1	2	2	0	d__Bacteria; p__Actinobacteria; c__Actinobacteria; o__Acidimicrobiales
OTU1590	1	1	0	1	2	1	1	0	1	3	2	0	1	0	1	d__Bacteria
OTU1591	11	14	22	27	14	4	6	5	4	2	7	1	4	6	4	d__Bacteria; p__Bacteroidetes; c__Cytophagia; o__Cytophagales; f__Cytophagaceae
OTU1592	0	0	0	0	0	6	2	3	2	5	0	0	0	0	0	d__Bacteria; p__Proteobacteria; c__Alphaproteobacteria; o__Rhodospirillales; f__Rhodospirillaceae; g__Inquilinus; s__uncultured_alpha_proteobacterium
OTU1593	1	0	0	8	2	1	1	1	0	2	1	3	0	3	0	d__Bacteria; p__Candidate_division_WS3; c__norank; o__norank; f__norank; g__norank
OTU1594	2	0	0	0	0	0	0	0	0	0	2	1	0	1	0	d__Bacteria; p__Planctomycetes; c__Planctomycetacia; o__Planctomycetales; f__Planctomycetaceae; g__Gemmata
OTU1595	2	2	9	8	9	0	0	2	2	1	13	5	7	2	10	d__Bacteria; p__Acidobacteria; c__Acidobacteria; o__Subgroup_10; f__NS72; g__norank; s__uncultured_bacterium
OTU1596	3	0	2	2	1	1	1	3	1	1	5	1	3	2	3	d__Bacteria; p__Candidate_division_WS3; c__norank; o__norank; f__norank; g__norank; s__uncultured_soil_bacterium
OTU1597	1	0	0	0	2	0	0	3	4	0	31	17	16	20	24	d__Bacteria; p__Bacteroidetes; c__Sphingobacteriia; o__Sphingobacteriales; f__Chitinophagaceae; g__Chitinophaga; s__uncultured_bacterium
OTU1598	0	0	3	1	2	3	3	2	1	3	2	1	1	0	1	d__Bacteria; p__Bacteroidetes; c__Sphingobacteriia; o__Sphingobacteriales; f__Sphingobacteriaceae; g__Solitalea; s__Solitalea_koreensis
OTU1599	1	0	3	3	3	0	0	0	0	0	2	0	1	0	1	d__Bacteria; p__Proteobacteria; c__Deltaproteobacteria; o__GR-WP33-30; f__norank; g__norank
OTU1600	2	3	1	2	7	1	0	0	0	0	0	0	2	2	0	d__Bacteria; p__Proteobacteria; c__Gammaproteobacteria; o__Xanthomonadales
OTU1601	0	0	1	0	0	1	3	2	8	0	0	0	0	0	0	d__Bacteria; p__Acidobacteria; c__Acidobacteria; o__Subgroup_6; f__norank; g__norank; s__uncultured_Acidobacteria_bacterium
OTU1602	0	0	0	1	1	1	4	2	2	0	3	0	0	0	0	d__Bacteria; p__Proteobacteria; c__Deltaproteobacteria; o__Myxococcales; f__0319-6G20; g__norank
OTU1603	1	0	0	1	0	0	0	0	0	1	0	2	0	0	0	d__Bacteria; p__Planctomycetes; c__Planctomycetacia; o__Planctomycetales; f__Planctomycetaceae; g__uncultured
OTU1604	1	1	0	2	0	0	1	0	0	0	1	3	0	2	1	d__Bacteria; p__Proteobacteria; c__Betaproteobacteria; o__SC-I-84; f__norank; g__norank
OTU1605	2	4	4	3	3	3	4	2	3	1	5	2	2	3	3	d__Bacteria; p__Bacteroidetes; c__Sphingobacteriia; o__Sphingobacteriales; f__Chitinophagaceae; g__Chitinophaga; s__uncultured_bacterium
OTU1606	0	0	0	1	0	5	2	1	0	0	0	0	0	0	0	d__Bacteria; p__Proteobacteria; c__Gammaproteobacteria; o__Legionellales; f__Coxiellaceae; g__Aquicella; s__uncultured_gamma_proteobacterium
OTU1607	0	2	0	1	2	1	0	0	0	1	1	0	0	1	2	d__Bacteria; p__Planctomycetes; c__Planctomycetacia; o__Planctomycetales; f__Planctomycetaceae
OTU1608	83	87	40	95	81	9	8	5	11	10	27	26	34	42	35	d__Bacteria; p__Bacteroidetes; c__Cytophagia; o__Cytophagales; f__Cytophagaceae; g__Chryseolinea; s__uncultured_bacterium
OTU1609	0	0	0	0	0	31	8	30	24	7	1	0	1	1	1	d__Bacteria; p__Proteobacteria; c__Betaproteobacteria
OTU1610	1	0	0	0	1	0	0	0	0	0	0	0	0	0	0	d__Bacteria; p__Planctomycetes; c__Planctomycetacia; o__Planctomycetales; f__Planctomycetaceae; g__uncultured
OTU1611	0	2	0	0	0	0	0	1	0	0	1	0	1	0	0	d__Bacteria; p__Proteobacteria; c__Deltaproteobacteria; o__Myxococcales; f__Haliangiaceae; g__Haliangium
OTU1612	5	3	2	9	6	7	7	10	11	2	3	1	3	6	4	d__Bacteria; p__Proteobacteria; c__Gammaproteobacteria; o__Xanthomonadales; f__uncultured; g__uncultured
OTU1613	3	5	5	9	8	0	0	0	1	0	4	9	2	5	2	d__Bacteria; p__Proteobacteria; c__Alphaproteobacteria; o__Rhizobiales; f__Methylobacteriaceae; g__uncultured; s__uncultured_bacterium
OTU1614	0	1	0	2	0	1	1	0	1	3	1	0	0	0	0	d__Bacteria; p__Chloroflexi; c__uncultured; o__uncultured; f__uncultured; g__uncultured; s__uncultured_sludge_bacterium_A31
OTU1615	2	4	3	8	4	0	0	1	2	1	3	0	1	1	1	d__Bacteria; p__Planctomycetes; c__Planctomycetacia; o__Planctomycetales; f__Planctomycetaceae
OTU1616	0	1	0	0	1	4	4	5	0	3	0	0	2	0	0	d__Bacteria; p__Acidobacteria; c__Acidobacteria; o__Subgroup_2; f__norank; g__norank; s__uncultured_bacterium
OTU1617	8	6	7	12	9	11	24	22	13	12	8	4	4	6	2	d__Bacteria; p__Acidobacteria; c__Acidobacteria; o__Subgroup_6; f__norank; g__norank
OTU1618	3	5	0	5	4	0	1	1	0	3	10	3	7	3	7	d__Bacteria; p__Bacteroidetes; c__Sphingobacteriia; o__Sphingobacteriales; f__PHOS-HE51; g__norank; s__uncultured_bacterium
OTU1619	0	0	0	0	0	1	1	2	2	1	0	0	0	0	0	d__Bacteria; p__Bacteroidetes; c__Sphingobacteriia; o__Sphingobacteriales; f__Chitinophagaceae; g__uncultured; s__uncultured_bacterium
OTU1620	2	1	2	2	0	0	0	0	0	0	3	1	0	0	1	d__Bacteria; p__Proteobacteria; c__Gammaproteobacteria; o__Xanthomonadales; f__Xanthomonadaceae; g__uncultured; s__uncultured_soil_bacterium
OTU1621	2	0	0	3	4	0	0	0	0	0	1	0	0	0	0	d__Bacteria; p__Proteobacteria; c__Deltaproteobacteria; o__Myxococcales; f__Sandaracinaceae; g__norank; s__uncultured_bacterium
OTU1622	0	1	3	6	3	4	10	6	7	5	5	1	4	2	2	d__Bacteria; p__Acidobacteria; c__Acidobacteria; o__Subgroup_5; f__norank; g__norank; s__uncultured_Acidobacteria_bacterium
OTU1623	0	0	0	1	0	8	3	9	10	2	3	0	0	0	1	d__Bacteria; p__Proteobacteria; c__Betaproteobacteria; o__SC-I-84; f__norank; g__norank
OTU1624	2	0	1	1	1	0	0	0	0	0	1	2	2	1	1	d__Bacteria; p__Planctomycetes; c__Planctomycetacia; o__Planctomycetales; f__Planctomycetaceae; g__uncultured; s__uncultured_bacterium
OTU1625	1	0	2	0	0	0	0	0	1	0	1	0	0	0	0	d__Bacteria; p__Gemmatimonadetes; c__Gemmatimonadetes; o__Gemmatimonadales; f__Gemmatimonadaceae; g__uncultured; s__uncultured_alpha_proteobacterium
OTU1626	0	0	0	0	0	0	1	0	0	0	3	2	2	1	1	d__Bacteria; p__Actinobacteria; c__Actinobacteria; o__norank; f__norank; g__norank; s__uncultured_bacterium
OTU1627	0	1	1	1	1	0	1	0	0	0	1	1	1	1	1	d__Bacteria; p__Proteobacteria; c__Alphaproteobacteria; o__Rhodospirillales; f__MNC12; g__norank; s__uncultured_Rhodospirillales_bacterium
OTU1628	1	6	3	5	6	13	25	21	20	16	3	0	2	0	2	d__Bacteria; p__Proteobacteria; c__Alphaproteobacteria; o__Rhodospirillales; f__DA111; g__norank
OTU1629	0	0	0	0	0	8	4	9	2	13	0	0	0	0	0	d__Bacteria; p__Acidobacteria; c__Acidobacteria; o__Subgroup_3; f__Unknown_Family; g__Bryobacter; s__uncultured_Acidobacteria_bacterium
OTU1630	0	0	0	3	0	1	0	0	0	0	1	1	0	0	0	d__Bacteria; p__Proteobacteria; c__Alphaproteobacteria; o__Rhizobiales; f__DUNssu044; g__norank; s__uncultured_Xanthobacteraceae_bacterium
OTU1631	1	0	0	2	1	0	0	0	0	0	3	1	0	0	0	d__Bacteria; p__Planctomycetes; c__Planctomycetacia; o__Planctomycetales; f__Planctomycetaceae; g__Pirellula
OTU1632	1	2	1	2	0	0	0	0	0	0	0	1	2	1	0	d__Bacteria; p__Proteobacteria; c__SPOTSOCT00m83; o__norank; f__norank; g__norank
OTU1633	0	0	0	0	0	7	9	4	6	7	0	0	0	0	0	d__Bacteria; p__Acidobacteria; c__Acidobacteria; o__Subgroup_3; f__Unknown_Family; g__Candidatus_Solibacter
OTU1634	0	0	2	2	2	1	0	0	0	1	0	1	0	0	0	d__Bacteria; p__Planctomycetes; c__Planctomycetacia; o__Planctomycetales; f__Planctomycetaceae; g__uncultured; s__uncultured_bacterium
OTU1635	1	0	0	0	1	0	0	0	0	0	1	1	1	1	3	d__Bacteria; p__Planctomycetes; c__Planctomycetacia; o__Planctomycetales; f__Planctomycetaceae
OTU1636	0	0	0	2	2	0	0	0	0	0	0	1	1	1	1	d__Bacteria; p__Planctomycetes; c__Phycisphaerae; o__Phycisphaerales; f__Phycisphaeraceae; g__AKYG587; s__uncultured_bacterium
OTU1637	5	1	1	5	1	0	1	0	0	0	2	0	1	3	1	d__Bacteria; p__Planctomycetes; c__Planctomycetacia; o__Planctomycetales; f__Planctomycetaceae; g__uncultured
OTU1638	1	0	0	2	0	33	42	50	31	38	5	4	0	3	0	d__Bacteria; p__Acidobacteria; c__Acidobacteria; o__Subgroup_6; f__norank; g__norank
OTU1639	9	7	5	9	10	5	4	5	2	11	9	1	3	0	1	d__Bacteria; p__Gemmatimonadetes; c__Gemmatimonadetes; o__Gemmatimonadales; f__Gemmatimonadaceae; g__uncultured
OTU1640	0	0	0	0	1	11	9	10	2	8	1	0	0	1	1	d__Bacteria; p__Acidobacteria; c__Acidobacteria; o__Subgroup_3; f__Unknown_Family; g__Candidatus_Solibacter; s__uncultured_Acidobacteria_bacterium
OTU1641	0	1	2	2	4	0	0	0	0	0	2	4	0	0	2	d__Bacteria; p__Acidobacteria; c__Acidobacteria; o__Subgroup_3; f__Unknown_Family; g__Bryobacter; s__uncultured_bacterium
OTU1642	0	1	3	5	3	0	0	0	1	0	3	0	1	1	1	d__Bacteria; p__Acidobacteria; c__Acidobacteria; o__Subgroup_3
OTU1643	3	2	6	6	2	2	1	3	5	3	25	18	17	17	18	d__Bacteria; p__Candidate_division_WS3; c__norank; o__norank; f__norank; g__norank
OTU1644	0	0	0	0	0	50	56	67	66	63	0	0	0	0	0	d__Bacteria; p__Acidobacteria; c__Acidobacteria; o__Subgroup_2; f__norank; g__norank; s__bacterium_Ellin7505
OTU1645	0	0	0	0	0	0	1	2	0	1	0	0	0	0	0	d__Bacteria; p__Proteobacteria; c__Gammaproteobacteria; o__Legionellales; f__Legionellaceae; g__Legionella
OTU1646	3	0	0	1	0	0	0	0	0	0	0	0	2	0	1	d__Bacteria; p__Chloroflexi; c__Caldilineae; o__Caldilineales; f__Caldilineaceae; g__Litorilinea; s__uncultured_Chloroflexi_bacterium
OTU1647	2	0	0	0	0	0	0	0	0	0	2	0	0	0	1	d__Bacteria; p__Planctomycetes; c__OM190; o__norank; f__norank; g__norank; s__uncultured_Planctomyces_sp.
OTU1648	1	0	0	1	0	0	0	0	1	1	2	1	0	1	0	d__Bacteria; p__Planctomycetes; c__OM190; o__norank; f__norank; g__norank; s__uncultured_bacterium
OTU1649	0	0	0	0	0	1	1	0	1	2	0	0	0	0	0	d__Bacteria; p__Bacteroidetes; c__Sphingobacteriia; o__Sphingobacteriales; f__Chitinophagaceae; g__uncultured; s__Flavihumibacter_sp._MC113
OTU1650	2	1	1	0	0	2	1	2	1	1	0	0	1	0	1	d__Bacteria; p__Proteobacteria; c__Deltaproteobacteria; o__Myxococcales; f__0319-6G20; g__norank; s__uncultured_Roseobacter_sp.
OTU1651	0	0	0	0	0	0	0	2	1	1	0	0	0	0	0	d__Bacteria; p__Acidobacteria; c__Acidobacteria; o__Acidobacteriales; f__Acidobacteriaceae_(Subgroup_1); g__uncultured; s__uncultured_bacterium_gp1
OTU1652	6	5	2	13	8	8	5	9	8	4	6	2	3	1	3	d__Bacteria; p__Planctomycetes; c__Planctomycetacia; o__Planctomycetales; f__Planctomycetaceae; g__Zavarzinella; s__uncultured_bacterium
OTU1653	1	3	0	6	3	2	4	8	1	4	2	0	0	0	0	d__Bacteria; p__Proteobacteria; c__Gammaproteobacteria; o__Legionellales; f__Coxiellaceae; g__Aquicella; s__uncultured_Aquicella_sp.
OTU1654	0	4	1	2	4	0	1	0	1	0	0	0	1	0	0	d__Bacteria; p__Planctomycetes; c__OM190; o__norank; f__norank; g__norank
OTU1655	0	0	1	0	2	0	0	0	0	0	0	0	0	0	0	d__Bacteria; p__Planctomycetes; c__Phycisphaerae; o__mle1-8; f__norank; g__norank; s__uncultured_bacterium
OTU1656	0	1	0	0	0	0	0	0	0	0	0	1	0	1	2	d__Bacteria; p__Actinobacteria; c__Actinobacteria; o__Acidimicrobiales; f__uncultured; g__uncultured
OTU1657	1	1	0	2	1	0	1	2	1	1	1	1	8	2	2	d__Bacteria; p__Planctomycetes; c__Planctomycetacia; o__Planctomycetales; f__Planctomycetaceae; g__Planctomyces; s__uncultured_Planctomyces_sp.
OTU1658	0	0	0	0	0	2	2	3	4	6	0	0	0	0	0	d__Bacteria; p__Chloroflexi; c__JG37-AG-4; o__norank; f__norank; g__norank; s__uncultured_Chloroflexi_bacterium
OTU1659	5	12	9	5	9	0	0	0	1	3	14	4	5	4	9	d__Bacteria; p__Actinobacteria; c__Actinobacteria; o__Acidimicrobiales; f__Acidimicrobiaceae; g__uncultured
OTU1660	13	11	11	11	8	1	2	0	0	0	10	3	2	1	9	d__Bacteria; p__Chloroflexi; c__Thermomicrobia; o__JG30-KF-CM45; f__norank; g__norank
OTU1661	0	1	0	0	0	0	1	0	0	0	0	0	0	0	0	d__Bacteria; p__Armatimonadetes; c__norank; o__norank; f__norank; g__norank
OTU1662	0	0	0	0	2	1	2	0	1	5	0	0	0	0	0	d__Bacteria; p__Bacteroidetes; c__Sphingobacteriia; o__Sphingobacteriales; f__Chitinophagaceae; g__uncultured
OTU1663	32	11	7	41	28	1	1	2	0	0	14	8	3	2	0	d__Bacteria
OTU1664	0	0	0	0	0	0	1	0	0	0	2	2	2	0	0	d__Bacteria; p__Planctomycetes; c__OM190; o__norank; f__norank; g__norank; s__uncultured_bacterium
OTU1665	1	1	1	0	0	0	0	0	0	0	0	0	0	0	0	d__Bacteria; p__Proteobacteria; c__TA18; o__norank; f__norank; g__norank; s__uncultured_bacterium
OTU1666	0	4	0	1	5	6	5	4	8	6	0	0	0	0	2	d__Bacteria; p__Candidate_division_WS3; c__norank; o__norank; f__norank; g__norank; s__uncultured_Acidobacterium_sp.
OTU1667	2	3	2	4	0	0	0	0	0	0	0	0	1	1	0	d__Bacteria; p__Planctomycetes; c__Phycisphaerae; o__WD2101_soil_group; f__norank; g__norank; s__uncultured_planctomycete
OTU1668	0	1	0	1	0	0	0	0	0	0	0	0	0	0	0	d__Bacteria; p__NPL-UPA2; c__norank; o__norank; f__norank; g__norank; s__uncultured_Omnitrophica_bacterium
OTU1669	0	0	0	0	0	0	0	0	0	0	1	2	3	5	1	d__Bacteria; p__Acidobacteria; c__Acidobacteria; o__Subgroup_4; f__Unknown_Family; g__Blastocatella; s__uncultured_Acidobacterium_sp.
OTU1670	3	7	3	7	4	0	1	0	0	0	3	4	1	1	2	d__Bacteria; p__Proteobacteria; c__Alphaproteobacteria; o__Rhodospirillales; f__KCM-B-60; g__norank; s__uncultured_bacterium
OTU1671	1	1	0	0	0	0	1	0	0	0	2	0	1	1	0	d__Bacteria; p__Acidobacteria; c__Acidobacteria; o__Subgroup_7; f__norank; g__norank; s__uncultured_Acidobacteria_bacterium
OTU1672	4	5	4	5	5	14	24	11	13	18	2	1	4	0	2	d__Bacteria; p__Bacteroidetes; c__Flavobacteriia; o__Flavobacteriales; f__Flavobacteriaceae; g__Flavobacterium; s__Flavobacterium_johnsoniae
OTU1673	0	0	0	0	0	2	3	0	0	3	0	0	0	0	0	d__Bacteria; p__Chloroflexi; c__Ktedonobacteria; o__JG30-KF-AS9; f__norank; g__norank
OTU1674	1	2	5	1	0	0	0	1	0	1	0	2	1	0	0	d__Bacteria; p__Proteobacteria; c__Deltaproteobacteria; o__Myxococcales; f__Polyangiaceae; g__Sorangium; s__uncultured_soil_bacterium
OTU1675	11	16	12	26	16	12	41	22	36	48	10	7	18	9	11	d__Bacteria; p__Proteobacteria; c__Gammaproteobacteria; o__Xanthomonadales; f__Xanthomonadaceae; g__Thermomonas; s__uncultured_Thermomonas_sp.
OTU1676	4	1	3	6	6	5	12	9	14	1	2	4	3	0	4	d__Bacteria; p__Proteobacteria; c__Gammaproteobacteria; o__Xanthomonadales; f__Xanthomonadales_Incertae_Sedis; g__uncultured
OTU1677	0	0	0	3	1	0	0	0	1	0	0	0	0	0	0	d__Bacteria; p__Planctomycetes; c__Planctomycetacia; o__Planctomycetales; f__Planctomycetaceae; g__Planctomyces; s__uncultured_bacterium
OTU1678	0	1	2	1	1	0	2	1	0	1	0	0	0	1	1	d__Bacteria; p__Planctomycetes; c__Planctomycetacia; o__Planctomycetales; f__Planctomycetaceae; g__uncultured
OTU1679	0	0	0	0	0	6	1	3	1	3	0	0	0	0	0	d__Bacteria; p__Proteobacteria; c__Alphaproteobacteria; o__Rhodospirillales; f__KCM-B-15; g__norank; s__uncultured_bacterium
OTU1680	0	0	0	0	0	0	0	0	0	0	1	1	0	1	3	d__Bacteria; p__Bacteroidetes; c__Bacteroidia; o__Bacteroidales; f__Bacteroidaceae; g__Bacteroides
OTU1681	9	5	10	10	7	28	45	45	67	19	5	9	16	7	6	d__Bacteria; p__Proteobacteria; c__Betaproteobacteria; o__Burkholderiales; f__Comamonadaceae; g__Aquincola; s__uncultured_bacterium
OTU1682	13	3	2	0	1	0	0	0	0	4	14	2	0	0	0	d__Bacteria; p__Verrucomicrobia; c__OPB35_soil_group; o__norank; f__norank; g__norank; s__uncultured_bacterium
OTU1683	0	0	0	3	0	0	1	1	0	0	0	0	0	0	0	d__Bacteria; p__Proteobacteria; c__Betaproteobacteria; o__Rhodocyclales; f__Rhodocyclaceae; g__Dechloromonas; s__uncultured_bacterium
OTU1684	0	0	0	0	0	2	0	2	1	1	0	0	0	0	0	d__Bacteria; p__WCHB1-60; c__norank; o__norank; f__norank; g__norank; s__uncultured_soil_bacterium
OTU1685	8	5	6	6	9	1	13	3	6	11	13	4	1	3	2	d__Bacteria; p__Actinobacteria; c__Actinobacteria; o__Acidimicrobiales; f__uncultured; g__uncultured
OTU1686	0	2	0	0	0	2	2	1	0	0	0	1	0	0	0	d__Bacteria; p__Bacteroidetes; c__Cytophagia; o__Cytophagales; f__Cytophagaceae; g__Sporocytophaga; s__uncultured_bacterium
OTU1687	8	0	0	0	0	0	0	0	0	0	9	0	1	0	0	d__Bacteria; p__Verrucomicrobia; c__OPB35_soil_group; o__norank; f__norank; g__norank; s__uncultured_Verrucomicrobia_bacterium
OTU1688	10	10	13	31	24	100	119	150	95	114	31	13	25	26	21	d__Bacteria; p__Acidobacteria; c__Acidobacteria; o__Subgroup_6; f__norank; g__norank
OTU1689	1	1	0	0	0	0	0	0	0	0	1	0	3	2	2	d__Bacteria; p__Candidate_division_TM7; c__norank; o__norank; f__norank; g__norank
OTU1690	2	4	0	7	6	0	0	0	0	0	0	1	2	1	0	d__Bacteria; p__Proteobacteria; c__Gammaproteobacteria; o__Xanthomonadales
OTU1691	8	3	2	8	6	0	0	0	0	0	17	6	9	9	11	d__Bacteria; p__Proteobacteria; c__Alphaproteobacteria; o__Rhizobiales; f__Hyphomicrobiaceae; g__Vasilyevaea; s__Vasilyevaea_enhydra
OTU1692	2	4	9	3	3	0	0	0	0	2	3	1	1	2	4	d__Bacteria; p__Actinobacteria; c__Actinobacteria; o__Gaiellales; f__uncultured; g__uncultured
OTU1693	9	7	10	18	14	7	16	30	11	14	31	25	19	24	19	d__Bacteria; p__Acidobacteria; c__Acidobacteria; o__Subgroup_6; f__norank; g__norank
OTU1694	0	0	1	1	0	0	0	1	0	0	4	1	3	3	4	d__Bacteria; p__Chloroflexi; c__Anaerolineae; o__Anaerolineales; f__Anaerolineaceae; g__uncultured; s__uncultured_sludge_bacterium_S14
OTU1695	2	3	7	5	7	0	0	1	0	2	7	1	0	1	1	d__Bacteria; p__Chloroflexi; c__TK10; o__norank; f__norank; g__norank; s__uncultured_bacterium
OTU1696	0	0	0	1	3	0	0	0	0	0	1	2	1	1	1	d__Bacteria; p__Gemmatimonadetes; c__Gemmatimonadetes; o__norank; f__S0134_terrestrial_group; g__norank; s__uncultured_bacterium
OTU1697	0	0	0	0	0	3	2	1	1	2	0	0	0	0	0	d__Bacteria; p__Actinobacteria; c__Actinobacteria; o__norank; f__norank; g__norank
OTU1698	0	0	0	0	0	2	0	2	0	0	0	0	1	0	0	d__Bacteria; p__Proteobacteria; c__Gammaproteobacteria; o__Legionellales; f__Coxiellaceae; g__Aquicella; s__uncultured_Aquicella_sp.
OTU1699	14	9	9	17	14	1	0	1	0	1	10	3	5	3	11	d__Bacteria; p__Bacteroidetes; c__Cytophagia; o__Cytophagales; f__Cytophagaceae; g__Ohtaekwangia; s__uncultured_bacterium
OTU1700	0	0	1	0	0	1	2	2	0	1	0	0	0	0	1	d__Bacteria; p__Planctomycetes; c__Planctomycetacia; o__Planctomycetales; f__Planctomycetaceae; g__Pirellula
OTU1701	0	0	0	0	0	2	11	3	6	5	0	0	0	0	0	d__Bacteria; p__Gemmatimonadetes; c__Gemmatimonadetes; o__Gemmatimonadales; f__Gemmatimonadaceae; g__Gemmatimonas; s__uncultured_Gemmatimonadetes_bacterium
OTU1702	1	2	2	1	2	0	0	0	0	0	1	2	3	0	0	d__Bacteria; p__Actinobacteria; c__Actinobacteria; o__Acidimicrobiales
OTU1703	12	31	25	28	34	1	1	1	3	1	25	9	13	13	9	d__Bacteria; p__Bacteroidetes; c__Cytophagia; o__Cytophagales; f__Cytophagaceae; g__uncultured
OTU1704	0	0	0	0	1	0	0	0	0	0	1	1	1	1	0	d__Bacteria; p__Planctomycetes; c__BD7-11; o__norank; f__norank; g__norank; s__uncultured_bacterium
OTU1705	1	2	0	1	1	0	0	0	0	0	1	0	0	0	0	d__Bacteria; p__Elusimicrobia; c__Elusimicrobia; o__Lineage_IIa; f__norank; g__norank; s__uncultured_bacterium
OTU1706	12	3	3	9	8	0	0	0	0	0	7	3	2	1	5	d__Bacteria; p__Acidobacteria; c__Acidobacteria; o__Subgroup_4; f__Unknown_Family; g__Blastocatella
OTU1707	0	0	0	0	0	1	1	0	0	1	0	0	0	0	0	d__Bacteria; p__Planctomycetes; c__Planctomycetacia; o__Planctomycetales; f__Planctomycetaceae
OTU1708	1	1	1	0	1	0	0	0	0	1	3	0	1	0	1	d__Bacteria; p__Bacteroidetes; c__Sphingobacteriia; o__Sphingobacteriales; f__Chitinophagaceae; g__Chitinophaga; s__uncultured_Flexibacter_sp.
OTU1709	0	0	0	0	0	0	2	1	1	0	0	0	0	0	0	d__Bacteria; p__Proteobacteria; c__Gammaproteobacteria; o__Xanthomonadales; f__Nevskiaceae; g__Nevskia
OTU1710	1	1	1	0	1	0	0	0	1	6	9	0	0	0	0	d__Bacteria; p__Verrucomicrobia; c__OPB35_soil_group; o__norank; f__norank; g__norank
OTU1711	0	0	0	0	0	22	35	31	27	27	0	0	0	0	0	d__Bacteria; p__Acidobacteria; c__Acidobacteria; o__Acidobacteriales; f__Acidobacteriaceae_(Subgroup_1); g__Candidatus_Koribacter; s__uncultured_bacterium
OTU1712	0	0	0	0	0	0	0	0	0	0	10	18	10	20	18	d__Bacteria; p__Proteobacteria; c__Gammaproteobacteria; o__Xanthomonadales; f__Xanthomonadaceae; g__Pseudoxanthomonas; s__Pseudoxanthomonas_icgebensis
OTU1713	1	1	0	0	0	1	0	1	0	0	2	2	2	1	0	d__Bacteria; p__Planctomycetes; c__Planctomycetacia; o__Planctomycetales; f__Planctomycetaceae; g__Gemmata; s__uncultured_bacterium
OTU1714	1	4	4	8	3	1	1	0	1	0	1	1	0	0	4	d__Bacteria; p__Actinobacteria; c__Actinobacteria; o__Pseudonocardiales; f__Pseudonocardiaceae; g__Pseudonocardia; s__uncultured_bacterium
OTU1715	2	0	0	0	3	0	0	0	0	0	3	0	0	0	0	d__Bacteria; p__Candidate_division_OP11; c__norank; o__norank; f__norank; g__norank; s__uncultured_bacterium
OTU1716	6	5	2	2	7	0	0	0	0	0	0	0	0	0	2	d__Bacteria; p__Proteobacteria; c__Betaproteobacteria; o__Nitrosomonadales; f__Nitrosomonadaceae; g__uncultured
OTU1717	1	7	1	2	2	4	3	1	2	3	1	2	1	2	0	d__Bacteria; p__Proteobacteria; c__Alphaproteobacteria; o__Rhodospirillales; f__Rhodospirillaceae; g__Dongia; s__uncultured_bacterium
OTU1718	7	13	16	17	18	4	11	13	16	6	19	26	23	13	19	d__Bacteria; p__Acidobacteria; c__Acidobacteria; o__Subgroup_6; f__norank; g__norank; s__uncultured_organism
OTU1719	0	1	0	0	0	2	1	2	0	0	1	0	0	1	1	d__Bacteria; p__Planctomycetes; c__Planctomycetacia; o__Planctomycetales; f__Planctomycetaceae; g__uncultured
OTU1720	0	0	0	0	0	0	1	3	0	1	0	0	0	0	0	d__Bacteria; p__Proteobacteria; c__Gammaproteobacteria; o__Legionellales; f__Coxiellaceae; g__Aquicella; s__uncultured_Aquicella_sp.
OTU1721	2	0	1	2	0	0	0	0	0	0	0	0	0	0	0	d__Bacteria; p__Bacteroidetes; c__Cytophagia; o__Cytophagales; f__Cytophagaceae; g__Rhodocytophaga; s__uncultured_Bacteroidetes_bacterium
OTU1722	0	0	0	0	0	0	3	4	2	6	0	0	0	0	0	d__Bacteria; p__Chlorobi; c__Chlorobia; o__Chlorobiales; f__OPB56; g__norank; s__uncultured_bacterium_KF-JG30-B11
OTU1723	0	1	2	2	1	0	0	0	0	0	1	2	1	1	3	d__Bacteria; p__Planctomycetes; c__Planctomycetacia; o__Planctomycetales; f__Planctomycetaceae; g__Rhodopirellula
OTU1724	4	2	1	3	6	0	0	0	0	0	8	3	8	6	2	d__Bacteria; p__Bacteroidetes; c__Sphingobacteriia; o__Sphingobacteriales; f__Saprospiraceae; g__uncultured
OTU1725	0	2	0	0	0	0	0	0	0	1	4	3	3	4	1	d__Bacteria
OTU1726	1	2	1	4	1	0	0	0	0	0	1	0	0	0	1	d__Bacteria; p__Chloroflexi; c__Anaerolineae; o__Anaerolineales; f__Anaerolineaceae; g__uncultured
OTU1727	6	0	3	3	1	1	0	0	0	1	1	0	3	4	2	d__Bacteria; p__Bacteroidetes; c__Cytophagia; o__Cytophagales; f__Cytophagaceae; g__uncultured; s__Bacteroidetes_bacterium_CHC2
OTU1728	7	0	2	3	5	0	0	0	0	0	2	10	10	7	7	d__Bacteria; p__Actinobacteria; c__Actinobacteria; o__Acidimicrobiales; f__OM1_clade; g__norank; s__uncultured_organism
OTU1729	8	7	6	15	16	17	11	21	13	5	17	9	14	11	9	d__Bacteria; p__Acidobacteria; c__Acidobacteria; o__Subgroup_6; f__norank; g__norank
OTU1730	2	9	1	2	7	0	0	0	0	0	1	1	3	0	2	d__Bacteria; p__Bacteroidetes; c__Sphingobacteriia; o__Sphingobacteriales; f__Saprospiraceae; g__uncultured
OTU1731	0	0	0	0	0	9	13	15	15	16	0	0	0	0	0	d__Bacteria; p__Proteobacteria; c__Alphaproteobacteria; o__Rhizobiales; f__Bradyrhizobiaceae; g__Rhodoblastus; s__uncultured_bacterium
OTU1732	1	3	3	4	6	0	1	0	0	0	6	1	2	2	1	d__Bacteria; p__Actinobacteria; c__Actinobacteria; o__Acidimicrobiales; f__Acidimicrobiaceae
OTU1733	0	0	0	0	2	1	0	0	0	0	0	0	1	0	2	d__Bacteria; p__Cyanobacteria; c__Cyanobacteria; o__Obscuribacterales; f__norank; g__norank
OTU1734	0	0	0	1	0	0	0	1	0	0	0	0	0	0	0	d__Bacteria; p__Acidobacteria; c__Acidobacteria; o__Subgroup_3; f__Elev-16S-1166; g__norank; s__uncultured_bacterium
OTU1735	0	0	0	0	0	7	2	3	4	3	0	0	0	0	0	d__Bacteria; p__Planctomycetes; c__Phycisphaerae; o__WD2101_soil_group; f__norank; g__norank; s__uncultured_bacterium
OTU1736	0	0	0	0	0	0	0	0	0	0	0	1	1	0	1	d__Bacteria; p__Planctomycetes; c__Planctomycetacia; o__Planctomycetales; f__Planctomycetaceae; g__uncultured; s__bacterium_enrichment_culture_clone_KIST-JJY167
OTU1737	11	18	17	32	26	13	12	7	9	4	18	6	9	6	16	d__Bacteria; p__Planctomycetes; c__Planctomycetacia; o__Planctomycetales; f__Planctomycetaceae; g__Pirellula; s__uncultured_Planctomycetaceae_bacterium
OTU1738	1	4	2	6	2	0	0	0	1	1	2	1	0	0	1	d__Bacteria; p__Chloroflexi; c__TK10; o__norank; f__norank; g__norank; s__uncultured_bacterium
OTU1739	0	2	2	2	4	0	1	1	2	0	4	1	3	2	2	d__Bacteria; p__Planctomycetes; c__Planctomycetacia; o__Planctomycetales; f__Planctomycetaceae; g__uncultured
OTU1740	84	57	63	80	72	4	9	4	9	8	26	7	13	16	9	d__Bacteria; p__Chloroflexi; c__Anaerolineae; o__Anaerolineales; f__Anaerolineaceae; g__uncultured
OTU1741	4	3	4	1	4	0	0	2	1	0	7	3	9	4	2	d__Bacteria; p__Planctomycetes; c__Planctomycetacia; o__Planctomycetales; f__Planctomycetaceae; g__uncultured; s__uncultured_planctomycete
OTU1742	5	3	2	4	4	0	0	0	0	0	2	0	0	0	0	d__Bacteria; p__Bacteroidetes; c__Sphingobacteriia; o__Sphingobacteriales; f__Chitinophagaceae; g__Niastella
OTU1743	0	0	0	0	0	3	0	4	3	2	0	0	0	0	0	d__Bacteria; p__Acidobacteria; c__Acidobacteria; o__Subgroup_15; f__norank; g__norank; s__uncultured_Holophaga_sp.
OTU1744	2	1	0	1	3	0	1	0	0	0	0	0	3	4	0	d__Bacteria; p__Gemmatimonadetes; c__Gemmatimonadetes; o__Gemmatimonadales; f__Gemmatimonadaceae; g__uncultured; s__uncultured_soil_bacterium
OTU1745	1	1	1	2	0	0	0	0	0	0	2	0	0	0	1	d__Bacteria; p__Planctomycetes; c__Planctomycetacia; o__Planctomycetales; f__Planctomycetaceae; g__Gemmata
OTU1746	1	1	0	4	3	6	8	7	4	9	7	1	3	2	1	d__Bacteria; p__Bacteroidetes; c__Sphingobacteriia; o__Sphingobacteriales; f__KD3-93; g__norank; s__uncultured_bacterium
OTU1747	3	3	0	2	4	0	2	0	0	0	2	1	3	3	4	d__Bacteria; p__Chlorobi; c__Chlorobia; o__Chlorobiales; f__OPB56; g__norank; s__uncultured_bacterium_#0319-6E22
OTU1748	0	0	0	1	1	0	0	0	0	0	1	1	0	0	2	d__Bacteria; p__Planctomycetes; c__Pla4_lineage; o__norank; f__norank; g__norank; s__uncultured_bacterium
OTU1749	0	0	0	0	0	2	1	7	2	3	0	0	0	0	0	d__Bacteria; p__Proteobacteria; c__Betaproteobacteria; o__SC-I-84; f__norank; g__norank
OTU1750	0	0	2	0	0	4	1	5	0	4	2	2	0	0	0	d__Bacteria; p__Acidobacteria; c__Acidobacteria; o__norank; f__norank; g__norank; s__uncultured_proteobacterium
OTU1751	0	2	1	2	1	0	0	0	0	0	0	1	0	1	0	d__Bacteria; p__Chloroflexi; c__Anaerolineae; o__Anaerolineales; f__Anaerolineaceae; g__uncultured; s__uncultured_planctomycete
OTU1752	1	2	6	1	3	0	0	0	0	0	3	2	0	1	0	d__Bacteria; p__Proteobacteria; c__Alphaproteobacteria; o__Rhodobacterales; f__Rhodobacteraceae
OTU1753	0	0	3	0	0	0	2	0	0	1	2	1	1	2	3	d__Bacteria; p__Actinobacteria; c__Actinobacteria; o__Corynebacteriales; f__Nocardiaceae; g__Nocardia; s__Nocardia_exalbida
OTU1754	0	1	1	0	0	3	3	2	2	0	1	1	0	0	1	d__Bacteria; p__Planctomycetes; c__Planctomycetacia; o__Planctomycetales; f__Planctomycetaceae; g__uncultured
OTU1755	8	7	8	11	5	0	0	1	0	0	3	0	3	2	2	d__Bacteria; p__Proteobacteria; c__Alphaproteobacteria; o__Caulobacterales; f__Caulobacteraceae; g__Brevundimonas; s__Brevundimonas_alba
OTU1756	7	0	0	0	0	0	0	0	0	1	11	0	0	0	1	d__Bacteria; p__Verrucomicrobia; c__OPB35_soil_group; o__norank; f__norank; g__norank; s__uncultured_bacterium
OTU1757	0	1	1	2	0	0	0	0	0	0	4	1	2	2	1	d__Bacteria; p__Actinobacteria; c__Actinobacteria; o__Streptosporangiales; f__Thermomonosporaceae; g__Actinocorallia
OTU1758	2	3	0	1	1	0	0	0	0	0	0	0	1	0	0	d__Bacteria; p__Bacteroidetes; c__Sphingobacteriia; o__Sphingobacteriales; f__env.OPS_17; g__norank; s__uncultured_Bacteroidetes_bacterium
OTU1759	3	4	3	3	4	3	13	2	1	5	10	4	5	8	3	d__Bacteria; p__Bacteroidetes; c__Sphingobacteriia; o__Sphingobacteriales; f__Chitinophagaceae; g__Flavihumibacter; s__uncultured_bacterium
OTU1760	0	0	0	0	0	3	1	0	2	1	0	0	0	0	0	d__Bacteria; p__Acidobacteria; c__Acidobacteria; o__Subgroup_4; f__norank; g__norank; s__uncultured_Acidobacteria_bacterium
OTU1761	7	7	3	5	8	0	0	0	0	0	3	0	0	0	1	d__Bacteria; p__Planctomycetes; c__Phycisphaerae; o__WD2101_soil_group; f__norank; g__norank; s__uncultured_planctomycete
OTU1762	0	0	0	0	0	1	2	0	1	0	0	0	0	0	0	d__Bacteria; p__TM6; c__norank; o__norank; f__norank; g__norank; s__uncultured_bacterium
OTU1763	2	2	2	2	2	3	3	0	1	1	0	0	0	0	0	d__Bacteria; p__Proteobacteria; c__Gammaproteobacteria; o__Legionellales; f__Coxiellaceae; g__Aquicella; s__uncultured_soil_bacterium
OTU1764	3	3	2	5	3	1	0	0	3	2	5	1	1	0	0	d__Bacteria; p__Chloroflexi; c__TK10; o__norank; f__norank; g__norank
OTU1765	0	0	0	0	0	0	0	0	0	2	0	0	0	0	0	d__Bacteria; p__Verrucomicrobia; c__OPB35_soil_group; o__norank; f__norank; g__norank; s__uncultured_Verrucomicrobia_bacterium
OTU1766	1	0	1	0	0	0	0	0	0	0	1	0	0	0	0	d__Bacteria; p__Proteobacteria; c__Deltaproteobacteria; o__GR-WP33-30; f__norank; g__norank
OTU1767	3	1	1	2	2	1	2	0	0	0	6	1	4	5	12	d__Bacteria; p__Proteobacteria; c__Deltaproteobacteria; o__GR-WP33-30; f__norank; g__norank; s__uncultured_Desulfuromonas_sp.
OTU1768	3	3	8	7	16	10	6	5	7	9	9	8	8	5	6	d__Bacteria; p__Planctomycetes; c__Planctomycetacia; o__Planctomycetales; f__Planctomycetaceae; g__Pirellula
OTU1769	3	3	2	1	6	10	15	7	18	22	6	2	1	0	4	d__Bacteria; p__Chloroflexi; c__TK10; o__norank; f__norank; g__norank
OTU1770	0	3	1	1	1	0	8	3	0	6	2	0	0	1	0	d__Bacteria; p__Proteobacteria; c__Deltaproteobacteria; o__Myxococcales; f__Polyangiaceae; g__Byssovorax; s__uncultured_bacterium
OTU1771	2	0	1	1	2	0	0	0	0	0	2	3	0	1	1	d__Bacteria; p__Planctomycetes; c__Phycisphaerae; o__Phycisphaerales; f__Phycisphaeraceae; g__AKYG587; s__uncultured_bacterium
OTU1772	0	0	1	1	0	2	3	0	0	1	0	0	1	0	0	d__Bacteria; p__Planctomycetes; c__Pla3_lineage; o__norank; f__norank; g__norank; s__uncultured_soil_bacterium_PBS-II-37
OTU1773	0	11	5	8	5	0	0	0	0	0	5	1	2	2	5	d__Bacteria; p__Acidobacteria; c__Acidobacteria; o__Subgroup_4; f__Unknown_Family; g__Blastocatella; s__uncultured_Acidobacterium_sp.
OTU1774	77	100	75	145	119	31	32	43	31	18	41	36	46	41	52	d__Bacteria; p__Proteobacteria; c__Gammaproteobacteria; o__Xanthomonadales; f__uncultured; g__uncultured; s__uncultured_proteobacterium
OTU1775	0	0	0	0	0	4	2	1	2	2	0	0	0	0	0	d__Bacteria; p__Planctomycetes; c__Phycisphaerae; o__Phycisphaerales; f__Phycisphaeraceae; g__Phycisphaera
OTU1776	10	0	2	0	1	0	0	0	0	0	8	1	1	0	0	d__Bacteria; p__Planctomycetes; c__Planctomycetacia; o__Planctomycetales; f__Planctomycetaceae; g__uncultured; s__uncultured_bacterium
OTU1777	0	0	0	0	0	0	1	0	0	0	1	0	0	0	0	d__Bacteria; p__Proteobacteria; c__Alphaproteobacteria; o__Rhizobiales; f__MNG7; g__norank; s__uncultured_bacterium
OTU1778	1	1	2	0	3	0	1	0	0	1	0	0	1	0	1	d__Bacteria; p__Planctomycetes; c__Planctomycetacia; o__Planctomycetales; f__Planctomycetaceae; g__uncultured
OTU1779	2	0	0	0	1	1	1	1	0	0	1	0	0	1	0	d__Bacteria; p__Bacteroidetes; c__Flavobacteriia; o__Flavobacteriales; f__Flavobacteriaceae; g__Flavobacterium
OTU1780	1	4	4	1	2	1	2	1	2	0	1	3	7	1	2	d__Bacteria; p__Planctomycetes; c__Planctomycetacia; o__Planctomycetales; f__Planctomycetaceae; g__Planctomyces; s__uncultured_organism
OTU1781	9	1	2	0	0	0	0	0	0	0	13	0	1	0	2	d__Bacteria; p__Planctomycetes; c__Planctomycetacia; o__Planctomycetales; f__Planctomycetaceae; g__Pir4_lineage; s__uncultured_Planctomycetaceae_bacterium
OTU1782	63	62	41	107	94	24	17	47	37	13	37	32	52	38	48	d__Bacteria; p__Proteobacteria; c__Gammaproteobacteria; o__Xanthomonadales; f__uncultured; g__uncultured
OTU1783	1	0	2	1	2	0	0	1	0	0	0	1	1	2	1	d__Bacteria; p__Planctomycetes; c__Planctomycetacia; o__Planctomycetales; f__Planctomycetaceae; g__Blastopirellula; s__uncultured_bacterium
OTU1784	0	0	0	0	1	3	1	2	1	2	0	0	0	0	1	d__Bacteria; p__Bacteroidetes; c__Flavobacteriia; o__Flavobacteriales; f__Flavobacteriaceae; g__Flavobacterium; s__Flavobacterium_denitrificans
OTU1785	3	2	3	3	7	5	1	8	1	1	2	0	2	2	1	d__Bacteria; p__Candidate_division_WS3; c__norank; o__norank; f__norank; g__norank; s__uncultured_Acidobacterium_sp.
OTU1786	3	6	13	9	4	0	0	0	0	0	17	6	7	4	5	d__Bacteria; p__Actinobacteria; c__Actinobacteria; o__norank; f__norank; g__norank
OTU1787	7	6	6	18	21	5	6	7	12	11	21	9	17	12	19	d__Bacteria; p__Acidobacteria; c__Acidobacteria; o__Subgroup_6; f__norank; g__norank; s__Acidobacteria_bacterium_WX90
OTU1788	1	2	0	0	2	0	0	0	0	0	1	1	1	0	0	d__Bacteria; p__Planctomycetes; c__Phycisphaerae; o__Phycisphaerales; f__Phycisphaeraceae; g__I-8
OTU1789	0	3	4	8	5	0	2	1	0	0	2	4	1	2	2	d__Bacteria; p__Proteobacteria; c__Alphaproteobacteria; o__Rhizobiales; f__Bradyrhizobiaceae
OTU1790	1	1	3	6	2	5	4	5	4	1	1	2	0	0	0	d__Bacteria; p__Planctomycetes; c__Planctomycetacia; o__Planctomycetales; f__Planctomycetaceae; g__uncultured; s__uncultured_bacterium
OTU1791	0	0	0	0	0	2	1	1	3	2	0	0	0	0	0	d__Bacteria; p__Gemmatimonadetes; c__Gemmatimonadetes; o__Gemmatimonadales; f__Gemmatimonadaceae; g__Gemmatimonas
OTU1792	6	5	5	7	5	3	4	2	1	0	9	7	8	6	6	d__Bacteria; p__Proteobacteria; c__Gammaproteobacteria; o__Xanthomonadales; f__Xanthomonadaceae; g__Pseudoxanthomonas; s__Pseudoxanthomonas_dokdonensis
OTU1793	0	1	0	0	1	1	3	0	1	5	0	1	2	0	0	d__Bacteria; p__Bacteroidetes; c__Cytophagia; o__Cytophagales; f__Cytophagaceae; g__Sporocytophaga; s__uncultured_bacterium
OTU1794	3	1	1	4	4	0	0	0	2	2	1	0	1	3	0	d__Bacteria; p__Chlorobi; c__Chlorobia; o__Chlorobiales; f__OPB56; g__norank; s__uncultured_bacterium
OTU1795	1	0	2	0	1	2	2	3	4	6	1	0	0	0	0	d__Bacteria; p__Bacteroidetes; c__Flavobacteriia; o__Flavobacteriales; f__Flavobacteriaceae; g__Flavobacterium
OTU1796	0	0	0	0	0	109	122	114	110	151	0	0	0	0	0	d__Bacteria; p__Acidobacteria; c__Acidobacteria; o__Subgroup_2; f__norank; g__norank
OTU1797	6	3	5	3	5	0	0	0	0	0	17	6	5	7	3	d__Bacteria; p__Proteobacteria; c__Alphaproteobacteria; o__Rhodospirillales; f__Rhodospirillaceae; g__Skermanella; s__uncultured_bacterium
OTU1798	4	1	2	1	2	0	1	1	0	0	8	4	2	1	3	d__Bacteria; p__Proteobacteria; c__Alphaproteobacteria; o__Rhizobiales; f__DUNssu044; g__norank
OTU1799	9	5	8	13	8	3	7	6	4	6	22	6	10	14	9	d__Bacteria; p__Proteobacteria; c__Alphaproteobacteria; o__Rhizobiales; f__Rhodobiaceae; g__Rhodobium
OTU1800	0	0	0	0	0	4	4	5	5	3	0	0	0	0	1	d__Bacteria; p__Nitrospirae; c__Nitrospira; o__norank; f__norank; g__Nitrospira
OTU1801	0	0	0	0	0	0	0	0	0	0	3	0	2	2	0	d__Bacteria; p__Actinobacteria; c__Actinobacteria
OTU1802	0	0	0	0	0	7	8	8	8	11	0	0	0	0	0	d__Bacteria; p__Acidobacteria; c__Acidobacteria; o__Subgroup_2; f__norank; g__norank
OTU1803	0	1	0	1	2	0	2	0	0	0	0	0	1	0	0	d__Bacteria; p__Proteobacteria; c__Deltaproteobacteria; o__Sh765B-TzT-29; f__norank; g__norank; s__uncultured_Pelobacteraceae_bacterium
OTU1804	4	5	3	1	6	0	1	0	0	0	0	0	1	0	0	d__Bacteria; p__Actinobacteria; c__Actinobacteria; o__norank; f__norank; g__norank; s__uncultured_bacterium
OTU1805	3	4	2	3	3	0	0	0	0	0	6	2	1	1	2	d__Bacteria; p__Elusimicrobia; c__Elusimicrobia; o__MVP-88; f__norank; g__norank; s__uncultured_bacterium
OTU1806	1	1	2	0	4	0	3	1	1	0	1	1	1	0	1	d__Bacteria; p__Actinobacteria; c__Actinobacteria; o__Acidimicrobiales; f__Acidimicrobiaceae; g__uncultured
OTU1807	1	4	6	8	5	1	0	0	0	0	4	6	4	2	7	d__Bacteria; p__Actinobacteria; c__Actinobacteria; o__Acidimicrobiales; f__OM1_clade; g__norank
OTU1808	0	0	1	2	0	0	0	0	0	0	0	0	1	0	0	d__Bacteria; p__Actinobacteria; c__Actinobacteria; o__Micromonosporales; f__Micromonosporaceae
OTU1809	13	6	3	6	6	0	2	1	0	4	1	0	0	0	0	d__Bacteria
OTU1810	1	3	3	3	2	0	3	1	1	0	2	0	1	0	2	d__Bacteria; p__Proteobacteria; c__Deltaproteobacteria; o__Myxococcales; f__Haliangiaceae; g__Haliangium; s__uncultured_bacterium
OTU1811	2	5	2	3	3	0	3	1	0	1	4	0	4	3	1	d__Bacteria; p__Bacteroidetes; c__Sphingobacteriia; o__Sphingobacteriales; f__env.OPS_17; g__norank; s__uncultured_bacterium
OTU1812	2	0	0	1	1	0	0	1	0	0	0	0	0	0	0	d__Bacteria; p__Candidate_division_TM7; c__norank; o__norank; f__norank; g__norank; s__uncultured_bacterium
OTU1813	0	0	0	0	0	1	0	3	0	2	0	0	0	0	0	d__Bacteria; p__Proteobacteria; c__Gammaproteobacteria; o__Legionellales; f__Coxiellaceae; g__Aquicella; s__agricultural_soil_bacterium_SC-I-71
OTU1814	1	0	2	0	4	0	0	0	1	0	8	2	3	4	3	d__Bacteria; p__Planctomycetes; c__Phycisphaerae; o__WD2101_soil_group; f__norank; g__norank; s__uncultured_bacterium
OTU1815	6	2	3	7	5	25	13	16	17	35	19	7	10	0	2	d__Bacteria; p__Elusimicrobia; c__Elusimicrobia; o__Lineage_IIa; f__norank; g__norank; s__uncultured_soil_bacterium
OTU1816	0	2	1	0	0	0	0	0	0	0	1	0	0	0	0	d__Bacteria; p__Verrucomicrobia; c__Opitutae; o__Opitutales; f__Opitutaceae; g__Opitutus
OTU1817	1	0	6	10	3	0	0	0	1	0	11	5	6	7	5	d__Bacteria; p__Proteobacteria; c__Gammaproteobacteria; o__Pseudomonadales; f__Pseudomonadaceae; g__Pseudomonas
OTU1818	60	53	62	69	57	35	49	77	104	24	54	67	96	76	98	d__Bacteria; p__Proteobacteria; c__Betaproteobacteria; o__Burkholderiales; f__Comamonadaceae; g__Piscinibacter; s__uncultured_bacterium
OTU1819	0	1	0	0	0	0	1	0	0	1	0	0	0	0	0	d__Bacteria; p__Actinobacteria; c__Actinobacteria; o__Micrococcales; f__Micrococcaceae; g__Arthrobacter; s__uncultured_Actinomycetales_bacterium
OTU1820	4	1	3	6	1	2	0	0	0	2	4	0	2	0	6	d__Bacteria; p__Gemmatimonadetes; c__Gemmatimonadetes; o__Gemmatimonadales; f__Gemmatimonadaceae; g__uncultured
OTU1821	2	1	4	4	4	0	1	2	1	2	9	7	6	5	6	d__Bacteria; p__Proteobacteria; c__Alphaproteobacteria; o__Rhizobiales; f__A0839; g__norank; s__uncultured_bacterium
OTU1822	2	3	1	2	2	1	0	0	0	0	3	2	2	2	3	d__Bacteria
OTU1823	0	0	0	0	0	0	1	1	1	0	4	1	3	1	1	d__Bacteria; p__Planctomycetes; c__Planctomycetacia; o__Planctomycetales; f__Planctomycetaceae; g__uncultured; s__uncultured_bacterium
OTU1824	0	0	1	1	1	0	0	0	0	0	2	0	0	0	0	d__Bacteria; p__Chloroflexi; c__Chloroflexia; o__Chloroflexales; f__Chloroflexaceae; g__Chloroflexus; s__compost_metagenome
OTU1825	0	1	0	0	0	2	0	0	0	0	0	1	1	0	0	d__Bacteria; p__Planctomycetes; c__Planctomycetacia; o__Planctomycetales; f__Planctomycetaceae; g__uncultured
OTU1826	0	0	0	0	0	0	1	0	0	0	0	1	0	0	1	d__Bacteria; p__SHA-109; c__norank; o__norank; f__norank; g__norank
OTU1827	0	2	0	10	5	1	0	2	2	2	5	0	4	1	2	d__Bacteria; p__Acidobacteria; c__Acidobacteria; o__Subgroup_7; f__norank; g__norank
OTU1828	1	3	2	0	0	1	1	0	0	1	0	0	0	1	0	d__Bacteria; p__Bacteroidetes; c__Sphingobacteriia; o__Sphingobacteriales; f__Chitinophagaceae
OTU1829	0	2	1	0	2	0	0	0	0	1	1	0	0	1	0	d__Bacteria; p__Planctomycetes; c__Planctomycetacia; o__Planctomycetales; f__Planctomycetaceae; g__Planctomyces
OTU1830	0	0	2	3	2	0	0	0	0	0	0	1	1	0	0	d__Bacteria; p__Planctomycetes; c__OM190; o__norank; f__norank; g__norank; s__uncultured_Crater_Lake_bacterium_CL500-15
OTU1831	0	0	2	1	0	0	0	0	0	1	0	0	0	0	0	d__Bacteria; p__Actinobacteria; c__Actinobacteria; o__Solirubrobacterales; f__Patulibacteraceae; g__Patulibacter; s__Patulibacter_minatonensis
OTU1832	1	0	1	4	2	1	1	0	3	0	4	2	0	4	3	d__Bacteria; p__Actinobacteria; c__Actinobacteria; o__Acidimicrobiales; f__uncultured; g__uncultured; s__uncultured_Ferrimicrobium_sp.
OTU1833	10	16	17	19	18	0	1	1	1	3	8	7	3	2	5	d__Bacteria; p__Bacteroidetes; c__Cytophagia; o__Cytophagales; f__Cytophagaceae; g__uncultured
OTU1834	0	0	2	2	0	2	0	4	2	1	2	5	5	2	2	d__Bacteria; p__Elusimicrobia; c__Elusimicrobia; o__Lineage_IIa; f__norank; g__norank; s__uncultured_bacterium
OTU1835	0	1	0	2	2	0	1	1	1	0	1	0	0	0	0	d__Bacteria; p__Armatimonadetes; c__norank; o__norank; f__norank; g__norank; s__uncultured_Armatimonadetes_bacterium
OTU1836	0	0	1	0	1	8	17	17	16	13	0	0	0	0	1	d__Bacteria; p__Acidobacteria; c__Acidobacteria; o__Subgroup_2; f__norank; g__norank; s__uncultured_bacterium
OTU1837	11	13	15	15	12	19	23	17	11	24	9	7	7	2	6	d__Bacteria; p__Planctomycetes; c__Planctomycetacia; o__Planctomycetales; f__Planctomycetaceae; g__Pirellula
OTU1838	0	0	0	0	2	2	2	1	0	1	0	0	0	1	0	d__Bacteria; p__Planctomycetes; c__OM190; o__norank; f__norank; g__norank; s__uncultured_soil_bacterium
OTU1839	3	0	3	4	8	0	1	0	0	0	6	4	5	5	5	d__Bacteria; p__Proteobacteria; c__Betaproteobacteria; o__Burkholderiales; f__Burkholderiaceae; g__Lautropia
OTU1840	1	2	2	2	4	2	3	0	5	5	3	0	1	0	1	d__Bacteria; p__Planctomycetes; c__Planctomycetacia; o__Planctomycetales; f__Planctomycetaceae
OTU1841	0	0	0	0	0	0	0	0	0	0	0	1	0	1	0	d__Bacteria; p__Bacteroidetes; c__Sphingobacteriia; o__Sphingobacteriales; f__Saprospiraceae; g__uncultured
OTU1842	3	1	3	0	3	1	7	3	2	7	3	1	2	2	1	d__Bacteria; p__Actinobacteria; c__Actinobacteria; o__Acidimicrobiales; f__uncultured; g__uncultured
OTU1843	0	1	0	1	0	0	0	0	0	0	0	0	0	0	0	d__Bacteria; p__Actinobacteria; c__Actinobacteria; o__Acidimicrobiales; f__uncultured; g__uncultured
OTU1844	0	0	0	0	4	0	1	1	0	0	1	0	1	0	1	d__Bacteria; p__Acidobacteria; c__Acidobacteria; o__AT-s3-28; f__norank; g__norank; s__uncultured_bacterium
OTU1845	2	2	3	3	0	0	0	0	0	0	1	0	0	0	0	d__Bacteria; p__Proteobacteria; c__Gammaproteobacteria
OTU1846	5	8	5	10	5	0	0	0	0	0	8	2	0	1	2	d__Bacteria; p__Chloroflexi; c__Thermomicrobia; o__JG30-KF-CM45; f__norank; g__norank
OTU1847	8	12	12	19	17	3	1	4	5	2	24	8	9	8	8	d__Bacteria; p__Actinobacteria; c__Actinobacteria; o__Acidimicrobiales; f__Acidimicrobiaceae; g__CL500-29_marine_group
OTU1848	1	0	1	1	1	0	0	0	0	0	0	1	0	2	0	d__Bacteria; p__Planctomycetes; c__OM190; o__norank; f__norank; g__norank
OTU1849	0	1	0	2	0	0	0	0	0	0	2	0	0	1	1	d__Bacteria; p__Planctomycetes; c__Planctomycetacia; o__Planctomycetales; f__Planctomycetaceae; g__uncultured
OTU1850	0	1	0	1	1	1	3	1	0	0	2	0	0	0	1	d__Bacteria; p__Chloroflexi; c__TK10; o__norank; f__norank; g__norank; s__uncultured_bacterium
OTU1851	5	12	5	11	11	1	1	0	2	1	17	10	12	7	12	d__Bacteria; p__Planctomycetes; c__OM190; o__norank; f__norank; g__norank; s__uncultured_bacterium
OTU1852	0	2	3	6	1	0	1	0	1	3	7	1	2	4	6	d__Bacteria; p__Planctomycetes; c__Planctomycetacia; o__Planctomycetales; f__Planctomycetaceae; g__Gemmata; s__uncultured_bacterium
OTU1853	0	0	0	1	2	1	1	2	0	3	1	4	3	1	1	d__Bacteria; p__Planctomycetes; c__OM190; o__norank; f__norank; g__norank; s__uncultured_bacterium
OTU1854	0	0	0	0	0	0	0	0	0	0	0	2	1	4	0	d__Bacteria; p__Firmicutes; c__Clostridia; o__Clostridiales; f__Lachnospiraceae
OTU1855	4	8	7	5	4	0	0	0	0	0	2	0	0	2	2	d__Bacteria; p__Actinobacteria; c__Actinobacteria; o__Solirubrobacterales; f__0319-6M6; g__norank; s__uncultured_actinobacterium
OTU1856	3	1	3	1	4	16	13	20	14	9	5	0	1	3	4	d__Bacteria; p__Planctomycetes; c__Planctomycetacia; o__Planctomycetales; f__Planctomycetaceae; g__Planctomyces
OTU1857	0	0	0	0	0	0	0	0	0	1	1	0	0	0	0	d__Bacteria
OTU1858	1	0	0	1	0	2	2	4	6	6	0	0	1	0	0	d__Bacteria; p__Actinobacteria; c__Actinobacteria; o__Gaiellales; f__uncultured; g__uncultured
OTU1859	1	0	0	0	0	9	5	11	8	7	1	0	0	1	1	d__Bacteria; p__Acidobacteria; c__Acidobacteria; o__Subgroup_7; f__norank; g__norank
OTU1860	2	5	1	1	6	1	0	0	0	0	0	2	2	0	0	d__Bacteria; p__Bacteroidetes; c__Flavobacteriia; o__Flavobacteriales; f__NS9_marine_group; g__norank; s__uncultured_bacterium
OTU1861	2	0	0	0	0	0	0	0	0	0	0	0	1	0	0	d__Bacteria; p__Chloroflexi; c__Chloroflexia; o__Chloroflexales; f__Roseiflexaceae; g__Roseiflexus
OTU1862	0	0	0	0	0	0	1	0	1	0	0	0	0	0	0	d__Bacteria; p__Acidobacteria; c__Acidobacteria; o__Acidobacteriales; f__Acidobacteriaceae_(Subgroup_1); g__uncultured
OTU1863	6	10	11	15	14	3	2	8	5	6	14	9	7	3	11	d__Bacteria; p__Nitrospirae; c__Nitrospira; o__norank; f__norank; g__Nitrospira
OTU1864	32	23	29	30	23	3	8	8	3	2	21	27	16	15	22	d__Bacteria; p__Actinobacteria; c__Actinobacteria; o__Micrococcales; f__Microbacteriaceae; g__Microbacterium
OTU1865	2	3	1	5	6	0	0	1	1	2	3	0	0	1	1	d__Bacteria; p__Planctomycetes; c__Phycisphaerae; o__mle1-8; f__norank; g__norank; s__uncultured_bacterium
OTU1866	9	4	11	19	14	0	3	1	0	0	11	13	6	2	7	d__Bacteria; p__Actinobacteria; c__Actinobacteria; o__Pseudonocardiales; f__Pseudonocardiaceae; g__Pseudonocardia; s__uncultured_bacterium
OTU1867	0	0	0	0	0	0	0	0	1	0	1	0	1	2	3	d__Bacteria; p__Planctomycetes; c__Phycisphaerae; o__WD2101_soil_group; f__norank; g__norank
OTU1868	16	10	18	17	12	4	10	10	10	24	26	9	14	6	7	d__Bacteria; p__Proteobacteria; c__Deltaproteobacteria; o__Myxococcales; f__Haliangiaceae; g__Haliangium; s__uncultured_delta_proteobacterium
OTU1869	0	3	0	2	1	1	0	0	0	0	3	0	0	0	0	d__Bacteria; p__Proteobacteria; c__Deltaproteobacteria; o__Myxococcales; f__uncultured; g__uncultured
OTU1870	0	0	0	0	0	0	0	0	0	0	6	2	5	5	1	d__Bacteria; p__Planctomycetes; c__Planctomycetacia; o__Planctomycetales; f__Planctomycetaceae; g__Pir4_lineage; s__uncultured_bacterium
OTU1871	63	58	71	104	104	13	40	48	27	34	115	75	78	54	83	d__Bacteria; p__Acidobacteria; c__Acidobacteria; o__Subgroup_6; f__norank; g__norank
OTU1872	0	2	1	0	0	3	7	1	10	3	1	0	2	0	1	d__Bacteria; p__Actinobacteria; c__Actinobacteria; o__Gaiellales; f__Gaiellaceae; g__Gaiella; s__uncultured_bacterium
OTU1873	1	1	2	0	1	0	0	0	0	0	0	0	0	0	0	d__Bacteria; p__Planctomycetes; c__Planctomycetacia; o__Planctomycetales; f__Planctomycetaceae; g__uncultured
OTU1874	9	6	8	9	7	0	0	0	0	0	3	0	1	0	1	d__Bacteria; p__Actinobacteria; c__Actinobacteria; o__Acidimicrobiales; f__Acidimicrobiaceae; g__uncultured; s__uncultured_organism
OTU1875	14	25	13	25	14	7	8	14	12	6	25	17	14	12	13	d__Bacteria; p__Proteobacteria; c__Alphaproteobacteria; o__Rhizobiales; f__Rhizobiaceae; g__Rhizobium; s__Rhizobium_giardinii
OTU1876	0	0	0	2	1	0	0	0	0	0	1	0	0	0	0	d__Bacteria; p__Fibrobacteres; c__Fibrobacteria; o__Fibrobacterales; f__Fibrobacteraceae; g__uncultured; s__uncultured_bacterium
OTU1877	0	0	0	0	0	0	0	0	0	0	0	0	0	2	1	d__Bacteria; p__Proteobacteria; c__Alphaproteobacteria; o__Rhodospirillales; f__Rhodospirillaceae; g__uncultured
OTU1878	6	1	3	8	6	3	5	2	1	1	4	2	1	3	2	d__Bacteria; p__Proteobacteria; c__Alphaproteobacteria; o__Rhizobiales; f__Rhizobiales_Incertae_Sedis; g__Nordella; s__uncultured_bacterium
OTU1879	0	0	0	0	0	11	7	5	6	6	0	0	0	0	0	d__Bacteria; p__Planctomycetes; c__Phycisphaerae; o__WD2101_soil_group; f__norank; g__norank
OTU1880	0	0	0	0	0	0	2	0	0	4	1	0	0	0	0	d__Bacteria; p__Verrucomicrobia; c__OPB35_soil_group; o__norank; f__norank; g__norank; s__uncultured_bacterium
OTU1881	0	1	0	1	3	0	0	0	0	0	0	0	0	0	0	d__Bacteria; p__Armatimonadetes; c__norank; o__norank; f__norank; g__norank
OTU1882	0	3	1	0	1	0	0	0	0	0	0	0	1	1	0	d__Bacteria; p__Candidate_division_TM7; c__norank; o__norank; f__norank; g__norank; s__uncultured_bacterium
OTU1883	0	0	1	0	1	2	0	0	2	1	0	0	0	0	0	d__Bacteria; p__Acidobacteria; c__Acidobacteria; o__Subgroup_4; f__Unknown_Family; g__Blastocatella
OTU1884	5	9	2	4	3	0	1	0	0	0	3	0	2	1	0	d__Bacteria; p__Chloroflexi; c__S085; o__norank; f__norank; g__norank; s__uncultured_soil_bacterium
OTU1885	1	1	1	0	1	0	0	0	0	0	4	2	1	2	0	d__Bacteria; p__Elusimicrobia; c__Elusimicrobia; o__MVP-88; f__norank; g__norank; s__uncultured_bacterium
OTU1886	4	5	3	4	3	1	0	0	0	0	4	0	2	2	2	d__Bacteria; p__Actinobacteria; c__Actinobacteria; o__Pseudonocardiales; f__Pseudonocardiaceae; g__Actinophytocola; s__uncultured_bacterium
OTU1887	1	2	3	5	4	0	3	0	0	0	2	1	2	3	2	d__Bacteria; p__Planctomycetes; c__Phycisphaerae; o__WD2101_soil_group; f__norank; g__norank; s__uncultured_soil_bacterium
OTU1888	0	1	0	0	2	0	0	0	0	0	1	0	0	1	2	d__Bacteria; p__Planctomycetes; c__Planctomycetacia; o__Planctomycetales; f__Planctomycetaceae; g__uncultured; s__uncultured_bacterium
OTU1889	4	2	7	10	5	0	0	0	0	0	6	0	5	3	1	d__Bacteria; p__Planctomycetes; c__Planctomycetacia; o__Planctomycetales; f__Planctomycetaceae; g__uncultured
OTU1890	0	0	0	0	0	68	106	149	85	85	0	0	0	0	0	d__Bacteria; p__Acidobacteria; c__Acidobacteria; o__Acidobacteriales; f__Acidobacteriaceae_(Subgroup_1); g__uncultured
OTU1891	117	153	138	266	226	312	539	679	442	451	338	211	187	230	214	d__Bacteria; p__Acidobacteria; c__Acidobacteria; o__Subgroup_6; f__norank; g__norank; s__uncultured_Acidobacteria_bacterium
OTU1892	8	10	3	14	10	8	10	7	3	10	1	2	4	1	2	d__Bacteria; p__Proteobacteria; c__Alphaproteobacteria; o__Caulobacterales; f__Caulobacteraceae; g__Phenylobacterium
OTU1893	0	0	0	0	0	2	2	4	4	2	0	0	0	0	0	d__Bacteria; p__Acidobacteria; c__Acidobacteria; o__Acidobacteriales; f__Acidobacteriaceae_(Subgroup_1); g__Telmatobacter; s__uncultured_Acidobacteria_bacterium
OTU1894	0	0	0	0	0	4	12	19	9	2	0	0	0	0	0	d__Bacteria; p__Acidobacteria; c__Acidobacteria; o__Acidobacteriales; f__Acidobacteriaceae_(Subgroup_1); g__uncultured
OTU1895	0	0	0	0	0	1	1	3	0	1	0	0	0	0	0	d__Bacteria; p__Proteobacteria; c__Alphaproteobacteria; o__Rhodospirillales; f__DA111; g__norank
OTU1896	5	5	3	5	4	2	2	1	2	4	4	0	5	3	4	d__Bacteria; p__Bacteroidetes; c__Cytophagia; o__Cytophagales; f__Cytophagaceae; g__uncultured
OTU1897	0	0	0	0	0	8	10	10	14	7	0	0	0	0	0	d__Bacteria; p__Acidobacteria; c__Acidobacteria; o__Acidobacteriales; f__Acidobacteriaceae_(Subgroup_1); g__Candidatus_Koribacter; s__uncultured_bacterium
OTU1898	0	0	0	0	0	0	0	1	0	1	1	2	2	1	1	d__Bacteria; p__Acidobacteria; c__Acidobacteria; o__norank; f__norank; g__norank
OTU1899	1	1	0	0	0	0	0	0	0	0	0	0	0	0	0	d__Bacteria
OTU1900	15	23	11	26	28	20	31	29	31	23	7	6	12	3	2	d__Bacteria; p__Proteobacteria; c__Alphaproteobacteria; o__Rhodospirillales; f__Rhodospirillales_Incertae_Sedis; g__Reyranella
OTU1901	0	0	0	0	0	0	0	0	0	0	1	1	4	2	4	d__Bacteria; p__Chloroflexi; c__Chloroflexia; o__Chloroflexales; f__Chloroflexaceae
OTU1902	2	2	1	5	2	0	0	0	0	0	1	2	0	1	0	d__Bacteria; p__Planctomycetes; c__Planctomycetacia; o__Planctomycetales; f__Planctomycetaceae; g__uncultured
OTU1903	0	0	0	0	0	0	0	0	0	0	0	2	1	0	0	d__Bacteria; p__Chloroflexi; c__Thermomicrobia; o__JG30-KF-CM45; f__norank; g__norank; s__uncultured_bacterium
OTU1904	0	0	0	0	0	1	6	2	3	2	0	0	0	0	0	d__Bacteria; p__Proteobacteria; c__Alphaproteobacteria; o__Caulobacterales; f__Caulobacteraceae; g__Asticcacaulis; s__uncultured_bacterium
OTU1905	10	9	12	7	17	5	9	8	3	13	8	6	7	6	9	d__Bacteria; p__Bacteroidetes; c__Cytophagia; o__Cytophagales; f__Cytophagaceae; g__Adhaeribacter; s__uncultured_soil_bacterium
OTU1906	3	3	1	1	3	0	1	0	0	0	3	1	1	2	1	d__Bacteria; p__Bacteroidetes; c__Sphingobacteriia; o__Sphingobacteriales; f__PHOS-HE51; g__norank; s__uncultured_bacterium
OTU1907	0	1	1	1	1	0	0	0	0	0	0	0	0	1	0	d__Bacteria; p__Planctomycetes; c__Planctomycetacia; o__Planctomycetales; f__Planctomycetaceae; g__uncultured; s__uncultured_bacterium
OTU1908	2	3	0	3	4	0	0	0	0	0	1	0	2	1	0	d__Bacteria; p__Chloroflexi; c__Anaerolineae; o__Anaerolineales; f__Anaerolineaceae; g__uncultured
OTU1909	3	3	6	4	3	0	0	1	0	0	15	14	18	13	15	d__Bacteria; p__Acidobacteria; c__Acidobacteria; o__Subgroup_17; f__norank; g__norank; s__uncultured_Acidobacteria_bacterium
OTU1910	6	5	5	3	3	43	46	29	18	12	11	2	4	2	4	d__Bacteria; p__Proteobacteria; c__Alphaproteobacteria; o__Rhizobiales; f__Bradyrhizobiaceae; g__Rhodopseudomonas; s__uncultured_Rhodopseudomonas_sp.
OTU1911	3	0	0	0	0	0	0	0	0	0	0	0	0	0	0	d__Bacteria; p__Proteobacteria; c__Deltaproteobacteria; o__Desulfobacterales; f__Nitrospinaceae; g__uncultured; s__uncultured_bacterium
OTU1912	0	0	0	0	0	3	0	4	2	1	0	0	0	0	0	d__Bacteria; p__Candidate_division_WS3; c__norank; o__norank; f__norank; g__norank; s__uncultured_bacterium
OTU1913	0	1	2	0	2	1	1	0	0	0	2	2	1	0	3	d__Bacteria; p__Planctomycetes; c__Planctomycetacia; o__Planctomycetales; f__Planctomycetaceae; g__Rhodopirellula
OTU1914	1	1	1	1	2	0	0	0	0	0	2	0	4	0	0	d__Bacteria; p__Candidate_division_WS3; c__norank; o__norank; f__norank; g__norank; s__uncultured_Acidobacterium_sp.
OTU1915	0	0	0	0	0	1	1	2	1	0	0	1	0	0	0	d__Bacteria; p__Planctomycetes; c__Planctomycetacia; o__Planctomycetales; f__Planctomycetaceae; g__uncultured; s__uncultured_bacterium
OTU1916	0	0	0	0	1	1	1	1	1	2	0	3	1	0	1	d__Bacteria; p__Planctomycetes; c__OM190; o__norank; f__norank; g__norank; s__planctomycete_A-2
OTU1917	1	2	1	2	5	1	0	1	0	1	0	0	0	0	0	d__Bacteria; p__Bacteroidetes; c__Sphingobacteriia; o__Sphingobacteriales; f__AKYH767; g__norank; s__uncultured_bacterium
OTU1918	2	3	0	2	2	0	0	0	0	0	0	3	3	0	4	d__Bacteria; p__Planctomycetes; c__Phycisphaerae; o__WD2101_soil_group; f__norank; g__norank; s__uncultured_planctomycete
OTU1919	2	0	0	0	0	0	0	0	0	0	1	0	0	0	0	d__Bacteria; p__Proteobacteria; c__Gammaproteobacteria; o__Legionellales; f__Legionellaceae; g__Legionella
OTU1920	0	1	0	3	1	0	1	0	1	0	1	0	1	0	1	d__Bacteria; p__Proteobacteria; c__Alphaproteobacteria; o__Rhizobiales; f__Methylobacteriaceae; g__Methylobacterium; s__Methylobacterium_marchantiae
OTU1921	1	3	2	1	0	7	17	11	12	27	0	0	0	0	0	d__Bacteria; p__Actinobacteria; c__Actinobacteria; o__Gaiellales; f__Gaiellaceae; g__Gaiella
OTU1922	1	0	3	3	3	1	0	0	0	1	1	1	2	1	0	d__Bacteria; p__Planctomycetes; c__Planctomycetacia; o__Planctomycetales; f__Planctomycetaceae; g__Gemmata
OTU1923	16	16	12	19	14	0	1	0	0	0	6	3	4	4	5	d__Bacteria; p__Actinobacteria; c__Actinobacteria; o__Acidimicrobiales; f__uncultured; g__uncultured
OTU1924	2	1	2	1	1	0	0	0	0	0	2	0	0	0	0	d__Bacteria; p__Actinobacteria; c__Actinobacteria; o__Glycomycetales; f__Glycomycetaceae; g__Glycomyces
OTU1925	0	0	0	0	0	1	1	0	2	0	0	0	0	0	0	d__Bacteria; p__Proteobacteria; c__Gammaproteobacteria; o__Legionellales; f__Coxiellaceae; g__Aquicella
OTU1926	0	0	0	0	2	0	0	0	0	0	0	0	0	0	0	d__Bacteria; p__Acidobacteria; c__Acidobacteria; o__Subgroup_6; f__norank; g__norank
OTU1927	8	1	3	9	7	1	2	0	0	0	3	2	7	2	2	d__Bacteria; p__Planctomycetes; c__OM190; o__norank; f__norank; g__norank; s__uncultured_bacterium
OTU1928	0	0	0	0	0	0	0	1	1	11	1	0	0	0	0	d__Bacteria; p__Verrucomicrobia; c__Spartobacteria; o__Chthoniobacterales; f__DA101_soil_group; g__norank; s__uncultured_bacterium
OTU1929	0	1	0	0	0	0	0	0	0	0	2	0	1	0	0	d__Bacteria; p__Planctomycetes; c__Phycisphaerae; o__S-70; f__norank; g__norank; s__uncultured_bacterium
OTU1930	0	2	1	0	2	0	0	0	0	0	2	0	0	0	0	d__Bacteria; p__Chloroflexi; c__Chloroflexia; o__AKIW781; f__norank; g__norank
OTU1931	1	1	1	3	1	0	0	0	1	0	0	1	0	1	0	d__Bacteria; p__Planctomycetes; c__Planctomycetacia; o__Planctomycetales; f__Planctomycetaceae; g__Gemmata; s__uncultured_planctomycete
OTU1932	0	0	0	0	0	29	29	19	13	34	0	0	0	1	0	d__Bacteria; p__Actinobacteria; c__Actinobacteria; o__Gaiellales; f__uncultured; g__uncultured
OTU1933	0	0	0	0	0	107	144	107	95	151	0	0	1	0	0	d__Bacteria; p__Acidobacteria; c__Acidobacteria; o__Subgroup_2; f__norank; g__norank; s__uncultured_Acidobacteria_bacterium
OTU1934	31	25	39	33	31	1	6	4	3	9	50	34	21	20	14	d__Bacteria; p__Actinobacteria; c__Actinobacteria; o__Propionibacteriales; f__Nocardioidaceae; g__Nocardioides; s__uncultured_bacterium
OTU1935	34	41	17	51	37	23	23	57	41	4	30	27	33	30	25	d__Bacteria; p__Proteobacteria; c__Gammaproteobacteria; o__Xanthomonadales; f__uncultured; g__uncultured
OTU1936	0	1	1	1	0	1	0	0	0	0	2	1	4	1	2	d__Bacteria; p__Planctomycetes; c__Planctomycetacia; o__Planctomycetales; f__Planctomycetaceae; g__Pir4_lineage
OTU1937	0	2	1	0	1	0	0	0	0	0	0	0	0	1	0	d__Bacteria; p__Proteobacteria; c__Deltaproteobacteria; o__Myxococcales; f__uncultured; g__uncultured; s__uncultured_Polyangiaceae_bacterium
OTU1938	0	1	0	0	0	2	8	6	3	2	0	0	0	0	0	d__Bacteria; p__Actinobacteria; c__Actinobacteria; o__Frankiales; f__Acidothermaceae; g__Acidothermus; s__uncultured_bacterium
OTU1939	0	0	0	0	0	2	2	3	4	5	0	0	0	1	2	d__Bacteria; p__Actinobacteria; c__Actinobacteria; o__Gaiellales; f__uncultured; g__uncultured; s__bacterium_Ellin6504
OTU1940	16	11	8	17	19	1	8	1	2	1	54	19	30	34	46	d__Bacteria; p__Bacteroidetes; c__Sphingobacteriia; o__Sphingobacteriales; f__Chitinophagaceae; g__Ferruginibacter; s__uncultured_bacterium
OTU1941	2	2	3	5	4	1	1	2	0	0	4	1	4	3	3	d__Bacteria; p__Planctomycetes; c__Planctomycetacia; o__Planctomycetales; f__Planctomycetaceae; g__Planctomyces; s__uncultured_soil_bacterium
OTU1942	0	0	0	0	0	1	3	13	9	2	0	0	0	0	0	d__Bacteria; p__Proteobacteria; c__Betaproteobacteria; o__SC-I-84; f__norank; g__norank
OTU1943	0	0	0	0	0	6	5	12	8	3	0	0	0	0	0	d__Bacteria; p__Proteobacteria; c__Gammaproteobacteria; o__Xanthomonadales; f__Xanthomonadaceae; g__Rhodanobacter; s__uncultured_Xanthomonadaceae_bacterium
OTU1944	0	0	0	0	0	0	0	0	0	0	8	3	5	4	4	d__Bacteria; p__Actinobacteria; c__Actinobacteria; o__norank; f__norank; g__norank; s__uncultured_bacterium
OTU1945	4	3	4	8	5	0	1	1	0	2	2	2	2	1	1	d__Bacteria; p__Proteobacteria; c__Alphaproteobacteria; o__Rhizobiales; f__JG34-KF-361; g__norank; s__uncultured_bacterium
OTU1946	0	2	1	1	3	0	0	0	0	0	2	2	0	1	0	d__Bacteria; p__Planctomycetes; c__Planctomycetacia; o__Planctomycetales; f__Planctomycetaceae; g__Planctomyces
OTU1947	0	1	2	2	3	1	3	2	3	7	1	0	0	0	1	d__Bacteria; p__Proteobacteria; c__Betaproteobacteria; o__B1-7BS; f__norank; g__norank; s__uncultured_beta_proteobacterium
OTU1948	0	0	0	0	0	1	1	1	1	2	0	0	0	0	0	d__Bacteria; p__Proteobacteria; c__Alphaproteobacteria; o__Rhizobiales; f__alphaI_cluster; g__norank; s__uncultured_alpha_proteobacterium
OTU1949	0	0	0	0	0	1	1	1	1	0	3	0	1	1	0	d__Bacteria; p__Chloroflexi; c__JG30-KF-CM66; o__norank; f__norank; g__norank; s__uncultured_Chloroflexi_bacterium
OTU1950	6	11	4	8	13	6	3	2	2	6	7	2	6	7	10	d__Bacteria; p__Bacteroidetes; c__Sphingobacteriia; o__Sphingobacteriales; f__Chitinophagaceae; g__uncultured
OTU1951	2	0	0	0	0	0	0	0	0	0	0	0	0	0	0	d__Bacteria; p__Proteobacteria; c__Deltaproteobacteria; o__Myxococcales; f__0319-6G20; g__norank; s__uncultured_bacterium
OTU1952	0	0	0	0	0	4	5	2	4	1	0	0	0	0	0	d__Bacteria; p__WD272; c__norank; o__norank; f__norank; g__norank; s__uncultured_bacterium
OTU1953	1	2	2	1	1	0	0	0	0	0	2	0	0	0	0	d__Bacteria; p__Chloroflexi; c__TK10; o__norank; f__norank; g__norank; s__uncultured_soil_bacterium
OTU1954	0	1	0	0	2	0	0	0	0	0	0	0	0	0	0	d__Bacteria; p__Candidate_division_TM7; c__norank; o__norank; f__norank; g__norank
OTU1955	7	5	5	20	8	47	53	89	58	41	23	13	10	7	11	d__Bacteria; p__Nitrospirae; c__Nitrospira; o__norank; f__norank; g__Nitrospira; s__uncultured_candidate_division_SPAM_bacterium
OTU1956	0	0	1	0	0	0	2	0	0	1	0	0	0	0	0	d__Bacteria; p__Verrucomicrobia; c__Opitutae; o__vadinHA64; f__norank; g__norank; s__uncultured_bacterium
OTU1957	0	0	0	0	0	52	71	68	74	58	0	0	0	0	0	d__Bacteria; p__Proteobacteria; c__Alphaproteobacteria; o__Rhizobiales; f__alphaI_cluster; g__norank
OTU1958	2	3	2	3	1	0	0	0	1	0	3	1	4	0	1	d__Bacteria; p__Bacteroidetes; c__Sphingobacteriia; o__Sphingobacteriales; f__Chitinophagaceae; g__uncultured
OTU1959	0	3	0	0	5	0	0	0	0	0	0	0	0	0	0	d__Bacteria; p__Planctomycetes; c__Phycisphaerae; o__WD2101_soil_group; f__norank; g__norank; s__uncultured_bacterium
OTU1960	4	5	7	9	6	5	2	6	3	2	8	5	5	11	12	d__Bacteria; p__Proteobacteria; c__Deltaproteobacteria; o__GR-WP33-30; f__norank; g__norank; s__uncultured_proteobacterium
OTU1961	18	4	3	2	3	0	0	0	2	0	46	1	1	3	0	d__Bacteria; p__Proteobacteria; c__Alphaproteobacteria; o__Sphingomonadales; f__WW2-159; g__norank; s__uncultured_bacterium
OTU1962	0	0	0	0	0	3	1	6	5	2	0	0	0	0	0	d__Bacteria; p__Proteobacteria; c__Betaproteobacteria; o__SC-I-84; f__norank; g__norank
OTU1963	0	0	0	0	0	1	2	0	3	3	0	0	0	0	0	d__Bacteria; p__Gemmatimonadetes; c__Gemmatimonadetes; o__Gemmatimonadales; f__Gemmatimonadaceae; g__uncultured
OTU1964	0	0	1	1	1	0	1	1	0	0	4	5	4	2	5	d__Bacteria; p__Acidobacteria; c__Acidobacteria; o__Subgroup_3; f__Unknown_Family; g__Bryobacter
OTU1965	5	2	4	6	4	0	3	2	1	1	6	0	2	2	2	d__Bacteria; p__Proteobacteria; c__Gammaproteobacteria; o__Xanthomonadales; f__Xanthomonadaceae; g__uncultured; s__Aquimonas_sp._enrichment_culture_clone_03SUJ1
OTU1966	1	1	3	2	0	1	0	0	0	0	1	0	0	4	0	d__Bacteria; p__Candidate_division_TM7; c__norank; o__norank; f__norank; g__norank; s__uncultured_bacterium
OTU1967	0	0	0	2	0	0	0	1	0	0	6	5	5	7	2	d__Bacteria; p__Planctomycetes; c__Phycisphaerae; o__WD2101_soil_group; f__norank; g__norank; s__uncultured_bacterium
OTU1968	0	0	0	1	1	0	0	0	0	0	2	0	2	0	0	d__Bacteria; p__Elusimicrobia; c__Elusimicrobia; o__MVP-88; f__norank; g__norank; s__uncultured_bacterium
OTU1969	0	0	0	0	0	2	2	2	3	0	0	0	0	0	0	d__Bacteria; p__Proteobacteria; c__Betaproteobacteria; o__SC-I-84; f__norank; g__norank
OTU1970	0	0	0	1	0	0	0	0	0	0	1	1	0	0	0	d__Bacteria; p__Planctomycetes; c__Planctomycetacia; o__Planctomycetales; f__Planctomycetaceae; g__uncultured
OTU1971	0	0	0	0	0	1	5	6	9	1	0	0	0	0	0	d__Bacteria; p__Planctomycetes; c__Planctomycetacia; o__Planctomycetales; f__Planctomycetaceae; g__Isosphaera; s__uncultured_bacterium
OTU1972	0	2	1	1	2	0	1	0	1	1	2	0	1	1	1	d__Bacteria; p__Bacteroidetes; c__Sphingobacteriia; o__Sphingobacteriales; f__PHOS-HE51; g__norank; s__uncultured_bacterium
OTU1973	0	0	0	0	0	147	218	245	137	197	0	0	0	0	0	d__Bacteria; p__Acidobacteria; c__Acidobacteria; o__Subgroup_2; f__norank; g__norank
OTU1974	1	3	0	1	3	1	1	5	1	0	5	1	1	2	3	d__Bacteria; p__Acidobacteria; c__Acidobacteria; o__Subgroup_3; f__Unknown_Family; g__Bryobacter
OTU1975	2	6	0	5	6	0	1	0	0	0	5	6	3	3	5	d__Bacteria; p__Planctomycetes; c__Phycisphaerae; o__WD2101_soil_group; f__norank; g__norank; s__uncultured_bacterium
OTU1976	0	2	0	1	1	0	0	0	0	1	0	2	0	1	1	d__Bacteria; p__Chloroflexi; c__KD4-96; o__norank; f__norank; g__norank; s__uncultured_Chloroflexi_bacterium
OTU1977	0	0	1	0	2	1	3	1	0	0	0	0	0	0	0	d__Bacteria; p__Proteobacteria; c__Gammaproteobacteria; o__Legionellales; f__Coxiellaceae; g__Aquicella
OTU1978	4	2	5	4	1	0	0	0	0	0	7	3	2	1	3	d__Bacteria; p__Actinobacteria; c__Actinobacteria; o__Propionibacteriales; f__Nocardioidaceae; g__Nocardioides; s__Nocardioides_albus
OTU1979	0	0	1	1	0	0	0	0	0	0	0	2	2	1	4	d__Bacteria; p__Acidobacteria; c__Acidobacteria; o__Subgroup_4; f__RB41; g__norank; s__uncultured_Acidobacterium_sp.
OTU1980	22	23	20	36	34	139	164	171	123	134	38	22	26	31	28	d__Bacteria; p__Acidobacteria; c__Acidobacteria; o__Subgroup_6; f__norank; g__norank; s__uncultured_Acidobacteriales_bacterium
OTU1981	0	0	0	0	0	13	15	15	5	7	0	0	0	0	0	d__Bacteria; p__Bacteroidetes; c__Sphingobacteriia; o__Sphingobacteriales; f__Chitinophagaceae; g__uncultured; s__uncultured_Sphingobacteriales_bacterium
OTU1982	0	0	0	0	0	1	1	4	1	1	0	0	0	0	0	d__Bacteria; p__Proteobacteria; c__Alphaproteobacteria; o__Rhizobiales; f__JG34-KF-361; g__norank; s__uncultured_bacterium
OTU1983	0	0	0	0	2	0	0	0	0	0	0	0	0	0	0	d__Bacteria; p__Proteobacteria; c__Gammaproteobacteria; o__NKB5; f__norank; g__norank; s__uncultured_bacterium
OTU1984	0	0	0	0	0	3	5	11	8	9	0	0	1	0	0	d__Bacteria; p__Proteobacteria; c__Alphaproteobacteria; o__Rhodospirillales; f__Acetobacteraceae; g__uncultured; s__uncultured_bacterium
OTU1985	90	70	113	108	84	2	3	2	2	6	45	26	35	32	25	d__Bacteria; p__Actinobacteria; c__Actinobacteria; o__Micrococcales; f__Micrococcaceae; g__Arthrobacter
OTU1986	0	0	0	0	0	2	3	3	3	2	0	0	0	0	0	d__Bacteria; p__Bacteroidetes; c__Sphingobacteriia; o__Sphingobacteriales; f__Sphingobacteriaceae; g__Mucilaginibacter; s__uncultured_Sphingobacteriaceae_bacterium
OTU1987	1	0	1	2	0	0	0	1	0	0	6	1	1	3	1	d__Bacteria; p__Planctomycetes; c__Phycisphaerae; o__WD2101_soil_group; f__norank; g__norank; s__uncultured_bacterium
OTU1988	1	1	1	0	0	0	0	0	0	0	3	0	0	2	1	d__Bacteria; p__Proteobacteria; c__Alphaproteobacteria; o__Caulobacterales; f__Caulobacteraceae; g__uncultured; s__uncultured_soil_bacterium
OTU1989	2	6	7	16	8	1	2	4	1	2	10	6	14	6	9	d__Bacteria; p__Acidobacteria; c__Acidobacteria; o__Subgroup_6; f__norank; g__norank
OTU1990	0	2	1	2	3	8	5	8	6	2	1	6	1	2	5	d__Bacteria; p__Acidobacteria; c__Acidobacteria; o__Subgroup_4; f__norank; g__norank; s__uncultured_Acidobacteriales_bacterium
OTU1991	52	58	67	103	98	26	53	74	54	42	64	50	47	48	54	d__Bacteria; p__Acidobacteria; c__Acidobacteria; o__Subgroup_6; f__norank; g__norank
OTU1992	3	2	3	5	3	0	1	0	0	0	2	2	2	3	0	d__Bacteria; p__Actinobacteria; c__Actinobacteria; o__Propionibacteriales; f__Nocardioidaceae; g__Nocardioides; s__uncultured_bacterium
OTU1993	0	1	4	1	1	23	28	38	24	23	3	0	4	0	0	d__Bacteria; p__Proteobacteria; c__Alphaproteobacteria; o__Rhizobiales; f__KF-JG30-B3; g__norank; s__uncultured_bacterium
OTU1994	0	0	0	0	0	2	9	12	7	6	0	0	0	0	0	d__Bacteria; p__Proteobacteria; c__Alphaproteobacteria; o__Rhodospirillales; f__DA111; g__norank; s__uncultured_alpha_proteobacterium
OTU1995	64	50	80	97	66	0	8	8	7	15	84	52	36	32	36	d__Bacteria; p__Actinobacteria; c__Actinobacteria; o__Solirubrobacterales; f__Solirubrobacteraceae; g__Solirubrobacter
OTU1996	2	0	2	2	1	0	0	0	0	0	2	1	0	2	0	d__Bacteria; p__Bacteroidetes; c__Cytophagia; o__Cytophagales; f__Cytophagaceae; g__Adhaeribacter; s__uncultured_bacterium
OTU1997	1	3	0	1	1	0	0	0	0	0	2	0	2	1	1	d__Bacteria; p__Acidobacteria; c__Acidobacteria; o__norank; f__norank; g__norank; s__uncultured_bacterium
OTU1998	2	1	1	0	1	6	16	7	7	6	11	5	7	4	6	d__Bacteria; p__Acidobacteria; c__Acidobacteria; o__Subgroup_17; f__norank; g__norank; s__uncultured_Acidobacteriales_bacterium
[truncated: 144 more rows]
