# Supplementary material for: Unearthing microbial diversity of Taxus rhizosphere via MiSeq high-throughput amplicon sequencing and isolate characterization
Source: Sci Rep. 2016 Apr 15;6:22006. doi: 10.1038/srep22006 (PMC4832182; doi:10.1038/srep22006)
Supplement: Supplementary Table S2 [file srep22006-s3.xls]

## Sheet: Table S2 fungi OTUs
Table S2 Taxonomy and abundance of all ITS-based OTUs
OTU ID	MDXJ1	MDXJ2	MDXJ3	MDXJ4	MDXJ5	NFXJ1	NFXJ2	NFXJ3	NFXJ4	NFXJ5	ZSXJ1	ZSXJ2	ZSXJ3	ZSXJ4	ZSXJ5	taxonomy
OTU1	9	1	1	2	2	0	0	0	0	0	0	0	0	0	0	d__Eukaryota; k__Fungi
OTU2	0	0	0	0	0	0	3	0	0	0	0	0	0	0	0	d__Eukaryota; k__Fungi; p__Ascomycota; c__Incertae_Sedis; o__Incertae_Sedis; f__Incertae_Sedis; g__Veronaea
OTU3	0	0	0	0	0	0	0	0	0	0	0	0	0	0	2	d__Eukaryota; k__Fungi; p__Ascomycota; c__Sordariomycetes; o__Sordariales; f__Lasiosphaeriaceae; g__Fimetariella; s__Fimetariella_rabenhorstii
OTU4	0	0	0	0	0	6	0	0	0	0	0	0	0	0	0	d__Eukaryota; k__Fungi
OTU5	0	0	0	0	0	0	0	0	0	0	0	0	0	0	4	d__Eukaryota; k__Fungi
OTU6	2	1	0	3	1	0	0	0	0	0	0	0	2	0	0	d__Eukaryota; k__Fungi; p__Ascomycota; c__Pezizomycetes; o__Pezizales; f__Incertae_Sedis; g__Cephaliophora; s__Cephaliophora_tropica
OTU7	0	0	0	0	0	0	0	0	0	0	4	2	0	0	1	d__Eukaryota; k__Fungi
OTU8	0	0	0	0	0	0	0	10	0	0	0	3	0	0	0	d__Eukaryota; k__Fungi; p__Ascomycota; c__Dothideomycetes; o__Capnodiales; f__Incertae_Sedis; g__Toxicocladosporium
OTU9	0	0	18	1	1	0	0	0	0	0	0	0	0	0	0	d__Eukaryota; k__Fungi
OTU10	0	0	0	0	0	8	1	4	204	17	0	0	0	0	0	d__Eukaryota; k__Fungi
OTU11	0	0	0	0	0	0	0	0	1	3	0	3	2	1	0	d__Eukaryota; k__Fungi
OTU12	0	0	0	0	0	0	0	0	0	0	0	0	1	1	0	d__Eukaryota; k__Fungi; p__Ascomycota
OTU13	8	2	0	4	2	0	0	0	0	0	0	0	0	0	0	d__Eukaryota; k__Fungi; p__Ascomycota; c__Sordariomycetes
OTU14	0	0	0	0	0	0	0	0	0	0	1	0	0	0	1	d__Eukaryota; k__Fungi
OTU15	0	0	0	0	0	0	0	0	0	8	0	0	0	0	0	d__Eukaryota; k__Fungi; p__Ascomycota
OTU16	0	0	0	0	4	0	0	0	0	0	0	0	0	0	0	d__Eukaryota; k__Fungi
OTU17	31	0	0	3	0	0	0	0	0	0	0	0	0	0	0	d__Eukaryota; k__Fungi
OTU18	15	7	5	4	7	2	0	1	0	0	38	45	16	21	49	d__Eukaryota; k__Fungi; p__Ascomycota; c__Sordariomycetes; o__Xylariales; f__unidentified; g__unidentified; s__Xylariales_sp
OTU19	0	0	0	0	1	0	0	0	0	0	0	0	1	0	3	d__Eukaryota; k__Fungi; p__Basidiomycota; c__Ustilaginomycetes; o__Ustilaginales; f__Ustilaginaceae; g__Ustilago; s__Ustilago_crameri
OTU20	0	0	0	0	0	1	0	0	1	5	0	0	0	0	0	d__Eukaryota; k__Fungi
OTU21	4	0	0	0	0	0	0	0	0	0	0	0	0	0	0	d__Eukaryota; k__Fungi; p__Ascomycota; c__Eurotiomycetes; o__Chaetothyriales; f__Incertae_Sedis; g__Coniosporium
OTU22	0	0	0	0	0	0	0	2	0	0	0	0	0	0	0	d__Eukaryota; k__Fungi
OTU23	0	0	0	0	0	7	1	0	0	0	0	0	0	0	0	d__Eukaryota; k__Fungi
OTU24	0	0	0	0	0	0	0	0	0	0	0	0	2	0	0	d__Eukaryota; k__Fungi; p__Chytridiomycota; c__Chytridiomycetes; o__Spizellomycetales; f__Spizellomycetaceae; g__Powellomyces; s__Powellomyces_sp_EA
OTU25	0	1	0	0	0	0	0	0	0	0	0	1	1	0	0	d__Eukaryota; k__Fungi
OTU26	0	2	1	1	0	9	6	5	4	3	20	8	5	17	9	d__Eukaryota; k__Fungi; p__Zygomycota; c__Incertae_Sedis; o__Mucorales; f__Mucoraceae; g__Mucor
OTU27	0	0	0	13	3	0	0	0	0	0	0	0	0	0	0	d__Eukaryota; k__Fungi
OTU28	0	2	1	0	1	0	0	0	0	0	0	0	0	0	0	d__Eukaryota; k__Fungi; p__Basidiomycota; c__Tremellomycetes; o__Cystofilobasidiales; f__Cystofilobasidiaceae; g__Cystofilobasidium; s__Cystofilobasidium_infirmominiatum
OTU29	0	0	0	0	0	0	4	0	1	0	0	0	0	0	0	d__Eukaryota; k__Fungi
OTU30	0	0	0	9	2	0	0	0	0	0	0	0	0	0	0	d__Eukaryota; k__Fungi
OTU31	14	0	4	2	3	0	0	0	0	0	0	0	0	0	1	d__Eukaryota; k__Fungi; p__Ascomycota; c__Incertae_Sedis; o__Incertae_Sedis; f__Incertae_Sedis; g__Chalara; s__Chalara_sp
OTU32	0	0	0	0	0	12	36	37	0	5	1	0	0	0	0	d__Eukaryota; k__Fungi; p__Ascomycota
OTU33	0	0	0	0	1	1	0	1	1	1	0	0	0	0	0	d__Eukaryota; k__Fungi
OTU34	0	1	0	0	2	149	257	225	77	210	19	46	20	14	16	d__Eukaryota; k__Fungi; p__Basidiomycota; c__Tremellomycetes; o__Filobasidiales; f__Filobasidiaceae; g__Cryptococcus; s__Cryptococcus_terricola
OTU35	0	2	0	0	0	0	0	0	0	0	0	0	0	0	0	d__Eukaryota; k__Fungi; p__Ascomycota; c__Sordariomycetes; o__Sordariales; f__Lasiosphaeriaceae; g__unidentified; s__Lasiosphaeriaceae_sp
OTU36	31	34	31	33	21	0	2	1	0	6	26	12	21	22	33	d__Eukaryota; k__Fungi; p__Ascomycota; c__Dothideomycetes; o__Pleosporales; f__Incertae_Sedis; g__Pyrenochaeta; s__Pyrenochaeta_sp_IZ_1543
OTU37	0	1	0	0	0	150	208	135	55	148	0	0	0	0	0	d__Eukaryota; k__Fungi
OTU38	0	0	0	0	0	84	54	99	19	87	0	0	0	0	0	d__Eukaryota; k__Fungi; p__Ascomycota
OTU39	0	0	0	0	0	0	0	1	1	1	0	0	0	0	0	d__Eukaryota; k__Fungi
OTU40	0	0	0	0	0	0	2	0	0	0	0	0	0	0	0	d__Eukaryota; k__Fungi
OTU41	0	0	0	0	0	1	4	2	0	1	0	0	0	0	0	d__Eukaryota; k__Fungi
OTU42	0	0	0	0	0	0	20	0	10	48	0	0	0	0	0	d__Eukaryota; k__Fungi
OTU43	0	1	0	0	0	0	0	0	0	0	7	2	3	4	27	d__Eukaryota; k__Fungi; p__Ascomycota; c__Incertae_Sedis; o__Incertae_Sedis; f__Incertae_Sedis; g__Staphylotrichum
OTU44	0	0	2	2	0	0	0	0	0	0	0	0	0	0	0	d__Eukaryota; k__Fungi; p__Ascomycota; c__Sordariomycetes; o__Xylariales; f__Amphisphaeriaceae
OTU45	0	0	0	0	0	1	2	0	0	1	0	0	0	0	0	d__Eukaryota; k__Fungi
OTU46	0	0	0	0	0	0	2	0	0	0	0	0	0	0	0	d__Eukaryota; k__Fungi
OTU47	0	0	0	0	0	0	0	1	0	1	4	2	30	2	0	d__Eukaryota; k__Fungi; p__Ascomycota
OTU48	1	1	0	2	0	0	0	0	0	0	2	1	0	3	1	d__Eukaryota; k__Fungi
OTU49	3	7	3	2	9	0	0	0	0	0	0	7	6	4	5	d__Eukaryota; k__Fungi
OTU50	0	2	0	4	0	0	0	0	0	0	0	0	0	1	0	d__Eukaryota; k__Fungi
OTU51	151	46	107	33	29	1	2	2	0	1	124	159	145	96	162	d__Eukaryota; k__Fungi; p__Ascomycota; c__Sordariomycetes; o__Hypocreales; f__Nectriaceae; g__Cylindrocarpon; s__Cylindrocarpon_sp
OTU52	0	2	0	0	0	0	0	0	0	0	5	1	1	0	0	d__Eukaryota; k__Fungi
OTU53	0	1	0	0	1	0	0	0	0	0	0	0	1	0	0	d__Eukaryota; k__Fungi
OTU54	0	0	0	0	0	0	0	0	0	0	11	5	14	12	12	d__Eukaryota; k__Fungi
OTU55	0	0	0	0	0	64	72	55	42	82	62	80	71	81	118	d__Eukaryota; k__Fungi; p__Zygomycota; c__Incertae_Sedis; o__Mortierellales; f__Mortierellaceae; g__Mortierella
OTU56	0	0	0	0	0	0	0	0	0	0	11	3	7	2	3	d__Eukaryota; k__Fungi; p__Basidiomycota; c__Agaricomycetes; o__Agaricales; f__Agaricaceae; g__Lepiota
OTU57	3	0	1	1	0	0	0	0	0	0	0	0	0	7	2	d__Eukaryota; k__Fungi
OTU58	0	0	0	1	2	0	0	0	0	0	0	0	0	0	0	d__Eukaryota; k__Fungi; p__Ascomycota; c__Sordariomycetes; o__Xylariales; f__Diatrypaceae
OTU59	0	3	0	0	0	0	0	0	0	0	0	1	0	0	1	d__Eukaryota; k__Fungi
OTU60	0	0	0	0	0	0	0	0	0	0	0	0	0	0	2	d__Eukaryota; k__Fungi
OTU61	8	1	3	2	6	0	0	0	0	0	4	3	4	18	3	d__Eukaryota; k__Fungi
OTU62	0	0	0	0	0	0	0	2	0	0	0	0	0	0	0	d__Eukaryota; k__Fungi
OTU63	0	0	0	0	0	2	1	0	0	0	0	0	0	0	0	d__Eukaryota; k__Fungi
OTU64	100	15	11	87	13	0	0	0	0	0	12	2	4	2	18	d__Eukaryota; k__Fungi; p__Ascomycota
OTU65	11	8	6	20	9	0	0	0	0	0	0	0	0	0	0	d__Eukaryota; k__Fungi; p__Basidiomycota; c__Agaricomycetes; o__Agaricales; f__Niaceae; g__Cyphellopsis; s__Cyphellopsis_anomala
OTU66	0	1	0	0	0	0	0	0	0	0	0	0	0	0	1	d__Eukaryota; k__Fungi; p__Zygomycota; c__Incertae_Sedis; o__Mortierellales; f__Mortierellaceae; g__Mortierella
OTU67	0	0	0	0	0	0	0	0	0	0	0	0	6	0	0	d__Eukaryota; k__Fungi
OTU68	0	0	0	0	4	0	0	0	0	0	0	1	0	2	0	d__Eukaryota; k__Fungi
OTU69	0	0	0	0	0	3	0	0	0	0	0	0	0	0	0	d__Eukaryota; k__Fungi; p__Ascomycota
OTU70	0	0	0	0	0	1	0	0	0	26	0	0	0	0	0	d__Eukaryota; k__Fungi
OTU71	6	0	0	2	0	0	0	0	0	0	1	0	1	0	2	d__Eukaryota; k__Fungi
OTU72	1	1	4	1	0	0	0	0	0	0	5	0	0	0	1	d__Eukaryota; k__Fungi; p__Ascomycota; c__Eurotiomycetes; o__Chaetothyriales; f__Herpotrichiellaceae; g__Exophiala; s__Exophiala_sp_EXP0542F
OTU73	1	7	0	6	1	3	0	0	0	0	5	26	24	24	29	d__Eukaryota; k__Fungi
OTU74	0	0	0	0	0	0	0	2	0	0	0	0	0	0	0	d__Eukaryota; k__Fungi; p__Ascomycota; c__Sordariomycetes; o__Hypocreales; f__Nectriaceae
OTU75	0	0	0	0	0	1	0	0	3	0	0	0	0	0	0	d__Eukaryota; k__Fungi; p__Ascomycota; c__Eurotiomycetes; o__Onygenales; f__Arthrodermataceae; g__Arthroderma; s__Arthroderma_curreyi
OTU76	0	0	0	0	0	0	0	0	0	0	4	0	0	0	0	d__Eukaryota; k__Fungi; p__Basidiomycota; c__Microbotryomycetes; o__Incertae_Sedis; f__Incertae_Sedis; g__Glaciozyma; s__Glaciozyma_martinii
OTU77	0	0	0	0	0	5	6	2	2	1	0	0	0	0	0	d__Eukaryota; k__Fungi
OTU78	0	0	0	3	0	0	0	0	0	0	0	0	0	0	0	d__Eukaryota; k__Fungi
OTU79	0	0	0	0	0	55	18	15	26	49	0	0	0	0	0	d__Eukaryota; k__Fungi
OTU80	0	0	0	0	0	0	0	0	0	0	17	7	23	5	53	d__Eukaryota; k__Fungi; p__Ascomycota
OTU81	0	1	0	1	0	0	0	0	0	0	1	0	0	0	0	d__Eukaryota; k__Fungi
OTU82	0	0	0	0	0	0	0	0	0	0	25	0	0	2	0	d__Eukaryota; k__Fungi
OTU83	59	23	9	7	8	0	0	0	0	0	13	10	18	14	13	d__Eukaryota; k__Fungi; p__Chytridiomycota; c__Chytridiomycetes; o__Spizellomycetales; f__Spizellomycetaceae; g__Spizellomyces; s__Spizellomyces_pseudodichotomus
OTU84	0	0	0	0	0	5	3	1	2	4	0	0	0	0	0	d__Eukaryota; k__Fungi
OTU85	2	0	0	1	2	7	0	0	0	4	12	10	16	14	11	d__Eukaryota; k__Fungi; p__Ascomycota; c__Sordariomycetes; o__Hypocreales; f__Incertae_Sedis
OTU86	0	0	0	0	0	4	0	0	0	1	0	0	0	0	0	d__Eukaryota; k__Fungi
OTU87	8	3	1	3	2	0	0	0	0	0	0	0	0	0	0	d__Eukaryota; k__Fungi; p__Ascomycota; c__Dothideomycetes; o__Dothideales; f__Dothioraceae; g__Hormonema
OTU88	6	76	2	36	36	0	0	0	0	0	0	0	0	0	1	d__Eukaryota; k__Fungi
OTU89	0	0	0	0	0	0	0	0	0	0	0	3	3	3	2	d__Eukaryota; k__Fungi
OTU90	0	0	0	0	0	0	0	0	0	0	6	0	2	3	1	d__Eukaryota; k__Fungi; p__Ascomycota
OTU91	89	52	48	44	46	0	0	0	0	0	2	2	0	0	8	d__Eukaryota; k__Fungi; p__Ascomycota; c__Dothideomycetes; o__Pleosporales; f__Incertae_Sedis; g__Phoma
OTU92	0	0	0	0	0	0	5	0	0	0	0	0	0	0	0	d__Eukaryota; k__Fungi
OTU93	0	0	0	0	0	0	0	0	0	0	89	0	0	0	6	d__Eukaryota; k__Fungi
OTU94	0	3	1	1	1	0	0	0	0	0	11	2	6	9	9	d__Eukaryota; k__Fungi
OTU95	0	0	0	0	0	0	0	0	0	0	0	0	0	3	0	d__Eukaryota; k__Fungi
OTU96	0	0	0	0	0	0	2	0	0	0	0	0	0	0	0	d__Eukaryota; k__Fungi
OTU97	0	2	2	0	0	0	0	0	0	0	0	0	0	0	0	d__Eukaryota; k__Fungi; p__Ascomycota; c__Sordariomycetes; o__Sordariales; f__Lasiosphaeriaceae; g__Podospora; s__Podospora_communis
OTU98	0	0	0	0	0	5	0	0	0	0	0	0	0	0	0	d__Eukaryota; k__Fungi
OTU99	4	1	2	0	4	4	6	0	4	14	0	2	0	4	1	d__Eukaryota; k__Fungi
OTU100	0	0	0	0	0	0	0	0	0	0	1	1	1	2	1	d__Eukaryota; k__Fungi; p__Ascomycota
OTU101	0	0	0	5	0	0	0	0	0	0	12	16	8	8	7	d__Eukaryota; k__Fungi
OTU102	0	0	0	0	0	0	3	0	0	0	0	0	0	0	0	d__Eukaryota; k__Fungi; p__Ascomycota
OTU103	0	0	0	0	0	0	0	0	0	0	0	0	4	0	0	d__Eukaryota; k__Fungi
OTU104	0	0	0	0	0	0	0	0	0	0	3	0	0	3	0	d__Eukaryota; k__Fungi
OTU105	0	0	0	0	0	0	0	0	0	0	0	2	9	2	15	d__Eukaryota; k__Fungi
OTU106	0	0	0	0	0	1	0	0	0	1	0	0	0	0	0	d__Eukaryota; k__Fungi
OTU107	0	0	0	0	0	26	54	15	5	56	0	0	0	0	0	d__Eukaryota; k__Fungi
OTU108	10	3	10	6	8	8	18	0	1	6	3	1	5	1	0	d__Eukaryota; k__Fungi
OTU109	0	0	0	0	0	0	3	1	0	0	0	0	0	0	0	d__Eukaryota; k__Fungi
OTU110	0	0	0	1	0	0	0	0	0	0	0	1	0	0	0	d__Eukaryota; k__Fungi
OTU111	0	0	0	0	0	1	2	2	0	0	0	0	0	0	0	d__Eukaryota; k__Fungi
OTU112	1	0	1	10	7	0	0	0	0	1	0	5	0	0	2	d__Eukaryota; k__Fungi; p__Ascomycota; c__Pezizomycetes; o__Pezizales; f__Sarcoscyphaceae; g__Pithya; s__Pithya_sp_T5N32c
OTU113	0	3	0	1	2	0	0	0	0	0	1	1	0	0	0	d__Eukaryota; k__Fungi
OTU114	0	0	0	0	0	0	0	0	0	0	2	0	0	0	0	d__Eukaryota; k__Fungi
OTU115	0	0	0	0	0	0	0	0	0	0	0	0	2	1	0	d__Eukaryota; k__Fungi; p__Basidiomycota
OTU116	1	0	1	0	0	0	0	0	0	0	0	1	0	1	1	d__Eukaryota; k__Fungi
OTU117	0	0	0	0	0	13	0	0	0	0	0	0	0	0	0	d__Eukaryota; k__Fungi
OTU118	0	0	0	0	0	1	3	0	0	0	0	0	0	0	0	d__Eukaryota; k__Fungi; p__Ascomycota
OTU119	1	3	6	4	1	0	0	0	0	0	14	1	8	5	3	d__Eukaryota; k__Fungi
OTU120	0	0	0	0	0	0	0	2	0	0	3	5	2	2	3	d__Eukaryota; k__Fungi
OTU121	0	0	0	0	0	16	0	5	4	2	8	8	2	10	9	d__Eukaryota; k__Fungi; p__Ascomycota
OTU122	0	0	0	0	0	0	0	0	0	0	751	10	4	60	199	d__Eukaryota; k__Fungi
OTU123	0	0	0	0	0	0	0	0	0	0	0	0	0	2	2	d__Eukaryota; k__Fungi; p__Ascomycota
OTU124	0	0	0	0	0	0	0	0	0	0	7	2	12	2	6	d__Eukaryota; k__Fungi
OTU125	0	0	0	0	0	0	0	0	1	2	0	0	0	0	0	d__Eukaryota; k__Fungi
OTU126	0	0	0	0	0	0	0	0	0	2	0	0	0	0	0	d__Eukaryota; k__Fungi
OTU127	31	18	18	30	11	0	0	0	0	0	4	2	0	0	7	d__Eukaryota; k__Fungi; p__Ascomycota
OTU128	0	0	1	1	2	0	0	0	0	0	0	0	0	0	0	d__Eukaryota; k__Fungi; p__Ascomycota
OTU129	0	0	0	0	0	2	22	5	2	1	0	0	0	0	0	d__Eukaryota; k__Fungi; p__Basidiomycota
OTU130	0	0	0	0	0	0	2	1	0	0	0	0	0	0	0	d__Eukaryota; k__Fungi
OTU131	0	0	0	0	0	0	0	0	0	0	0	1	2	0	0	d__Eukaryota; k__Fungi
OTU132	0	0	0	0	0	0	0	0	0	0	0	1	0	0	1	d__Eukaryota; k__Fungi
OTU133	0	0	0	0	0	0	0	0	0	0	1	0	1	1	0	d__Eukaryota; k__Fungi; p__Basidiomycota
OTU134	0	0	0	0	0	24	1	35	2	6	0	0	0	0	0	d__Eukaryota; k__Fungi; p__Ascomycota
OTU135	0	0	3	0	0	0	0	0	0	0	0	0	0	0	0	d__Eukaryota; k__Fungi; p__Ascomycota; c__Sordariomycetes
OTU136	0	0	0	0	0	0	0	0	0	0	0	1	0	1	7	d__Eukaryota; k__Fungi; p__Basidiomycota
OTU137	0	0	0	0	0	0	0	0	0	0	0	0	1	2	4	d__Eukaryota; k__Fungi; p__Ascomycota; c__Eurotiomycetes; o__Onygenales; f__unidentified; g__unidentified; s__Onygenales_sp
OTU138	0	0	0	0	0	0	0	0	0	0	5	0	0	0	0	d__Eukaryota; k__Fungi
OTU139	2	7	0	3	3	0	0	0	0	0	4	0	1	2	1	d__Eukaryota; k__Fungi
OTU140	0	0	0	0	0	0	0	0	0	0	3	0	0	0	0	d__Eukaryota; k__Fungi; p__Ascomycota; c__Sordariomycetes; o__Xylariales; f__Xylariaceae; g__Daldinia; s__Daldinia_grandis
OTU141	0	0	0	0	0	0	3	0	0	0	0	0	0	0	0	d__Eukaryota; k__Fungi
OTU142	0	0	0	0	0	0	3	0	0	0	0	0	0	0	0	d__Eukaryota; k__Fungi
OTU143	0	0	0	0	0	3	0	0	0	0	0	0	0	0	0	d__Eukaryota; k__Fungi
OTU144	317	178	184	397	305	0	2	0	1	1	3	7	3	5	3	d__Eukaryota; k__Fungi; p__Ascomycota; c__Leotiomycetes; o__Helotiales; f__Phacidiaceae; g__Phacidium; s__Phacidium_lacerum
OTU145	123	5	322	45	233	0	0	0	0	0	113	6	14	24	42	d__Eukaryota; k__Fungi
OTU146	0	1	0	7	1	0	0	0	0	0	0	0	0	0	0	d__Eukaryota; k__Fungi; p__Basidiomycota; c__Agaricomycetes; o__Agaricales; f__Agaricaceae; g__Lepiota
OTU147	0	0	0	0	0	4	15	2	3	5	0	0	0	0	0	d__Eukaryota; k__Fungi
OTU148	0	0	0	0	0	0	0	0	0	0	0	0	0	0	2	d__Eukaryota; k__Fungi
OTU149	0	0	0	0	0	0	0	2	0	0	0	0	0	0	0	d__Eukaryota; k__Fungi
OTU150	183	139	119	243	99	0	0	0	0	0	148	195	76	88	72	d__Eukaryota; k__Fungi; p__Ascomycota
OTU151	0	0	0	0	0	9	18	31	3	1	0	0	0	0	0	d__Eukaryota; k__Fungi
OTU152	0	0	0	0	0	15	10	2	0	0	0	0	0	0	0	d__Eukaryota; k__Fungi; p__Ascomycota; c__Pezizomycetes; o__Pezizales; f__Pyronemataceae; g__Scutellinia
OTU153	4	0	0	3	1	0	0	0	0	0	0	1	0	0	0	d__Eukaryota; k__Fungi; p__Ascomycota
OTU154	0	0	0	0	0	0	4	5	2	5	0	0	0	0	0	d__Eukaryota; k__Fungi; p__Ascomycota; c__Sordariomycetes; o__Sordariales; f__Chaetomiaceae
OTU155	0	0	0	0	0	0	0	0	0	0	0	0	1	0	1	d__Eukaryota; k__Fungi
OTU156	0	0	0	0	0	2	0	0	1	0	0	0	0	0	0	d__Eukaryota; k__Fungi
OTU157	0	0	0	0	0	0	0	0	1	3	0	0	0	0	0	d__Eukaryota; k__Fungi
OTU158	3	0	1	1	0	0	0	0	0	0	7	6	8	2	1	d__Eukaryota; k__Fungi
OTU159	92	23	21	82	17	9	12	12	3	5	86	90	83	67	56	d__Eukaryota; k__Fungi; p__Ascomycota; c__Dothideomycetes; o__Pleosporales; f__Lophiostomataceae; g__Lophiostoma
OTU160	0	0	0	0	0	6	14	7	10	22	0	0	0	0	0	d__Eukaryota; k__Fungi; p__Zygomycota; c__Incertae_Sedis; o__Mucorales; f__Cunninghamellaceae; g__Gongronella; s__Gongronella_butleri
OTU161	0	2	0	0	0	0	0	0	0	0	0	1	7	4	0	d__Eukaryota; k__Fungi
OTU162	0	0	0	0	0	2	0	0	0	6	0	0	0	0	0	d__Eukaryota; k__Fungi
OTU163	1	0	1	6	0	3	2	1	1	2	3	12	5	7	4	d__Eukaryota; k__Fungi; p__Basidiomycota; c__Tremellomycetes; o__Cystofilobasidiales; f__Cystofilobasidiaceae; g__Guehomyces; s__Guehomyces_pullulans
OTU164	0	0	0	0	0	0	2	0	0	0	0	0	0	0	0	d__Eukaryota; k__Fungi
OTU165	0	0	0	0	0	0	0	0	0	0	5	0	0	0	1	d__Eukaryota; k__Fungi
OTU166	15	55	22	18	29	6	3	5	0	7	1	1	1	2	0	d__Eukaryota; k__Fungi
OTU167	0	0	2	0	0	0	0	0	0	0	0	0	0	0	0	d__Eukaryota; k__Fungi
OTU168	1	1	0	1	0	0	0	0	0	0	0	0	0	0	0	d__Eukaryota; k__Fungi; p__Ascomycota; c__Dothideomycetes; o__Botryosphaeriales; f__unidentified; g__unidentified; s__Botryosphaeriales_sp
OTU169	0	0	0	0	0	0	0	0	0	0	0	0	0	0	3917	d__Eukaryota; k__Fungi
OTU170	4	8	0	8	4	0	0	0	0	0	61	52	0	2	2	d__Eukaryota; k__Fungi; p__Ascomycota; c__Sordariomycetes; o__Sordariales; f__Sordariaceae; g__Neurospora; s__Neurospora_terricola
OTU171	0	0	0	0	0	0	0	4	0	1	0	0	0	0	0	d__Eukaryota; k__Fungi; p__Ascomycota; c__Leotiomycetes; o__Leotiales; f__Leotiaceae; g__Alatospora; s__Alatospora_sp
OTU172	0	0	0	0	0	0	0	0	0	0	3	0	2	0	1	d__Eukaryota; k__Fungi
OTU173	0	0	0	0	1	0	6	2	4	3	0	0	0	1	0	d__Eukaryota; k__Fungi
OTU174	0	0	0	0	0	0	0	0	0	0	1	1	1	1	2	d__Eukaryota; k__Fungi
OTU175	0	0	1	1	3	1	0	0	0	0	0	0	1	0	0	d__Eukaryota; k__Fungi; p__Ascomycota; c__Eurotiomycetes; o__Eurotiales; f__Trichocomaceae; g__Penicillium
OTU176	0	1	0	0	0	0	0	0	0	0	1	1	0	0	0	d__Eukaryota; k__Fungi
OTU177	0	0	0	0	0	0	2	0	0	0	0	0	0	0	0	d__Eukaryota; k__Fungi; p__Ascomycota; c__Leotiomycetes
OTU178	0	0	0	0	0	0	0	0	0	0	0	0	1	1	0	d__Eukaryota; k__Fungi
OTU179	0	0	0	0	0	1	0	1	1	0	0	0	0	0	0	d__Eukaryota; k__Fungi; p__Ascomycota; c__Sordariomycetes; o__Xylariales; f__Amphisphaeriaceae; g__Seiridium; s__Seiridium_ceratosporum
OTU180	38	17	16	17	11	7	8	5	2	19	17	18	16	15	20	d__Eukaryota; k__Fungi; p__Ascomycota; c__Dothideomycetes; o__Pleosporales; f__Cucurbitariaceae; g__Pyrenochaetopsis; s__Pyrenochaetopsis_leptospora
OTU181	342	240	205	167	187	2	0	0	0	0	17	42	48	22	34	d__Eukaryota; k__Fungi; p__Ascomycota; c__Eurotiomycetes; o__Chaetothyriales; f__Herpotrichiellaceae; g__Phialophora; s__Phialophora_sp_TR076
OTU182	0	0	0	0	0	0	0	2	0	0	0	0	0	0	0	d__Eukaryota; k__Fungi; p__Ascomycota; c__Dothideomycetes; o__Capnodiales; f__Davidiellaceae; g__Cladosporium; s__Cladosporium_sp_CBS_55279
OTU183	0	0	0	0	0	2	0	0	0	0	0	0	0	0	0	d__Eukaryota; k__Fungi
OTU184	0	0	0	1	1	0	0	0	0	0	0	0	0	0	0	d__Eukaryota; k__Fungi
OTU185	0	0	0	4	1	0	0	0	0	0	2	0	0	1	0	d__Eukaryota; k__Fungi; p__Ascomycota; c__Dothideomycetes; o__Pleosporales; f__Phaeosphaeriaceae
OTU186	2	0	0	0	0	0	0	0	0	0	0	0	0	0	0	d__Eukaryota; k__Fungi
OTU187	0	0	0	0	0	0	0	0	0	0	3	0	0	0	0	d__Eukaryota; k__Fungi; p__Ascomycota; c__Eurotiomycetes; o__Eurotiales; f__Trichocomaceae; g__Penicillium
OTU188	0	0	0	0	0	0	0	0	0	0	0	0	1	2	0	d__Eukaryota; k__Fungi
OTU189	90	44	299	72	229	10	43	3	14	34	37	97	0	42	1	d__Eukaryota; k__Fungi; p__Basidiomycota; c__Tremellomycetes; o__Cystofilobasidiales; f__Cystofilobasidiaceae; g__Cystofilobasidium; s__Cystofilobasidium_capitatum
OTU190	1	0	0	0	1	0	0	0	0	1	19	2	3	5	5	d__Eukaryota; k__Fungi; p__Ascomycota; c__Dothideomycetes; o__Pleosporales; f__unidentified; g__unidentified; s__Pleosporales_sp
OTU191	0	0	0	0	0	2	0	0	0	0	0	0	0	0	0	d__Eukaryota; k__Fungi
OTU192	0	0	0	0	0	0	1	0	1	0	1	1	0	0	2	d__Eukaryota; k__Fungi
OTU193	0	0	0	0	0	0	0	0	0	0	0	1	1	0	0	d__Eukaryota; k__Fungi
OTU194	13	8	13	8	22	0	0	0	0	0	66	52	67	31	103	d__Eukaryota; k__Fungi; p__Chytridiomycota; c__Chytridiomycetes; o__Spizellomycetales; f__Spizellomycetaceae; g__Spizellomyces
OTU195	0	0	0	0	0	8	7	0	4	5	0	0	0	0	0	d__Eukaryota; k__Fungi; p__Basidiomycota
OTU196	0	0	0	0	0	12	8	18	0	9	0	0	0	0	0	d__Eukaryota; k__Fungi; p__Ascomycota
OTU197	0	0	0	0	0	0	0	0	0	0	0	1	0	1	1	d__Eukaryota; k__Fungi
OTU198	0	0	0	0	0	0	2	0	4	0	0	0	0	0	0	d__Eukaryota; k__Fungi
OTU199	0	0	0	0	0	3	2	0	0	0	0	0	0	0	0	d__Eukaryota; k__Fungi; p__Ascomycota
OTU200	0	0	0	0	0	0	0	0	0	0	21	25	9	12	9	d__Eukaryota; k__Fungi; p__Ascomycota
OTU201	0	0	0	4	0	0	0	0	0	0	0	0	0	0	0	d__Eukaryota; k__Fungi
OTU202	0	0	0	0	0	1	3	2	2	1	0	0	0	0	0	d__Eukaryota; k__Fungi
OTU203	2	1	0	1	1	0	0	0	0	0	0	1	0	4	1	d__Eukaryota; k__Fungi; p__Ascomycota
OTU204	0	0	0	0	0	3	16	3	2	7	1	0	0	0	0	d__Eukaryota; k__Fungi; p__Ascomycota; c__Sordariomycetes; o__Hypocreales; f__Incertae_Sedis; g__Ilyonectria
OTU205	0	0	0	0	0	5	0	0	1	0	0	0	0	0	0	d__Eukaryota; k__Fungi
OTU206	0	0	0	0	3	0	0	0	0	0	0	0	0	0	0	d__Eukaryota; k__Fungi; p__Ascomycota; c__Dothideomycetes; o__Capnodiales
OTU207	0	1	1	1	0	100	129	84	49	46	3	17	0	0	5	d__Eukaryota; k__Fungi; p__Zygomycota; c__Incertae_Sedis; o__Mortierellales; f__Mortierellaceae; g__Mortierella
OTU208	0	0	0	1	0	0	0	0	0	0	4	3	4	5	1	d__Eukaryota; k__Fungi
OTU209	0	0	1	2	0	1	15	0	1	0	1	2	1	0	2	d__Eukaryota; k__Fungi
OTU210	862	413	790	551	504	55	135	27	37	71	317	340	315	357	379	d__Eukaryota; k__Fungi; p__Ascomycota; c__Sordariomycetes; o__Hypocreales; f__Incertae_Sedis; g__Ilyonectria; s__Ilyonectria_macrodidyma
OTU211	0	0	0	0	0	11	24	9	17	7	0	0	0	0	0	d__Eukaryota; k__Fungi
OTU212	0	0	0	0	0	1	1	2	0	0	0	0	0	0	0	d__Eukaryota; k__Fungi; p__Ascomycota; c__Sordariomycetes; o__Hypocreales
OTU213	0	0	0	2	0	0	0	0	0	0	0	0	0	0	0	d__Eukaryota; k__Fungi
OTU214	128	109	107	114	72	0	0	0	0	0	0	0	0	0	0	d__Eukaryota; k__Fungi; p__Ascomycota
OTU215	0	0	0	0	0	0	0	0	0	0	0	1	3	0	0	d__Eukaryota; k__Fungi; p__Basidiomycota
OTU216	0	0	0	0	0	0	1	2	0	1	0	0	0	0	0	d__Eukaryota; k__Fungi
OTU217	0	0	0	0	0	0	0	0	0	0	1	3	3	2	7	d__Eukaryota; k__Fungi; p__Ascomycota; c__Sordariomycetes; o__Hypocreales; f__Bionectriaceae
OTU218	0	0	0	0	0	3	8	2	0	1	39	37	10	6	41	d__Eukaryota; k__Fungi; p__Ascomycota; c__Eurotiomycetes; o__Eurotiales; f__Trichocomaceae; g__Paecilomyces; s__Paecilomyces_marquandii
OTU219	0	8	8	5	3	0	0	0	0	0	0	0	0	0	0	d__Eukaryota; k__Fungi; p__Ascomycota; c__Sordariomycetes; o__Hypocreales; f__Nectriaceae; g__Volutella; s__Volutella_sp
OTU220	1	0	1	0	0	0	0	0	0	0	0	0	0	0	0	d__Eukaryota; k__Fungi; p__Ascomycota; c__Sordariomycetes; o__Hypocreales
OTU221	0	0	0	0	0	0	1	1	0	1	0	0	0	0	0	d__Eukaryota; k__Fungi
OTU222	0	0	0	0	0	0	0	0	0	0	43	66	204	25	45	d__Eukaryota; k__Fungi
OTU223	0	0	0	0	0	0	2	0	0	1	1	0	0	0	0	d__Eukaryota; k__Fungi; p__Ascomycota; c__Dothideomycetes; o__Pleosporales; f__Pleomassariaceae; g__unidentified; s__Pleomassariaceae_sp
OTU224	0	0	0	0	0	0	0	3	0	0	0	0	0	0	0	d__Eukaryota; k__Fungi
OTU225	3	1	0	0	2	0	0	0	0	0	0	0	0	1	0	d__Eukaryota; k__Fungi
OTU226	0	0	0	0	0	0	0	0	0	0	0	0	0	3	0	d__Eukaryota; k__Fungi
OTU227	18	17	12	17	17	0	0	0	0	0	5	3	3	4	4	d__Eukaryota; k__Fungi
OTU228	0	3	0	1	1	0	0	0	0	0	0	0	0	0	0	d__Eukaryota; k__Fungi
OTU229	0	2	0	3	1	0	0	0	0	0	0	0	0	1	0	d__Eukaryota; k__Fungi
OTU230	0	0	0	0	0	1	0	1	1	3	0	0	1	0	0	d__Eukaryota; k__Fungi
OTU231	0	4	2	1	6	0	2	0	2	1	68	49	55	44	59	d__Eukaryota; k__Fungi; p__Ascomycota
OTU232	0	0	0	0	0	0	0	0	0	0	2	14	0	0	50	d__Eukaryota; k__Fungi
OTU233	3	1	1	2	0	0	0	0	0	0	0	0	0	0	0	d__Eukaryota; k__Fungi; p__Ascomycota
OTU234	82	30	56	112	50	7	0	1	0	6	0	0	0	0	0	d__Eukaryota; k__Fungi; p__Zygomycota; c__Incertae_Sedis; o__Mortierellales; f__Mortierellaceae; g__Mortierella; s__Mortierella_sp_16WV03A
OTU235	0	0	0	0	0	0	5	0	0	1	0	0	0	0	0	d__Eukaryota; k__Fungi
OTU236	0	0	0	0	0	2	3	0	6	0	0	0	0	0	0	d__Eukaryota; k__Fungi; p__Ascomycota; c__Dothideomycetes; o__Botryosphaeriales; f__unidentified; g__unidentified; s__Botryosphaeriales_sp
OTU237	0	0	0	9	0	0	0	0	0	0	0	0	0	0	0	d__Eukaryota; k__Fungi
OTU238	1	0	0	0	0	0	1	0	1	1	2	3	0	1	5	d__Eukaryota; k__Fungi
OTU239	0	0	0	0	0	0	0	0	0	0	0	0	3	0	0	d__Eukaryota; k__Fungi; p__Basidiomycota; c__Agaricomycetes; o__Agaricales; f__Agaricaceae; g__Cystolepiota; s__Cystolepiota_seminuda
OTU240	0	0	0	0	0	0	0	0	0	0	0	1	0	0	1	d__Eukaryota; k__Fungi; p__Ascomycota; c__Sordariomycetes; o__Hypocreales; f__Nectriaceae
OTU241	0	0	0	0	0	0	0	0	0	0	0	0	2	0	0	d__Eukaryota; k__Fungi; p__Ascomycota; c__Sordariomycetes; o__Sordariales; f__Chaetomiaceae; g__Thielavia; s__Thielavia_microspora
OTU242	0	0	0	4	0	0	0	0	0	0	1	0	0	0	0	d__Eukaryota; k__Fungi
OTU243	56	42	38	51	15	0	0	0	0	0	0	0	0	0	0	d__Eukaryota; k__Fungi; p__Ascomycota
OTU244	0	0	0	0	0	0	0	0	0	0	5	1	4	6	8	d__Eukaryota; k__Fungi; p__Ascomycota; c__Sordariomycetes; o__Hypocreales; f__Bionectriaceae; g__Stephanonectria; s__Stephanonectria_sp_HN_02
OTU245	1	0	1	4	5	0	0	0	0	0	0	0	0	0	0	d__Eukaryota; k__Fungi; p__Basidiomycota
OTU246	4	5	1	2	0	0	0	0	0	0	1	0	1	0	0	d__Eukaryota; k__Fungi; p__Basidiomycota; c__Ustilaginomycetes; o__Ustilaginales; f__Ustilaginaceae; g__Ustilago; s__Ustilago_crameri
OTU247	0	0	0	0	0	20	42	41	22	29	0	0	0	0	0	d__Eukaryota; k__Fungi; p__Basidiomycota; c__Agaricomycetes; o__Cantharellales; f__Ceratobasidiaceae
OTU248	0	0	0	0	0	0	0	0	0	0	3	0	0	0	0	d__Eukaryota; k__Fungi
OTU249	0	0	0	0	0	0	0	0	0	0	1	2	1	0	6	d__Eukaryota; k__Fungi; p__Ascomycota; c__Eurotiomycetes; o__Chaetothyriales; f__Chaetothyriaceae; g__Cyphellophora
OTU250	4	2	1	1	2	0	0	0	0	0	0	0	0	0	0	d__Eukaryota; k__Fungi; p__Ascomycota
OTU251	1	1	0	0	0	0	0	0	0	0	0	0	2	0	0	d__Eukaryota; k__Fungi
OTU252	0	0	0	0	0	63	4	6	13	17	0	0	0	0	0	d__Eukaryota; k__Fungi
OTU253	0	0	0	0	0	0	2	0	0	1	0	0	0	0	0	d__Eukaryota; k__Fungi
OTU254	0	0	0	0	0	52	113	36	21	35	0	0	0	0	0	d__Eukaryota; k__Fungi; p__Chytridiomycota; c__Chytridiomycetes; o__Rhizophydiales; f__Rhizophydiaceae; g__Rhizophydium; s__Rhizophydium_sp
OTU255	8	4	4	12	2	0	0	1	0	0	7	15	5	25	12	d__Eukaryota; k__Fungi; p__Ascomycota; c__Incertae_Sedis; o__Incertae_Sedis; f__Incertae_Sedis; g__unidentified; s__Ascomycota_sp
OTU256	37	8	21	25	16	14	10	8	2	4	51	59	46	27	56	d__Eukaryota; k__Fungi; p__Ascomycota; c__Sordariomycetes; o__Hypocreales; f__Nectriaceae; g__Volutella; s__Volutella_sp
OTU257	0	0	0	2	0	0	0	0	0	0	2	0	2	3	4	d__Eukaryota; k__Fungi
OTU258	6	2	3	9	4	0	0	0	0	0	0	0	0	0	0	d__Eukaryota; k__Fungi; p__Ascomycota
OTU259	0	0	0	0	0	8	1	0	0	19	0	0	0	0	0	d__Eukaryota; k__Fungi
OTU260	0	0	0	0	1	0	1	0	0	0	0	0	0	0	0	d__Eukaryota; k__Fungi; p__Ascomycota; c__Eurotiomycetes; o__Chaetothyriales; f__Herpotrichiellaceae; g__unidentified; s__Herpotrichiellaceae_sp
OTU261	0	0	0	0	0	0	0	0	0	0	3	0	0	0	0	d__Eukaryota; k__Fungi
OTU262	0	0	0	0	0	0	0	0	0	0	0	0	0	2	3	d__Eukaryota; k__Fungi
OTU263	0	0	0	0	0	0	1	0	0	0	0	3	1	6	3	d__Eukaryota; k__Fungi
OTU264	0	0	0	0	0	2	1	1	0	14	0	0	0	0	0	d__Eukaryota; k__Fungi
OTU265	0	0	0	0	0	0	0	0	0	0	1	0	0	2	0	d__Eukaryota; k__Fungi
OTU266	2	0	0	0	0	1	0	0	0	0	0	0	0	0	0	d__Eukaryota; k__Fungi
OTU267	0	35	0	0	0	0	0	0	0	0	0	0	0	0	0	d__Eukaryota; k__Fungi
OTU268	0	0	0	0	0	3	1	0	0	2	0	0	0	0	0	d__Eukaryota; k__Fungi
OTU269	1	0	0	2	1	0	0	0	0	0	0	1	2	0	1	d__Eukaryota; k__Fungi
OTU270	0	0	0	0	0	0	0	0	0	0	0	0	1	2	0	d__Eukaryota; k__Fungi
OTU271	14	3	4	6	2	0	0	0	0	0	9	12	6	6	7	d__Eukaryota; k__Fungi; p__Ascomycota; c__Dothideomycetes; o__Pleosporales; f__Cucurbitariaceae; g__Curreya; s__Curreya_sp
OTU272	0	0	0	0	0	7	0	7	1	0	0	0	0	0	0	d__Eukaryota; k__Fungi
OTU273	0	0	0	0	0	0	0	0	0	0	1	0	0	1	0	d__Eukaryota; k__Fungi
OTU274	0	0	0	0	0	0	0	0	0	2	0	0	0	0	0	d__Eukaryota; k__Fungi
OTU275	0	0	0	0	0	8	15	86	5	9	0	0	0	0	0	d__Eukaryota; k__Fungi; p__Ascomycota; c__Sordariomycetes; o__Xylariales
OTU276	0	0	2	2	2	0	0	0	0	0	0	0	0	1	0	d__Eukaryota; k__Fungi
OTU277	0	0	0	0	0	1	0	0	2	0	0	0	0	0	0	d__Eukaryota; k__Fungi
OTU278	1	0	1	0	2	0	0	0	0	0	3	0	1	2	0	d__Eukaryota; k__Fungi
OTU279	1	0	0	0	0	0	0	0	0	0	5	4	3	4	0	d__Eukaryota; k__Fungi; p__Ascomycota
OTU280	0	0	0	0	0	0	17	10	0	11	0	0	0	0	0	d__Eukaryota; k__Fungi
OTU281	0	0	0	0	0	1	8	2	2	2	0	0	0	0	0	d__Eukaryota; k__Fungi
OTU282	0	0	0	0	0	5	0	0	0	6	0	0	0	0	0	d__Eukaryota; k__Fungi
OTU283	0	0	0	0	0	0	0	0	0	0	62	75	60	36	79	d__Eukaryota; k__Fungi
OTU284	148	99	69	93	61	0	2	0	0	0	202	227	116	136	241	d__Eukaryota; k__Fungi; p__Ascomycota; c__Eurotiomycetes; o__Chaetothyriales; f__Herpotrichiellaceae; g__Capronia; s__Capronia_sp
OTU285	0	0	0	0	0	0	0	0	0	0	0	0	2	0	0	d__Eukaryota; k__Fungi
OTU286	0	0	0	0	0	0	0	0	0	0	0	4	0	0	0	d__Eukaryota; k__Fungi; p__Ascomycota; c__Dothideomycetes
OTU287	0	0	0	0	0	0	0	2	0	2	0	0	0	0	0	d__Eukaryota; k__Fungi
OTU288	0	0	0	0	0	0	0	0	0	0	6	6	1	6	3	d__Eukaryota; k__Fungi
OTU289	0	0	0	0	0	2	0	1	0	0	0	0	0	0	0	d__Eukaryota; k__Fungi
OTU290	2	2	0	3	1	0	0	0	0	0	1	0	0	0	0	d__Eukaryota; k__Fungi; p__Ascomycota; c__Sordariomycetes; o__Hypocreales
OTU291	1	2	1	0	0	0	0	0	1	1	0	0	1	0	1	d__Eukaryota; k__Fungi; p__Ascomycota; c__Dothideomycetes; o__Pleosporales; f__Phaeosphaeriaceae; g__Phaeoseptoria; s__Phaeoseptoria_sp_FF_2011
OTU292	1	0	0	0	0	0	0	0	0	0	2	0	0	0	2	d__Eukaryota; k__Fungi; p__Ascomycota; c__Sordariomycetes
OTU293	1	2	0	0	1	0	0	0	0	0	3	0	0	0	0	d__Eukaryota; k__Fungi
OTU294	1	2	0	1	0	0	0	0	0	0	0	0	1	0	2	d__Eukaryota; k__Fungi; p__Basidiomycota
OTU295	0	0	0	0	0	32	63	16	8	37	0	0	0	0	0	d__Eukaryota; k__Fungi; p__Ascomycota; c__Leotiomycetes
OTU296	0	0	0	0	0	0	0	2	0	0	0	0	0	0	0	d__Eukaryota; k__Fungi
OTU297	27	5	45	1	1	0	0	0	0	0	0	1	0	2	2	d__Eukaryota; k__Fungi; p__Ascomycota
OTU298	2	15	13	6	1	0	0	0	0	0	45	32	27	18	38	d__Eukaryota; k__Fungi; p__Ascomycota; c__Sordariomycetes; o__Hypocreales; f__Incertae_Sedis; g__Stilbella; s__Stilbella_sp
OTU299	0	0	0	3	0	0	2	0	0	0	1	1	0	0	1	d__Eukaryota; k__Fungi; p__Basidiomycota; c__Incertae_Sedis; o__Malasseziales; f__Incertae_Sedis; g__Malassezia; s__Malassezia_globosa
OTU300	0	0	0	4	0	0	0	0	0	0	0	0	0	0	0	d__Eukaryota; k__Fungi
OTU301	0	0	0	0	0	0	0	0	0	0	2	1	0	3	4	d__Eukaryota; k__Fungi
OTU302	0	0	0	0	0	0	0	0	0	0	1	0	1	1	0	d__Eukaryota; k__Fungi
OTU303	24	14	11	23	3	0	0	0	0	0	1	1	1	0	0	d__Eukaryota; k__Fungi; p__Ascomycota
OTU304	0	0	0	0	0	2	0	0	0	0	0	0	0	0	0	d__Eukaryota; k__Fungi
OTU305	7	9	2	4	0	0	0	0	0	0	0	2	1	4	1	d__Eukaryota; k__Fungi
OTU306	0	0	1	1	0	0	0	0	0	0	0	0	0	0	0	d__Eukaryota; k__Fungi
OTU307	1	0	0	0	0	0	0	0	0	0	0	2	0	0	0	d__Eukaryota; k__Fungi
OTU308	0	0	0	0	0	0	0	0	0	0	0	2	0	1	0	d__Eukaryota; k__Fungi
OTU309	0	0	0	0	0	0	0	0	0	0	6	12	13	6	10	d__Eukaryota; k__Fungi; p__Ascomycota; c__Dothideomycetes; o__Pleosporales; f__unidentified; g__unidentified; s__Pleosporales_sp
OTU310	1	0	4	6	21	1	1	0	5	0	3	11	20	68	7	d__Eukaryota; k__Fungi
OTU311	0	0	0	0	0	26	326	19	13	61	0	0	0	0	0	d__Eukaryota; k__Fungi; p__Zygomycota; c__Incertae_Sedis; o__Mortierellales; f__Mortierellaceae; g__Mortierella
OTU312	95	13	11	18	13	0	0	0	0	0	23	22	17	25	347	d__Eukaryota; k__Fungi; p__Ascomycota; c__Dothideomycetes; o__Pleosporales; f__Leptosphaeriaceae; g__Leptosphaeria; s__Leptosphaeria_sp_ntu59
OTU313	0	0	0	0	0	1	2	1	3	3	0	0	0	0	0	d__Eukaryota; k__Fungi
OTU314	16	13	15	29	7	7	2	0	0	3	32	60	54	53	30	d__Eukaryota; k__Fungi
OTU315	0	0	0	0	0	0	1	6	3	6	0	0	0	0	0	d__Eukaryota; k__Fungi; p__Basidiomycota
OTU316	0	0	0	0	0	2	0	0	0	0	0	0	0	0	0	d__Eukaryota; k__Fungi
OTU317	3	0	1	1	3	0	0	0	0	0	0	0	0	0	0	d__Eukaryota; k__Fungi
OTU318	0	0	1	0	0	0	0	0	0	0	7	14	6	5	13	d__Eukaryota; k__Fungi; p__Ascomycota; c__Sordariomycetes; o__Hypocreales; f__Hypocreaceae; g__Trichoderma; s__Trichoderma_sp_TR057
OTU319	0	0	0	0	0	1	0	0	0	1	0	1	0	2	0	d__Eukaryota; k__Fungi
OTU320	0	0	0	0	0	0	6	12	1	7	1	0	0	0	0	d__Eukaryota; k__Fungi; p__Ascomycota; c__Incertae_Sedis; o__Incertae_Sedis; f__Incertae_Sedis; g__Chalara
OTU321	0	0	0	0	0	14	20	12	9	16	0	0	0	0	0	d__Eukaryota; k__Fungi; p__Basidiomycota; c__Agaricomycetes; o__Trechisporales; f__Hydnodontaceae; g__Trechispora
OTU322	0	0	0	0	0	0	2	0	0	1	0	0	0	0	0	d__Eukaryota; k__Fungi
OTU323	4	0	2	0	1	0	0	0	0	0	5	0	0	1	0	d__Eukaryota; k__Fungi; p__Ascomycota; c__Dothideomycetes; o__Pleosporales; f__Leptosphaeriaceae; g__Leptosphaeria
OTU324	1	0	0	2	1	0	0	0	0	0	0	0	0	0	1	d__Eukaryota; k__Fungi
OTU325	0	0	0	0	0	6	3	0	0	1	0	0	0	0	0	d__Eukaryota; k__Fungi; p__Basidiomycota; c__Exobasidiomycetes; o__Entylomatales; f__Entylomataceae; g__Entyloma
OTU326	0	0	0	0	0	0	0	0	0	0	1	0	0	2	0	d__Eukaryota; k__Fungi
OTU327	0	0	0	0	0	0	2	0	0	0	0	0	0	0	0	d__Eukaryota; k__Fungi; p__Ascomycota
OTU328	0	0	0	0	0	4	1	10	98	0	0	2	0	0	0	d__Eukaryota; k__Fungi; p__Basidiomycota; c__Agaricomycetes; o__Auriculariales; f__unidentified; g__unidentified; s__Auriculariales_sp
OTU329	0	0	0	0	0	0	0	0	0	0	0	1	0	1	0	d__Eukaryota; k__Fungi
OTU330	0	0	0	6	0	0	0	0	0	0	0	0	0	1	0	d__Eukaryota; k__Fungi
OTU331	1	0	0	0	0	0	0	0	0	0	0	0	0	0	1	d__Eukaryota; k__Fungi
OTU332	0	0	0	0	0	0	0	0	0	0	0	0	0	3	1	d__Eukaryota; k__Fungi
OTU333	0	0	0	0	0	0	0	2	0	0	14	16	7	7	14	d__Eukaryota; k__Fungi; p__Ascomycota; c__Eurotiomycetes; o__Chaetothyriales; f__Herpotrichiellaceae; g__unidentified; s__Herpotrichiellaceae_sp
OTU334	0	0	0	0	0	0	0	0	0	0	3	0	0	0	0	d__Eukaryota; k__Fungi; p__Ascomycota
OTU335	3	4	2	2	0	2	0	0	0	0	0	0	0	1	2	d__Eukaryota; k__Fungi; p__Basidiomycota; c__Agaricomycetes; o__Cantharellales; f__Ceratobasidiaceae
OTU336	0	0	0	0	0	0	0	2	0	0	0	0	0	0	0	d__Eukaryota; k__Fungi
OTU337	0	0	1	0	0	0	0	0	0	0	0	0	0	2	0	d__Eukaryota; k__Fungi; p__Basidiomycota; c__Tremellomycetes; o__Filobasidiales; f__Filobasidiaceae; g__Cryptococcus; s__Cryptococcus_fuscescens
OTU338	0	0	0	2	2	0	0	0	0	0	0	0	0	0	0	d__Eukaryota; k__Fungi
OTU339	0	0	3	2	0	0	0	0	0	0	0	0	0	0	0	d__Eukaryota; k__Fungi; p__Zygomycota; c__Incertae_Sedis; o__Mortierellales; f__Mortierellaceae; g__Mortierella
OTU340	12	1	3	4	0	2	4	6	2	1	0	0	0	0	0	d__Eukaryota; k__Fungi; p__Ascomycota; c__Sordariomycetes; o__Xylariales; f__Amphisphaeriaceae; g__Pestalotiopsis; s__Pestalotiopsis_clavispora
OTU341	1	0	0	0	0	0	0	0	0	0	1	7	7	2	3	d__Eukaryota; k__Fungi
OTU342	0	0	0	0	0	0	1	4	0	0	0	0	0	0	0	d__Eukaryota; k__Fungi
OTU343	0	0	0	0	0	17	210	85	71	34	0	0	0	0	0	d__Eukaryota; k__Fungi; p__Ascomycota; c__Dothideomycetes; o__Venturiales; f__Venturiaceae; g__unidentified; s__Venturiaceae_sp
OTU344	0	0	0	7	0	0	0	0	0	0	0	0	0	0	0	d__Eukaryota; k__Fungi
OTU345	0	0	0	0	0	10	9	13	4	3	0	0	0	0	0	d__Eukaryota; k__Fungi
OTU346	0	0	0	0	0	2	0	0	0	0	0	0	0	0	0	d__Eukaryota; k__Fungi; p__Ascomycota; c__Dothideomycetes; o__Botryosphaeriales; f__Botryosphaeriaceae; g__Neofusicoccum
OTU347	0	0	0	0	0	0	0	0	0	0	1	0	2	1	0	d__Eukaryota; k__Fungi
OTU348	0	0	0	0	0	10	7	11	2	16	0	0	0	0	0	d__Eukaryota; k__Fungi
OTU349	0	0	0	0	0	3	0	0	0	0	0	0	0	0	0	d__Eukaryota; k__Fungi
OTU350	0	0	0	0	0	18	13	10	6	35	0	1	0	2	0	d__Eukaryota; k__Fungi; p__Ascomycota; c__Sordariomycetes; o__Chaetosphaeriales; f__Chaetosphaeriaceae; g__Chloridium
OTU351	1	1	0	0	0	0	0	0	0	1	3	0	2	1	0	d__Eukaryota; k__Fungi; p__Basidiomycota
OTU352	0	0	0	0	0	3	0	1	0	0	0	0	0	0	0	d__Eukaryota; k__Fungi
OTU353	0	0	0	0	0	4	1	0	1	0	0	0	0	0	0	d__Eukaryota; k__Fungi; p__Ascomycota; c__Dothideomycetes; o__Botryosphaeriales; f__Botryosphaeriaceae; g__Phaeobotryon; s__Phaeobotryon_cupressi
OTU354	0	1	1	0	2	0	0	0	0	0	0	0	0	1	0	d__Eukaryota; k__Fungi
OTU355	11	1	1	0	1	0	0	0	0	0	0	0	0	0	0	d__Eukaryota; k__Fungi
OTU356	0	0	0	0	0	3	5	5	0	1	0	0	0	0	0	d__Eukaryota; k__Fungi; p__Basidiomycota; c__Agaricomycetes
OTU357	0	0	0	1	0	0	0	0	0	0	0	1	0	0	1	d__Eukaryota; k__Fungi
OTU358	0	0	0	0	0	0	2	0	0	0	35	20	21	22	35	d__Eukaryota; k__Fungi; p__Ascomycota; c__Dothideomycetes; o__Capnodiales
OTU359	0	0	0	0	0	4	3	6	0	5	0	0	0	0	0	d__Eukaryota; k__Fungi
OTU360	0	0	0	0	0	0	2	1	0	1	0	0	0	0	0	d__Eukaryota; k__Fungi
OTU361	0	0	0	0	0	0	2	0	0	0	0	0	0	0	0	d__Eukaryota; k__Fungi
OTU362	0	0	0	0	0	0	3	0	1	0	0	0	0	0	0	d__Eukaryota; k__Fungi
OTU363	2	5	8	15	17	0	0	0	0	0	0	0	0	0	0	d__Eukaryota; k__Fungi
OTU364	0	0	0	0	0	0	0	0	0	0	0	4	12	7	1	d__Eukaryota; k__Fungi
OTU365	0	0	0	0	1	0	0	0	0	0	0	1	1	0	0	d__Eukaryota; k__Fungi
OTU366	0	0	0	0	0	0	0	0	0	0	0	2	25	1	0	d__Eukaryota; k__Fungi; p__Ascomycota
OTU367	0	0	0	2	0	0	0	0	0	0	0	0	1	0	0	d__Eukaryota; k__Fungi; p__Ascomycota
OTU368	0	0	0	0	0	0	0	0	2	0	0	0	0	0	0	d__Eukaryota; k__Fungi
OTU369	1	0	0	0	8	0	0	0	0	0	1	0	0	2	0	d__Eukaryota; k__Fungi
OTU370	0	0	0	1	0	0	0	0	0	0	1	0	0	3	0	d__Eukaryota; k__Fungi
OTU371	0	1	1	0	3	0	0	0	0	0	0	0	0	0	0	d__Eukaryota; k__Fungi
OTU372	2	0	0	1	0	0	0	0	0	0	0	0	0	0	0	d__Eukaryota; k__Fungi
OTU373	3	0	0	8	0	0	0	0	0	0	3	1	0	0	3	d__Eukaryota; k__Fungi
OTU374	1	8	18	7	9	0	0	0	0	0	2	0	1	0	0	d__Eukaryota; k__Fungi; p__Basidiomycota; c__Agaricomycetes; o__Agaricales; f__Agaricaceae; g__Lepiota; s__Lepiota_cristata
OTU375	0	0	0	0	0	0	0	0	0	0	5	0	2	0	9	d__Eukaryota; k__Fungi; p__Ascomycota; c__Sordariomycetes; o__Hypocreales
OTU376	0	0	0	0	0	0	0	0	0	0	25	2	0	0	22	d__Eukaryota; k__Fungi
OTU377	1032	666	844	429	682	26	35	17	16	7	420	549	359	324	381	d__Eukaryota; k__Fungi; p__Ascomycota; c__Dothideomycetes; o__Capnodiales; f__Davidiellaceae; g__Cladosporium
OTU378	0	1	0	0	0	0	0	0	5	2	0	0	0	0	0	d__Eukaryota; k__Fungi
OTU379	3	3	3	7	3	0	0	0	0	0	57	23	23	9	26	d__Eukaryota; k__Fungi; p__Basidiomycota; c__Agaricomycetes; o__Russulales; f__Stephanosporaceae; g__Cristinia; s__Cristinia_helvetica
OTU380	0	0	0	0	0	0	0	0	0	0	3	0	0	0	0	d__Eukaryota; k__Fungi; p__Ascomycota; c__Sordariomycetes; o__Microascales; f__Microascaceae; g__Scedosporium; s__Scedosporium_prolificans
OTU381	3	9	5	4	1	0	0	0	0	0	2	1	0	3	1	d__Eukaryota; k__Fungi; p__Chytridiomycota; c__Chytridiomycetes; o__Spizellomycetales; f__Spizellomycetaceae; g__Powellomyces; s__Powellomyces_hirtus
OTU382	0	0	0	0	0	1	2	2	2	1	0	0	0	0	0	d__Eukaryota; k__Fungi
OTU383	0	0	0	0	0	0	0	0	0	0	0	0	2	2	1	d__Eukaryota; k__Fungi; p__Ascomycota; c__Dothideomycetes; o__Pleosporales; f__Sporormiaceae; g__Preussia
OTU384	0	0	0	7	0	0	0	0	0	0	0	0	0	1	0	d__Eukaryota; k__Fungi
OTU385	0	0	0	1	0	2	0	0	0	6	1	1	1	0	0	d__Eukaryota; k__Fungi
OTU386	0	0	0	0	0	0	0	0	0	0	8	0	0	0	0	d__Eukaryota; k__Fungi; p__Ascomycota; c__Sordariomycetes; o__Hypocreales; f__Nectriaceae; g__Fusarium; s__Fusarium_delphinoides
OTU387	0	0	0	0	3	0	0	0	0	0	0	0	0	0	0	d__Eukaryota; k__Fungi
OTU388	0	0	0	0	0	22	34	1	4	10	0	0	0	0	0	d__Eukaryota; k__Fungi
OTU389	3	0	0	0	0	0	0	0	0	0	2	0	0	0	0	d__Eukaryota; k__Fungi
OTU390	0	0	0	0	0	2	1	5	0	0	0	0	0	0	0	d__Eukaryota; k__Fungi
OTU391	0	0	0	0	0	6	12	8	4	6	0	0	0	0	0	d__Eukaryota; k__Fungi
OTU392	0	0	0	0	0	0	0	0	0	0	11	0	6	1	12	d__Eukaryota; k__Fungi
OTU393	0	0	0	0	0	0	0	0	0	0	4	0	2	4	5	d__Eukaryota; k__Fungi; p__Ascomycota
OTU394	0	0	0	0	0	1	2	9	2	1	0	0	0	0	0	d__Eukaryota; k__Fungi
OTU395	0	0	0	0	0	0	0	0	0	0	4	0	0	0	0	d__Eukaryota; k__Fungi; p__Ascomycota; c__Eurotiomycetes; o__Chaetothyriales
OTU396	0	0	0	0	0	0	0	0	0	0	0	5	0	2	1	d__Eukaryota; k__Fungi
OTU397	4	5	2	10	0	10	5	0	1	1	49	83	199	22	18	d__Eukaryota; k__Fungi; p__Ascomycota; c__Dothideomycetes; o__Pleosporales
OTU398	0	0	0	0	0	4	1	1	0	0	0	0	0	0	0	d__Eukaryota; k__Fungi
OTU399	0	0	0	0	1	0	0	0	0	0	14	12	5	6	7	d__Eukaryota; k__Fungi
OTU400	3	1	0	1	0	0	0	2	0	5	0	1	0	6	5	d__Eukaryota; k__Fungi; p__Ascomycota; c__Eurotiomycetes; o__Eurotiales; f__Trichocomaceae; g__Aspergillus; s__Aspergillus_aculeatus
OTU401	0	0	0	0	0	0	0	0	0	0	8	5	12	55	36	d__Eukaryota; k__Fungi
OTU402	0	0	0	0	0	3	0	0	1	0	0	0	0	0	0	d__Eukaryota; k__Fungi
OTU403	8	10	9	2	4	0	0	0	0	0	5	13	28	12	17	d__Eukaryota; k__Fungi
OTU404	0	0	0	0	0	0	0	0	0	0	1	1	1	13	0	d__Eukaryota; k__Fungi; p__Basidiomycota; c__Agaricomycetes; o__Agaricales; f__Entolomataceae; g__Entoloma
OTU405	0	0	0	0	0	0	0	0	0	0	3	2	7	4	0	d__Eukaryota; k__Fungi
OTU406	0	0	0	0	0	3	0	0	0	0	0	0	0	0	0	d__Eukaryota; k__Fungi
OTU407	0	0	0	0	0	0	0	1	3	0	0	0	0	0	0	d__Eukaryota; k__Fungi
OTU408	0	0	0	0	0	0	0	0	0	0	1	0	4	6	0	d__Eukaryota; k__Fungi
OTU409	6	2	2	6	5	0	0	0	0	0	4	1	7	18	5	d__Eukaryota; k__Fungi
OTU410	0	0	1	1	0	0	0	0	0	0	2	2	2	1	2	d__Eukaryota; k__Fungi; p__Ascomycota; c__Eurotiomycetes; o__Eurotiales; f__Trichocomaceae; g__Penicillium; s__Penicillium_canescens
OTU411	1	1	0	0	0	8	5	5	4	6	14	6	10	7	39	d__Eukaryota; k__Fungi; p__Ascomycota
OTU412	0	0	0	0	0	0	2	0	0	0	0	0	0	0	0	d__Eukaryota; k__Fungi; p__Ascomycota; c__Sordariomycetes; o__Coniochaetales; f__Coniochaetaceae; g__Lecythophora; s__Lecythophora_sp
OTU413	0	0	0	0	0	0	0	0	0	0	0	0	2	0	0	d__Eukaryota; k__Fungi; p__Ascomycota; c__Eurotiomycetes; o__Eurotiales; f__Trichocomaceae; g__Aspergillus; s__Aspergillus_terreus
OTU414	0	0	0	1	0	0	0	0	0	0	7	1	0	0	6	d__Eukaryota; k__Fungi
OTU415	0	0	0	0	0	0	1	0	0	1	2	1	0	0	0	d__Eukaryota; k__Fungi; p__Ascomycota; c__Sordariomycetes; o__Hypocreales; f__Clavicipitaceae; g__Villosiclava; s__Villosiclava_virens
OTU416	0	0	0	0	0	4	0	4	3	1	0	0	0	0	2	d__Eukaryota; k__Fungi; p__Ascomycota; c__Eurotiomycetes; o__Eurotiales; f__Trichocomaceae; g__Penicillium; s__Penicillium_chrysogenum
OTU417	2	0	1	3	2	0	0	0	0	0	0	0	0	0	0	d__Eukaryota; k__Fungi
OTU418	0	0	0	0	0	4	88	48	1	16	10	0	0	0	0	d__Eukaryota; k__Fungi; p__Ascomycota; c__Sordariomycetes; o__Hypocreales; f__Clavicipitaceae; g__Metarhizium; s__Metarhizium_lepidiotae
OTU419	0	0	0	0	0	0	0	0	0	0	3	0	0	0	0	d__Eukaryota; k__Fungi
OTU420	0	0	0	0	0	0	0	0	0	0	3	0	0	0	0	d__Eukaryota; k__Fungi
OTU421	0	0	0	0	0	0	0	0	0	0	16	5	3	6	1	d__Eukaryota; k__Fungi
OTU422	11	2	10	11	8	0	0	0	1	0	0	0	0	0	0	d__Eukaryota; k__Fungi
OTU423	0	0	0	0	0	1	0	0	0	8	0	0	0	0	0	d__Eukaryota; k__Fungi
OTU424	0	0	0	0	0	0	1	0	1	2	0	0	0	0	0	d__Eukaryota; k__Fungi; p__Ascomycota; c__Incertae_Sedis; o__Incertae_Sedis; f__Incertae_Sedis; g__Collembolispora; s__Collembolispora_barbata
OTU425	4	1	0	1	0	1	0	0	0	1	0	1	0	0	0	d__Eukaryota; k__Fungi
OTU426	0	1	0	0	1	0	0	0	0	0	0	0	0	0	0	d__Eukaryota; k__Fungi
OTU427	20	4	3	15	4	0	0	0	0	0	0	0	2	0	0	d__Eukaryota; k__Fungi; p__Ascomycota; c__Dothideomycetes; o__Botryosphaeriales; f__Botryosphaeriaceae
OTU428	0	10	0	0	0	0	0	0	0	0	0	0	0	0	0	d__Eukaryota; k__Fungi
OTU429	0	0	0	0	0	0	0	0	1	0	5	1	1	0	1	d__Eukaryota; k__Fungi; p__Ascomycota
OTU430	0	0	0	0	0	0	0	0	0	0	2	3	0	1	0	d__Eukaryota; k__Fungi; p__Basidiomycota
OTU431	0	0	0	0	0	0	1	1	1	0	0	0	0	0	0	d__Eukaryota; k__Fungi
OTU432	0	0	0	0	0	0	0	2	0	0	0	0	0	0	0	d__Eukaryota; k__Fungi
OTU433	24	25	12	27	20	0	0	0	0	0	0	0	0	0	0	d__Eukaryota; k__Fungi; p__Basidiomycota; c__Agaricomycetes; o__Cantharellales; f__Ceratobasidiaceae; g__Thanatephorus; s__Thanatephorus_sp
OTU434	2	0	1	0	0	0	0	0	0	0	1	1	6	8	0	d__Eukaryota; k__Fungi
OTU435	27	153	50	53	86	0	0	0	0	0	22	26	25	19	23	d__Eukaryota; k__Fungi; p__Basidiomycota; c__unidentified; o__unidentified; f__unidentified; g__unidentified; s__Basidiomycota_sp
OTU436	0	0	0	0	0	42	4	1	9	1	0	0	0	0	0	d__Eukaryota; k__Fungi
OTU437	0	0	0	0	0	8	0	0	0	6	0	0	0	0	0	d__Eukaryota; k__Fungi; p__Ascomycota; c__Sordariomycetes; o__Hypocreales; f__Ophiocordycipitaceae; g__Hirsutella; s__Hirsutella_rhossiliensis
OTU438	0	0	0	0	0	3	0	0	0	0	0	4	3	1	0	d__Eukaryota; k__Fungi
OTU439	7	9	6	16	18	3	3	0	2	0	2	19	16	16	9	d__Eukaryota; k__Fungi; p__Basidiomycota
OTU440	0	0	0	0	0	11	23	1	6	5	0	0	0	0	0	d__Eukaryota; k__Fungi
OTU441	0	0	1	0	0	0	0	0	0	0	0	6	0	0	1	d__Eukaryota; k__Fungi; p__Basidiomycota
OTU442	1	0	0	1	0	0	0	0	0	0	0	0	0	0	0	d__Eukaryota; k__Fungi; p__Ascomycota; c__Sordariomycetes; o__Sordariales; f__Incertae_Sedis; g__Carpoligna; s__Carpoligna_pleurothecii
OTU443	0	0	1	0	0	0	1	0	0	0	12	11	1	4	10	d__Eukaryota; k__Fungi; p__Ascomycota; c__Dothideomycetes; o__Capnodiales
OTU444	2	0	0	0	0	0	0	0	0	0	0	0	0	0	0	d__Eukaryota; k__Fungi; p__Basidiomycota
OTU445	0	0	0	2	0	0	0	0	0	0	0	2	0	7	7	d__Eukaryota; k__Fungi
OTU446	0	0	0	0	0	0	2	0	0	0	0	0	0	0	0	d__Eukaryota; k__Fungi
OTU447	0	0	0	0	0	3	0	2	1	3	0	0	0	0	0	d__Eukaryota; k__Fungi
OTU448	1	0	0	0	0	0	0	0	0	0	0	0	1	0	0	d__Eukaryota; k__Fungi; p__Ascomycota
OTU449	0	0	0	0	0	0	0	0	0	3	0	0	0	0	0	d__Eukaryota; k__Fungi; p__Ascomycota; c__Dothideomycetes; o__Pleosporales; f__Incertae_Sedis; g__Pyrenochaeta; s__Pyrenochaeta_unguis_hominis
OTU450	0	0	0	0	0	0	0	0	0	4	0	0	0	0	0	d__Eukaryota; k__Fungi
OTU451	8	1	12	1	6	0	0	0	0	0	0	0	0	0	0	d__Eukaryota; k__Fungi; p__Ascomycota; c__Sordariomycetes; o__Hypocreales
OTU452	4	2	5	5	0	0	0	1	0	0	29	34	19	10	21	d__Eukaryota; k__Fungi; p__Ascomycota; c__Sordariomycetes; o__Hypocreales; f__Bionectriaceae; g__Clonostachys; s__Clonostachys_rosea_f._catenulata
OTU453	0	0	0	0	0	0	0	0	0	0	0	0	2	0	0	d__Eukaryota; k__Fungi
OTU454	0	0	0	0	0	0	0	0	0	0	2	0	1	1	1	d__Eukaryota; k__Fungi
OTU455	0	0	0	0	0	0	0	0	0	0	1	0	1	0	0	d__Eukaryota; k__Fungi
OTU456	0	3	0	4	0	0	0	0	0	0	0	0	0	0	0	d__Eukaryota; k__Fungi; p__Basidiomycota; c__Agaricomycetes; o__Agaricales; f__Entolomataceae; g__Entoloma
OTU457	8	2	2	2	2	0	0	0	0	0	0	0	0	0	0	d__Eukaryota; k__Fungi; p__Basidiomycota
OTU458	9	1	4	1	2	0	0	1	0	0	0	0	0	0	0	d__Eukaryota; k__Fungi; p__Basidiomycota; c__Tremellomycetes; o__Filobasidiales; f__Filobasidiaceae; g__Cryptococcus; s__Cryptococcus_arrabidensis
OTU459	4	0	0	0	9	0	0	0	0	0	0	0	2	2	2	d__Eukaryota; k__Fungi
OTU460	0	0	0	0	0	0	0	0	0	0	0	0	3	0	1	d__Eukaryota; k__Fungi
OTU461	0	0	0	0	0	0	0	3	1	0	0	0	0	0	0	d__Eukaryota; k__Fungi; p__Basidiomycota
OTU462	0	0	0	0	1	0	0	0	0	0	2	0	0	0	0	d__Eukaryota; k__Fungi
OTU463	0	0	0	0	0	2	0	0	0	0	0	0	0	0	0	d__Eukaryota; k__Fungi; p__Ascomycota; c__Sordariomycetes; o__Xylariales
OTU464	0	0	0	0	0	4	10	3	0	3	0	0	0	0	0	d__Eukaryota; k__Fungi
OTU465	0	0	0	0	0	0	0	0	0	2	0	0	0	0	0	d__Eukaryota; k__Fungi
OTU466	0	0	0	0	0	0	0	0	0	0	24	0	0	4	1	d__Eukaryota; k__Fungi
OTU467	0	0	0	0	0	7	1	1	9	0	0	0	0	0	0	d__Eukaryota; k__Fungi; p__Ascomycota; c__Incertae_Sedis; o__Incertae_Sedis; f__Incertae_Sedis; g__Polyscytalum; s__Polyscytalum_sp
OTU468	0	0	0	0	0	3	1	2	0	0	0	0	0	0	0	d__Eukaryota; k__Fungi
OTU469	0	0	0	0	0	0	0	2	0	5	0	0	0	0	0	d__Eukaryota; k__Fungi
OTU470	0	0	0	0	0	8	14	9	6	4	0	0	0	0	0	d__Eukaryota; k__Fungi; p__Basidiomycota
OTU471	3	2	13	3	2	0	0	0	0	0	2	0	0	0	9	d__Eukaryota; k__Fungi; p__Ascomycota; c__Sordariomycetes; o__Hypocreales; f__Incertae_Sedis; g__Acremonium
OTU472	2	2	1	3	0	0	0	0	0	0	12	11	5	5	7	d__Eukaryota; k__Fungi; p__Ascomycota
OTU473	1	0	0	0	1	0	0	0	0	0	0	0	1	0	2	d__Eukaryota; k__Fungi; p__Ascomycota
OTU474	0	1	0	0	0	0	0	0	0	0	0	8	0	0	0	d__Eukaryota; k__Fungi
OTU475	0	0	0	0	0	0	7	1	0	0	0	0	0	0	0	d__Eukaryota; k__Fungi; p__Ascomycota; c__Sordariomycetes; o__Diaporthales; f__Diaporthaceae
OTU476	0	0	0	0	0	0	1	0	0	6	0	0	0	0	0	d__Eukaryota; k__Fungi; p__Ascomycota; c__Pezizomycetes; o__Pezizales; f__Ascobolaceae; g__Ascobolus
OTU477	0	0	0	0	0	1	0	0	0	2	0	0	0	0	0	d__Eukaryota; k__Fungi
OTU478	0	0	0	0	0	0	0	0	1	0	2	0	0	1	0	d__Eukaryota; k__Fungi
OTU479	0	0	0	0	0	1	1	0	1	1	0	0	0	0	0	d__Eukaryota; k__Fungi
OTU480	0	0	0	0	0	0	0	0	0	0	0	0	1	1	0	d__Eukaryota; k__Fungi
OTU481	0	0	0	137	0	0	0	0	0	0	0	0	0	1	0	d__Eukaryota; k__Fungi
OTU482	0	0	0	0	3	0	0	0	0	2	0	0	0	0	0	d__Eukaryota; k__Fungi
OTU483	0	0	0	0	0	0	1	0	0	0	0	1	2	0	0	d__Eukaryota; k__Fungi; p__Ascomycota; c__Eurotiomycetes; o__Chaetothyriales; f__Herpotrichiellaceae; g__Cladophialophora
OTU484	25	52	15	47	48	0	0	0	0	0	116	111	33	49	71	d__Eukaryota; k__Fungi
OTU485	1	0	1	1	0	0	0	0	0	0	0	2	3	4	2	d__Eukaryota; k__Fungi; p__Ascomycota; c__Sordariomycetes; o__Hypocreales
OTU486	1	5	0	9	0	0	0	0	0	0	0	0	4	1	0	d__Eukaryota; k__Fungi
OTU487	0	0	0	0	0	0	0	0	0	0	9	3	8	7	2	d__Eukaryota; k__Fungi
OTU488	0	0	0	0	0	1	8	0	0	16	0	0	0	0	0	d__Eukaryota; k__Fungi; p__Basidiomycota
OTU489	1	0	0	2	0	0	0	0	0	0	0	0	0	0	2	d__Eukaryota; k__Fungi
OTU490	0	0	0	0	0	0	1	0	0	2	0	0	0	0	0	d__Eukaryota; k__Fungi; p__Basidiomycota; c__Agaricomycetes; o__Hymenochaetales; f__Schizoporaceae; g__Xylodon
OTU491	0	0	0	1	0	0	0	0	0	0	1	0	0	0	0	d__Eukaryota; k__Fungi
OTU492	0	0	0	0	0	0	0	0	0	0	0	0	2	0	0	d__Eukaryota; k__Fungi; p__Ascomycota; c__Sordariomycetes; o__Hypocreales; f__Incertae_Sedis; g__Acremonium; s__Acremonium_alcalophilum
OTU493	0	0	0	1	0	0	0	0	0	0	4	2	5	3	3	d__Eukaryota; k__Fungi; p__Ascomycota; c__Eurotiomycetes; o__Chaetothyriales
OTU494	0	0	0	0	0	1	5	1	0	0	0	0	0	0	0	d__Eukaryota; k__Fungi; p__Zygomycota; c__Incertae_Sedis; o__Mucorales; f__Cunninghamellaceae; g__Gongronella; s__Gongronella_sp_F39b
OTU495	0	0	0	0	0	6	1	0	1	0	0	0	0	0	0	d__Eukaryota; k__Fungi
OTU496	2	1	1	1	2	0	3	0	1	0	0	4	2	0	3	d__Eukaryota; k__Fungi; p__Ascomycota; c__Dothideomycetes; o__Capnodiales; f__Davidiellaceae; g__Cladosporium; s__Cladosporium_sphaerospermum
OTU497	0	0	0	0	0	0	0	0	0	2	0	0	0	0	0	d__Eukaryota; k__Fungi; p__Ascomycota
OTU498	0	0	1	0	0	0	0	0	0	0	0	0	1	0	0	d__Eukaryota; k__Fungi; p__Ascomycota
OTU499	0	0	0	0	0	0	0	0	0	0	0	0	0	2	0	d__Eukaryota; k__Fungi
OTU500	0	0	0	0	0	2	0	3	1	2	0	0	0	0	0	d__Eukaryota; k__Fungi; p__Basidiomycota
OTU501	0	0	0	0	0	0	3	0	0	0	0	0	0	0	0	d__Eukaryota; k__Fungi
OTU502	0	0	2	0	0	0	0	0	0	0	0	0	0	0	0	d__Eukaryota; k__Fungi
OTU503	214	118	214	135	172	0	0	0	0	0	0	4	1	0	0	d__Eukaryota; k__Fungi; p__Ascomycota
OTU504	1	1	0	0	1	0	0	0	0	0	0	0	0	0	0	d__Eukaryota; k__Fungi; p__Glomeromycota; c__Glomeromycetes; o__Glomerales; f__Glomeraceae; g__Glomus; s__Glomus_sp_14_SUN_2011
OTU505	5	2	1	5	4	0	1	1	1	0	16	21	12	9	9	d__Eukaryota; k__Fungi
OTU506	1	4	0	6	5	0	0	0	0	0	1	0	1	3	2	d__Eukaryota; k__Fungi
OTU507	2	1	0	2	0	0	0	0	0	3	0	0	2	0	0	d__Eukaryota; k__Fungi
OTU508	0	1	0	0	0	0	0	0	0	0	2	3	10	22	3	d__Eukaryota; k__Fungi
OTU509	0	0	0	0	1	0	0	0	0	0	2	5	3	2	3	d__Eukaryota; k__Fungi; p__Ascomycota; c__Sordariomycetes
OTU510	0	0	0	13	1	0	0	0	0	0	0	0	0	0	0	d__Eukaryota; k__Fungi
OTU511	0	0	0	0	0	0	1	0	0	20	0	0	0	0	0	d__Eukaryota; k__Fungi
OTU512	86	97	103	113	72	0	0	0	0	0	0	0	0	0	0	d__Eukaryota; k__Fungi
OTU513	2	0	1	0	0	0	0	0	0	0	1	0	0	0	0	d__Eukaryota; k__Fungi; p__Ascomycota; c__Sordariomycetes; o__Hypocreales; f__Clavicipitaceae
OTU514	2	1	0	0	0	0	0	2	0	0	1	1	1	1	1	d__Eukaryota; k__Fungi
OTU515	5	1	2	6	3	2	9	5	1	4	0	0	0	0	0	d__Eukaryota; k__Fungi; p__Ascomycota; c__Eurotiomycetes; o__Eurotiales; f__Trichocomaceae; g__Penicillium
OTU516	0	0	0	0	1	1	0	0	0	0	0	0	1	1	1	d__Eukaryota; k__Fungi
OTU517	0	1	0	0	0	0	0	0	0	0	4	1	0	0	1	d__Eukaryota; k__Fungi
OTU518	0	1	1	3	3	0	0	0	0	0	14	9	8	17	10	d__Eukaryota; k__Fungi; p__Basidiomycota
OTU519	0	0	0	0	0	0	1	1	0	0	0	0	0	0	0	d__Eukaryota; k__Fungi
OTU520	0	0	0	0	0	5	1	0	0	23	0	0	0	0	0	d__Eukaryota; k__Fungi
OTU521	0	2	0	0	0	0	0	0	0	0	0	0	0	0	0	d__Eukaryota; k__Fungi
OTU522	0	0	0	0	0	0	0	0	0	3	0	0	0	0	0	d__Eukaryota; k__Fungi; p__Ascomycota
OTU523	5	1	4	9	5	0	0	0	0	0	12	0	2	3	9	d__Eukaryota; k__Fungi
OTU524	0	0	0	0	0	0	0	0	0	0	0	0	0	4	0	d__Eukaryota; k__Fungi
OTU525	0	0	0	0	0	0	0	0	0	0	0	0	0	2	0	d__Eukaryota; k__Fungi
OTU526	0	2	0	0	0	0	0	0	0	0	3	1	0	5	0	d__Eukaryota; k__Fungi
OTU527	0	0	0	0	0	0	1	0	0	2	0	0	0	0	0	d__Eukaryota; k__Fungi
OTU528	0	0	0	0	0	0	0	0	0	0	39	13	13	7	8	d__Eukaryota; k__Fungi; p__Ascomycota
OTU529	0	0	0	0	0	0	0	0	0	0	1	3	2	0	0	d__Eukaryota; k__Fungi
OTU530	0	0	0	0	0	0	2	2	0	0	0	0	0	0	0	d__Eukaryota; k__Fungi
OTU531	0	0	0	18	0	0	0	0	0	0	0	0	0	0	0	d__Eukaryota; k__Fungi
OTU532	0	0	0	2	0	0	0	0	1	0	0	0	0	0	0	d__Eukaryota; k__Fungi
OTU533	6	2	1	0	2	0	0	0	0	0	0	0	1	7	1	d__Eukaryota; k__Fungi
OTU534	0	0	0	0	0	0	0	0	1	5	0	0	0	0	0	d__Eukaryota; k__Fungi
OTU535	0	0	0	1	0	0	0	0	0	0	4	0	0	0	1	d__Eukaryota; k__Fungi
OTU536	0	0	0	0	0	0	3	0	0	0	0	0	0	0	0	d__Eukaryota; k__Fungi; p__Basidiomycota
OTU537	0	0	0	0	0	0	0	0	6	0	0	0	0	0	0	d__Eukaryota; k__Fungi
OTU538	0	0	0	0	0	3	2	0	0	0	0	0	0	0	0	d__Eukaryota; k__Fungi
OTU539	0	0	0	0	0	0	0	0	0	0	1	1	1	2	2	d__Eukaryota; k__Fungi; p__Ascomycota
OTU540	0	0	0	0	0	0	0	0	0	0	1	0	0	0	2	d__Eukaryota; k__Fungi
OTU541	0	0	0	0	0	0	0	0	0	0	0	2	0	0	0	d__Eukaryota; k__Fungi; p__Basidiomycota; c__Tremellomycetes; o__Filobasidiales; f__Filobasidiaceae; g__Cryptococcus; s__Cryptococcus_heimaeyensis
OTU542	0	0	0	0	0	0	3	0	0	6	0	0	0	0	0	d__Eukaryota; k__Fungi
OTU543	0	0	0	0	0	0	3	0	0	0	0	0	0	0	0	d__Eukaryota; k__Fungi; p__Ascomycota; c__Sordariomycetes; o__Xylariales; f__Amphisphaeriaceae
OTU544	0	0	0	0	0	0	0	0	0	0	0	2	3	2	2	d__Eukaryota; k__Fungi; p__Ascomycota; c__Sordariomycetes; o__Hypocreales
OTU545	0	0	0	0	0	1	0	0	0	1	0	0	0	0	0	d__Eukaryota; k__Fungi
OTU546	1	0	0	0	0	0	0	0	0	0	0	0	0	1	0	d__Eukaryota; k__Fungi
OTU547	0	0	0	0	0	0	0	0	0	0	1	2	0	1	0	d__Eukaryota; k__Fungi
OTU548	9	6	4	5	2	0	0	0	0	0	6	9	9	6	10	d__Eukaryota; k__Fungi
OTU549	0	0	0	0	0	42	38	32	8	63	0	0	0	0	1	d__Eukaryota; k__Fungi
OTU550	0	0	0	0	0	0	0	0	0	0	2	1	2	1	4	d__Eukaryota; k__Fungi; p__Ascomycota
OTU551	0	0	4	1	3	0	0	0	0	0	0	0	0	0	0	d__Eukaryota; k__Fungi
OTU552	0	0	0	0	0	5	0	0	0	0	0	0	0	0	0	d__Eukaryota; k__Fungi; p__Ascomycota
OTU553	391	235	346	337	428	89	56	59	163	85	435	517	509	374	591	d__Eukaryota; k__Fungi; p__Ascomycota; c__Dothideomycetes; o__Pleosporales; f__Pleosporaceae; g__Alternaria; s__Alternaria_alternata
OTU554	0	0	0	0	0	0	0	0	0	0	22	0	0	1	0	d__Eukaryota; k__Fungi
OTU555	1	0	0	0	0	0	0	0	0	0	2	0	0	0	1	d__Eukaryota; k__Fungi; p__Ascomycota; c__Sordariomycetes; o__Hypocreales; f__Hypocreaceae; g__Trichoderma; s__Trichoderma_citrinoviride
OTU556	6	3	49	29	7	0	0	0	0	0	0	0	8	0	0	d__Eukaryota; k__Fungi
OTU557	8	2	0	1	2	0	0	0	0	0	0	0	0	1	0	d__Eukaryota; k__Fungi
OTU558	2	0	0	1	1	0	0	0	0	0	6	0	0	0	0	d__Eukaryota; k__Fungi
OTU559	0	0	0	1	3	0	0	0	0	0	0	0	0	0	0	d__Eukaryota; k__Fungi; p__Chytridiomycota; c__Chytridiomycetes; o__Spizellomycetales; f__Spizellomycetaceae; g__Spizellomyces
OTU560	0	0	0	4	0	0	0	0	0	0	0	0	0	0	0	d__Eukaryota; k__Fungi
OTU561	0	0	0	0	0	0	14	0	0	0	0	0	0	0	0	d__Eukaryota; k__Fungi
OTU562	2	0	2	2	4	0	0	0	0	0	2	3	4	2	5	d__Eukaryota; k__Fungi; p__Basidiomycota; c__Tremellomycetes; o__unidentified; f__unidentified; g__unidentified; s__Tremellomycetes_sp
OTU563	1	1	0	2	0	0	0	0	0	0	3	2	3	2	0	d__Eukaryota; k__Fungi
OTU564	0	0	0	0	0	0	0	0	0	0	2	1	0	1	9	d__Eukaryota; k__Fungi; p__Ascomycota; c__Eurotiomycetes; o__Eurotiales; f__Trichocomaceae; g__Paecilomyces; s__Paecilomyces_marquandii
OTU565	0	0	2	1	0	0	0	0	0	0	2	2	0	1	3	d__Eukaryota; k__Fungi; p__Ascomycota; c__Incertae_Sedis; o__Incertae_Sedis; f__Incertae_Sedis; g__Scolecobasidium; s__Scolecobasidium_humicola
OTU566	0	0	0	0	1	0	4	0	1	1	2	0	1	0	0	d__Eukaryota; k__Fungi; p__Ascomycota; c__Saccharomycetes; o__Saccharomycetales; f__Incertae_Sedis; g__Candida
OTU567	0	0	0	0	0	313	553	387	326	347	0	1	0	0	0	d__Eukaryota; k__Fungi; p__Zygomycota; c__Incertae_Sedis; o__Mortierellales; f__Mortierellaceae; g__Mortierella
OTU568	0	0	0	0	0	0	0	0	0	0	0	0	0	0	3	d__Eukaryota; k__Fungi
OTU569	0	0	0	0	0	5	0	1	0	1	0	0	0	0	0	d__Eukaryota; k__Fungi; p__Basidiomycota
OTU570	9	8	10	10	3	0	0	0	0	0	0	1	2	0	0	d__Eukaryota; k__Fungi
OTU571	2	1	0	1	3	0	0	0	0	0	0	0	0	0	0	d__Eukaryota; k__Fungi; p__Ascomycota; c__Sordariomycetes; o__Sordariales; f__Lasiosphaeriaceae
OTU572	0	0	0	0	0	0	0	0	0	0	4	2	1	5	7	d__Eukaryota; k__Fungi
OTU573	0	0	1	1	0	0	0	0	0	0	1	7	1	6	10	d__Eukaryota; k__Fungi
OTU574	0	0	0	0	0	0	0	0	0	0	3	0	0	0	0	d__Eukaryota; k__Fungi; p__Ascomycota; c__Saccharomycetes; o__Saccharomycetales; f__Saccharomycetaceae; g__unidentified; s__Saccharomycetaceae_sp
OTU575	0	0	0	0	0	0	0	0	0	0	4	0	0	2	0	d__Eukaryota; k__Fungi
OTU576	2	0	4	5	7	0	0	0	0	0	122	234	195	128	228	d__Eukaryota; k__Fungi; p__Ascomycota; c__Eurotiomycetes; o__Eurotiales; f__Trichocomaceae; g__Paecilomyces; s__Paecilomyces_marquandii
OTU577	0	3	1	3	0	0	0	0	0	0	0	0	0	0	0	d__Eukaryota; k__Fungi
OTU578	4	0	0	0	2	0	0	0	0	0	8	10	16	4	13	d__Eukaryota; k__Fungi; p__Ascomycota; c__Sordariomycetes; o__Hypocreales
OTU579	0	0	0	0	0	0	0	0	0	0	0	0	0	0	3	d__Eukaryota; k__Fungi; p__Basidiomycota
OTU580	0	0	0	0	0	0	0	0	0	0	0	0	0	4	0	d__Eukaryota; k__Fungi; p__Ascomycota
OTU581	0	0	0	0	0	9	7	6	0	1	0	0	0	0	0	d__Eukaryota; k__Fungi; p__Ascomycota; c__Dothideomycetes; o__Capnodiales; f__Teratosphaeriaceae; g__Devriesia; s__Devriesia_sp
OTU582	6	1	0	0	1	0	0	0	0	0	0	0	0	0	0	d__Eukaryota; k__Fungi; p__Ascomycota; c__Sordariomycetes; o__Hypocreales; f__Incertae_Sedis
OTU583	0	0	1	1	0	0	0	0	0	0	0	0	0	2	0	d__Eukaryota; k__Fungi
OTU584	0	0	0	0	0	0	7	3	25	1	0	0	0	0	0	d__Eukaryota; k__Fungi; p__Basidiomycota; c__Microbotryomycetes; o__Sporidiobolales; f__Incertae_Sedis; g__Rhodotorula; s__Rhodotorula_phylloplana
OTU585	0	0	0	0	0	0	0	2	0	0	0	0	0	0	0	d__Eukaryota; k__Fungi
OTU586	0	0	0	3	0	0	0	0	0	0	0	0	0	0	0	d__Eukaryota; k__Fungi
OTU587	0	0	0	0	0	12	0	0	26	0	0	0	0	0	0	d__Eukaryota; k__Fungi
OTU588	0	0	0	0	0	0	7	0	0	0	0	0	0	0	2	d__Eukaryota; k__Fungi; p__Ascomycota; c__Sordariomycetes; o__Incertae_Sedis; f__Magnaporthaceae; g__Mycoleptodiscus; s__Mycoleptodiscus_sp_R_4426
OTU589	173	335	319	287	139	0	0	0	0	0	1	0	125	0	0	d__Eukaryota; k__Fungi
OTU590	2	7	2	9	3	1764	822	8357	153	223	9	7	5	7	4	d__Eukaryota; k__Fungi; p__Ascomycota; c__Dothideomycetes; o__Incertae_Sedis; f__Pseudeurotiaceae; g__Pseudogymnoascus; s__Pseudogymnoascus_roseus
OTU591	0	0	0	0	0	0	0	0	0	0	2	2	0	3	0	d__Eukaryota; k__Fungi
OTU592	0	0	0	0	0	0	0	0	0	0	0	0	0	5	0	d__Eukaryota; k__Fungi
OTU593	0	0	0	0	0	0	0	0	0	0	0	0	0	2	0	d__Eukaryota; k__Fungi
OTU594	0	0	0	0	0	0	0	0	0	0	4	3	5	0	5	d__Eukaryota; k__Fungi; p__Ascomycota; c__Eurotiomycetes
OTU595	0	0	0	0	41	0	0	0	0	0	758	929	77	2114	107	d__Eukaryota; k__Fungi
OTU596	0	0	0	0	0	16	16	16	6	10	0	0	0	0	0	d__Eukaryota; k__Fungi; p__Basidiomycota; c__Agaricomycetes; o__Polyporales
OTU597	0	0	0	0	0	0	0	0	0	0	1	2	2	3	14	d__Eukaryota; k__Fungi; p__Basidiomycota; c__Agaricomycetes
OTU598	0	0	0	0	2	9	1	2	0	2	0	0	0	0	0	d__Eukaryota; k__Fungi; p__Basidiomycota; c__Tremellomycetes; o__Filobasidiales; f__Filobasidiaceae; g__Cryptococcus
OTU599	0	2	0	0	0	0	0	0	0	0	0	2	0	0	0	d__Eukaryota; k__Fungi
OTU600	0	0	0	0	0	0	0	0	0	0	56	58	57	34	79	d__Eukaryota; k__Fungi; p__Ascomycota
OTU601	0	10	4	0	22	0	0	1	0	0	0	0	1	0	0	d__Eukaryota; k__Fungi
OTU602	0	0	0	0	0	0	0	0	0	0	1	0	2	1	1	d__Eukaryota; k__Fungi
OTU603	0	0	0	0	0	0	0	0	0	0	6	2	2	4	0	d__Eukaryota; k__Fungi; p__Basidiomycota
OTU604	0	0	1	0	0	0	0	0	1	0	5	5	5	5	6	d__Eukaryota; k__Fungi
OTU605	0	0	0	0	0	1	5	1	1	1	1	3	0	4	1	d__Eukaryota; k__Fungi
OTU606	0	0	0	0	0	0	1	0	0	3	0	0	0	0	0	d__Eukaryota; k__Fungi
OTU607	0	0	0	0	0	0	0	0	0	0	0	2	6	0	1	d__Eukaryota; k__Fungi
OTU608	0	0	0	0	0	0	0	0	0	0	3	4	86	15	13	d__Eukaryota; k__Fungi
OTU609	17	12	9	10	9	0	0	0	0	0	0	0	0	0	2	d__Eukaryota; k__Fungi; p__Ascomycota; c__Sordariomycetes; o__Hypocreales
OTU610	20	5	8	5	9	2	2	0	1	2	8	6	4	10	4	d__Eukaryota; k__Fungi; p__Ascomycota; c__Sordariomycetes; o__Hypocreales; f__Nectriaceae; g__Fusarium
OTU611	0	0	0	0	0	0	4	0	0	0	0	0	0	0	0	d__Eukaryota; k__Fungi
OTU612	0	0	0	0	0	0	1	1	0	0	3	1	3	0	1	d__Eukaryota; k__Fungi; p__Ascomycota; c__Sordariomycetes; o__Hypocreales; f__Clavicipitaceae; g__Metacordyceps; s__Pochonia_chlamydosporia_var_spinulospora
OTU613	0	0	0	0	0	0	0	5	0	3	0	0	0	0	0	d__Eukaryota; k__Fungi; p__Ascomycota; c__Sordariomycetes; o__Hypocreales; f__Ophiocordycipitaceae; g__Ophiocordyceps; s__Ophiocordyceps_sobolifera
OTU614	0	0	0	0	0	1	12	3	0	4	0	0	0	0	0	d__Eukaryota; k__Fungi
OTU615	3	16	122	63	71	0	0	0	0	0	34	0	1	42	1	d__Eukaryota; k__Fungi
OTU616	2	0	1	0	0	0	0	0	0	0	3	0	2	2	0	d__Eukaryota; k__Fungi; p__Basidiomycota; c__Agaricomycetes; o__Polyporales; f__Polyporaceae; g__Perenniporia; s__Perenniporia_fraxinea
OTU617	0	0	0	0	0	0	0	0	1	0	0	2	5	0	2	d__Eukaryota; k__Fungi
OTU618	0	0	0	0	0	0	0	2	1	0	0	0	0	0	0	d__Eukaryota; k__Fungi
OTU619	0	2	0	0	0	0	0	0	0	0	0	0	0	0	0	d__Eukaryota; k__Fungi
OTU620	0	0	0	0	0	0	0	0	0	0	3	1	0	1	3	d__Eukaryota; k__Fungi; p__Ascomycota; c__Sordariomycetes; o__Hypocreales; f__Cordycipitaceae
OTU621	42	22	28	21	35	0	0	0	0	0	4	1	1	5	12	d__Eukaryota; k__Fungi; p__Ascomycota; c__Dothideomycetes; o__Capnodiales; f__Mycosphaerellaceae
OTU622	9	2	3	5	2	0	0	0	1	0	0	0	0	0	4	d__Eukaryota; k__Fungi; p__Ascomycota; c__Sordariomycetes; o__Sordariales; f__Chaetomiaceae; g__Chaetomium
OTU623	0	0	0	0	0	0	0	0	2	0	0	0	0	0	0	d__Eukaryota; k__Fungi
OTU624	0	0	0	0	0	0	0	0	0	0	2	1	0	0	0	d__Eukaryota; k__Fungi
OTU625	0	0	0	0	0	0	0	0	0	0	1	2	1	0	2	d__Eukaryota; k__Fungi
OTU626	0	0	0	0	0	0	0	0	0	0	0	0	4	0	0	d__Eukaryota; k__Fungi
OTU627	0	0	0	2	0	0	0	0	0	0	0	0	0	0	0	d__Eukaryota; k__Fungi
OTU628	4	0	0	0	0	0	0	0	0	0	0	0	0	0	0	d__Eukaryota; k__Fungi; p__Ascomycota; c__Dothideomycetes; o__Pleosporales; f__Pleosporaceae; g__Curvularia; s__Curvularia_brachyspora
OTU629	0	0	0	0	0	1	0	1	0	0	0	0	0	0	0	d__Eukaryota; k__Fungi; p__Ascomycota; c__Sordariomycetes; o__Hypocreales
OTU630	8	3	4	7	9	0	0	0	0	0	0	0	0	0	0	d__Eukaryota; k__Fungi; p__Ascomycota; c__Dothideomycetes; o__Incertae_Sedis; f__Incertae_Sedis; g__Scleroconidioma; s__Scleroconidioma_sphagnicola
OTU631	0	0	0	0	0	0	0	1	0	0	0	0	0	0	2	d__Eukaryota; k__Fungi; p__Ascomycota; c__Dothideomycetes; o__Pleosporales; f__Incertae_Sedis; g__Periconia; s__Periconia_sp_9_MU_2012
OTU632	0	0	1	1	2	0	0	0	0	0	0	0	0	1	0	d__Eukaryota; k__Fungi
OTU633	0	0	0	2	0	0	0	0	0	0	0	0	0	0	0	d__Eukaryota; k__Fungi
OTU634	0	0	0	0	0	2	0	0	0	1	0	0	0	0	0	d__Eukaryota; k__Fungi
OTU635	0	0	0	0	0	0	0	0	0	0	0	1	0	3	0	d__Eukaryota; k__Fungi
OTU636	0	1	1	1	3	1	0	0	0	0	0	0	0	0	0	d__Eukaryota; k__Fungi; p__Ascomycota; c__Dothideomycetes; o__Pleosporales; f__Montagnulaceae; g__unidentified; s__Montagnulaceae_sp
OTU637	0	0	0	0	0	0	0	2	2	3	0	0	0	0	0	d__Eukaryota; k__Fungi; p__Ascomycota
OTU638	1	0	0	1	0	0	0	0	0	0	3	0	0	0	0	d__Eukaryota; k__Fungi; p__Ascomycota; c__Orbiliomycetes; o__unidentified; f__unidentified; g__unidentified; s__Orbiliomycetes_sp
OTU639	0	0	0	0	0	2	0	0	0	1	0	0	0	0	0	d__Eukaryota; k__Fungi
OTU640	1	1	0	6	1	0	0	0	0	0	1	1	1	0	0	d__Eukaryota; k__Fungi
OTU641	0	0	0	0	0	0	0	0	0	0	0	2	0	0	0	d__Eukaryota; k__Fungi; p__Ascomycota; c__Dothideomycetes; o__Pleosporales; f__Incertae_Sedis; g__Paraphoma; s__Paraphoma_sp
OTU642	0	0	0	11	3	0	0	0	0	0	0	0	0	0	0	d__Eukaryota; k__Fungi
OTU643	0	0	0	1	1	0	0	0	0	0	0	0	0	0	0	d__Eukaryota; k__Fungi
OTU644	0	0	0	0	0	0	0	0	2	0	0	0	0	0	0	d__Eukaryota; k__Fungi; p__Ascomycota; c__Sordariomycetes
OTU645	0	0	0	0	0	0	0	0	0	0	3	1	7	4	1	d__Eukaryota; k__Fungi
OTU646	0	0	0	0	0	0	0	1	0	1	0	0	0	0	0	d__Eukaryota; k__Fungi
OTU647	0	0	0	0	0	1	3	1	1	0	0	0	0	0	0	d__Eukaryota; k__Fungi
OTU648	0	0	0	0	0	0	0	0	0	0	0	0	1	0	1	d__Eukaryota; k__Fungi
OTU649	0	0	0	0	0	0	0	0	0	0	13	15	26	16	9	d__Eukaryota; k__Fungi
OTU650	0	0	0	2	0	0	0	0	0	0	0	0	0	0	0	d__Eukaryota; k__Fungi
OTU651	0	0	0	0	0	0	0	0	0	4	0	0	0	0	0	d__Eukaryota; k__Fungi
OTU652	0	0	0	0	0	0	0	0	0	0	10	0	0	2	1	d__Eukaryota; k__Fungi; p__Ascomycota; c__Sordariomycetes; o__Sordariales; f__Chaetomiaceae; g__Chaetomium; s__Chaetomium_mareoticum
OTU653	70	17	35	30	25	6	4	0	2	4	1018	860	776	560	1183	d__Eukaryota; k__Fungi; p__Ascomycota; c__Sordariomycetes; o__Hypocreales; f__Bionectriaceae; g__unidentified; s__Bionectriaceae_sp
OTU654	0	0	0	0	0	0	0	0	0	0	0	0	0	8	4	d__Eukaryota; k__Fungi
OTU655	0	0	0	0	1	0	0	0	0	0	1	2	0	5	0	d__Eukaryota; k__Fungi
OTU656	12	11	12	15	11	0	0	0	0	0	27	26	47	4	45	d__Eukaryota; k__Fungi; p__Ascomycota; c__Eurotiomycetes; o__Chaetothyriales; f__unidentified; g__unidentified; s__Chaetothyriales_sp
OTU657	0	0	0	4	0	0	0	0	0	0	0	0	0	0	0	d__Eukaryota; k__Fungi
OTU658	3	0	0	0	0	2	1	0	0	0	0	2	1	0	0	d__Eukaryota; k__Fungi
OTU659	0	0	0	0	0	1	1	2	0	0	0	0	0	0	0	d__Eukaryota; k__Fungi
OTU660	0	1	1	4	8	5	1	2	2	0	3	0	4	1	9	d__Eukaryota; k__Fungi
OTU661	0	0	0	0	1	0	0	0	0	0	22	16	10	4	3	d__Eukaryota; k__Fungi; p__Zygomycota; c__Incertae_Sedis; o__Mortierellales; f__Mortierellaceae; g__Mortierella
OTU662	7	4	7	9	10	0	0	0	0	0	0	0	0	0	0	d__Eukaryota; k__Fungi; p__Ascomycota
OTU663	3	0	0	0	0	0	0	0	0	0	2	0	0	0	0	d__Eukaryota; k__Fungi; p__Ascomycota
OTU664	0	1	0	0	0	0	0	0	0	0	7	0	2	4	0	d__Eukaryota; k__Fungi; p__Ascomycota; c__Dothideomycetes; o__Pleosporales; f__Leptosphaeriaceae; g__Leptosphaeria
OTU665	12	3	0	6	2	0	0	0	2	0	0	0	0	0	0	d__Eukaryota; k__Fungi
OTU666	0	0	2	0	0	0	0	0	0	0	0	0	1	1	1	d__Eukaryota; k__Fungi
OTU667	0	0	0	0	0	0	0	0	0	0	8	0	0	0	0	d__Eukaryota; k__Fungi
OTU668	0	0	0	0	0	0	5	2	0	0	0	0	0	0	0	d__Eukaryota; k__Fungi
OTU669	0	0	0	0	0	0	0	0	0	0	0	1	2	2	9	d__Eukaryota; k__Fungi
OTU670	0	0	0	0	0	0	0	0	0	0	0	0	0	3	0	d__Eukaryota; k__Fungi; p__Ascomycota
OTU671	0	0	0	0	0	3	0	3	1	5	0	0	0	0	0	d__Eukaryota; k__Fungi
OTU672	0	0	0	0	0	0	0	0	0	0	0	2	2	1	1	d__Eukaryota; k__Fungi
OTU673	1	1	0	0	0	0	0	0	0	0	0	0	1	0	0	d__Eukaryota; k__Fungi
OTU674	94	46	49	67	37	0	0	0	0	0	0	0	0	0	0	d__Eukaryota; k__Fungi
OTU675	7	5	1	6	1	0	0	0	0	0	0	0	0	0	0	d__Eukaryota; k__Fungi; p__Basidiomycota; c__Agaricomycetes; o__Geastrales; f__Geastraceae; g__Geastrum
OTU676	0	0	1	0	0	0	0	0	0	0	0	2	4	0	2	d__Eukaryota; k__Fungi
OTU677	74	1530	164	600	286	0	0	0	0	0	0	1	317	0	0	d__Eukaryota; k__Fungi
OTU678	0	0	1	1	2	0	0	0	0	0	0	0	0	0	0	d__Eukaryota; k__Fungi
OTU679	0	0	0	0	0	0	0	0	0	0	2	1	0	0	0	d__Eukaryota; k__Fungi
OTU680	0	0	0	0	0	6	0	0	2	6	0	0	0	0	0	d__Eukaryota; k__Fungi
OTU681	0	3	0	0	1	0	0	0	0	0	0	0	0	0	0	d__Eukaryota; k__Fungi
OTU682	6	9	7	15	2	0	0	0	0	0	1	1	1	2	0	d__Eukaryota; k__Fungi; p__Ascomycota
OTU683	0	0	0	0	0	10	17	9	1	7	0	0	0	0	0	d__Eukaryota; k__Fungi; p__Ascomycota; c__Sordariomycetes; o__Hypocreales; f__Incertae_Sedis; g__Acremonium; s__Acremonium_sp_LB_2012
OTU684	0	0	0	0	0	3	0	5	0	1	0	2	1	0	0	d__Eukaryota; k__Fungi; p__Ascomycota; c__Incertae_Sedis; o__Incertae_Sedis; f__Incertae_Sedis; g__Tumularia; s__Tumularia_sp
OTU685	0	0	0	0	1	0	0	0	0	0	1	2	3	2	0	d__Eukaryota; k__Fungi; p__Basidiomycota; c__Agaricomycetes; o__Auriculariales; f__unidentified; g__unidentified; s__Auriculariales_sp
OTU686	0	0	1	2	0	0	0	0	0	0	4	0	1	4	0	d__Eukaryota; k__Fungi
OTU687	4	0	1	1	2	0	0	0	0	0	0	0	0	0	0	d__Eukaryota; k__Fungi
OTU688	0	0	0	1	0	0	0	0	0	0	14	0	0	0	2	d__Eukaryota; k__Fungi; p__Ascomycota; c__Dothideomycetes; o__Pleosporales; f__Pleosporaceae; g__Alternaria
OTU689	4	5	3	4	1	0	0	0	0	0	1	3	4	0	0	d__Eukaryota; k__Fungi; p__Ascomycota; c__Eurotiomycetes; o__Chaetothyriales; f__Chaetothyriaceae; g__Cyphellophora; s__Cyphellophora_laciniata
OTU690	0	2	0	0	0	0	0	0	0	0	0	0	0	0	0	d__Eukaryota; k__Fungi
OTU691	0	0	0	0	0	0	0	0	0	2	0	0	0	0	0	d__Eukaryota; k__Fungi; p__Basidiomycota
OTU692	0	0	0	0	0	543	0	0	0	0	0	0	0	0	0	d__Eukaryota; k__Fungi
OTU693	0	0	0	0	0	0	2	0	1	0	0	0	0	0	0	d__Eukaryota; k__Fungi
OTU694	0	1	0	0	4	0	0	0	0	0	21	35	38	40	12	d__Eukaryota; k__Fungi
OTU695	0	0	0	0	0	7	0	0	0	0	0	0	0	0	0	d__Eukaryota; k__Fungi; p__Ascomycota; c__Dothideomycetes; o__Pleosporales; f__Phaeosphaeriaceae; g__Phaeosphaeria; s__Phaeosphaeria_fuckelii
OTU696	0	0	1	0	1	0	0	0	0	0	0	1	0	2	0	d__Eukaryota; k__Fungi
OTU697	0	0	0	0	0	2	13	0	0	0	0	0	0	0	0	d__Eukaryota; k__Fungi; p__Ascomycota; c__Pezizomycetes; o__Pezizales; f__Pyronemataceae; g__Pseudaleuria; s__Pseudaleuria_sp
OTU698	0	0	0	0	0	0	1	1	0	5	0	0	0	0	0	d__Eukaryota; k__Fungi; p__Ascomycota; c__Sordariomycetes; o__Incertae_Sedis; f__Annulatascaceae; g__Conlarium; s__Conlarium_duplumascospora
OTU699	0	0	0	0	0	0	1	0	2	0	1	0	0	0	0	d__Eukaryota; k__Fungi
OTU700	0	0	0	0	0	0	0	0	0	0	0	1	0	3	0	d__Eukaryota; k__Fungi
OTU701	0	0	0	0	0	0	0	0	0	0	0	0	0	0	4	d__Eukaryota; k__Fungi; p__Zygomycota; c__Incertae_Sedis; o__Mortierellales; f__Mortierellaceae; g__Mortierella
OTU702	0	1	0	2	0	0	0	0	0	0	0	0	0	0	0	d__Eukaryota; k__Fungi; p__Ascomycota; c__Sordariomycetes; o__Hypocreales
OTU703	1	0	0	0	1	0	0	0	0	0	3	6	1	2	2	d__Eukaryota; k__Fungi
OTU704	0	0	2	3	0	0	0	0	0	0	1	0	0	0	0	d__Eukaryota; k__Fungi; p__Ascomycota; c__Dothideomycetes
OTU705	0	0	0	0	0	3	3	3	3	1	0	0	0	0	0	d__Eukaryota; k__Fungi
OTU706	0	0	0	0	0	0	0	0	0	0	2	10	7	4	10	d__Eukaryota; k__Fungi; p__Ascomycota; c__Dothideomycetes; o__Pleosporales; f__Lophiostomataceae; g__Lophiostoma
OTU707	0	0	0	0	0	3	0	0	0	0	0	0	0	0	0	d__Eukaryota; k__Fungi; p__Ascomycota; c__Sordariomycetes; o__Ophiostomatales; f__Ophiostomataceae; g__Sporothrix; s__Sporothrix_sp
OTU708	0	0	0	0	0	3	3	1	0	0	0	0	0	0	0	d__Eukaryota; k__Fungi
OTU709	1	1	0	1	0	0	0	0	0	0	6	0	10	4	10	d__Eukaryota; k__Fungi
OTU710	0	1	0	2	2	0	0	0	0	0	0	0	0	0	0	d__Eukaryota; k__Fungi
OTU711	0	0	0	0	0	0	0	0	0	2	0	0	0	0	0	d__Eukaryota; k__Fungi
OTU712	0	0	0	0	0	0	74	21	2	3	0	0	0	0	0	d__Eukaryota; k__Fungi
OTU713	27	11	22	12	33	0	0	0	0	0	1	0	0	0	0	d__Eukaryota; k__Fungi; p__Ascomycota; c__Sordariomycetes
OTU714	0	0	0	0	0	0	0	0	0	0	1	4	5	3	6	d__Eukaryota; k__Fungi; p__Basidiomycota
OTU715	0	0	0	0	0	0	2	1	0	1	0	0	0	0	0	d__Eukaryota; k__Fungi
OTU716	0	0	0	0	0	4	0	0	0	0	0	0	0	0	0	d__Eukaryota; k__Fungi
OTU717	0	0	0	0	0	1	1	0	0	0	0	0	0	0	0	d__Eukaryota; k__Fungi
OTU718	0	0	1	0	0	0	1	0	0	0	2	0	0	2	0	d__Eukaryota; k__Fungi; p__Ascomycota
OTU719	0	0	0	0	0	9	4	4	0	3	0	0	0	0	0	d__Eukaryota; k__Fungi; p__Basidiomycota; c__Atractiellomycetes; o__Atractiellales; f__unidentified; g__unidentified; s__Atractiellales_sp
OTU720	0	0	0	0	0	0	0	0	0	2	0	0	0	0	0	d__Eukaryota; k__Fungi
OTU721	51	44	36	50	38	0	0	0	0	0	4	5	1	0	5	d__Eukaryota; k__Fungi; p__Ascomycota; c__Eurotiomycetes; o__Chaetothyriales; f__Herpotrichiellaceae
OTU722	8	3	3	1	7	0	0	0	0	0	0	0	0	0	0	d__Eukaryota; k__Fungi
OTU723	0	0	0	0	0	4	1	2	1	6	0	0	0	0	0	d__Eukaryota; k__Fungi; p__Basidiomycota; c__Microbotryomycetes
OTU724	0	0	0	0	0	14	7	0	5	63	0	0	0	0	0	d__Eukaryota; k__Fungi
OTU725	0	0	0	1	0	1	0	0	0	0	2	2	0	0	0	d__Eukaryota; k__Fungi
OTU726	1	4	1	1	0	0	0	0	0	0	1	1	0	1	0	d__Eukaryota; k__Fungi
OTU727	3	0	0	0	1	0	0	0	0	0	9	0	0	1	1	d__Eukaryota; k__Fungi; p__Zygomycota; c__Incertae_Sedis; o__Mucorales; f__Mucoraceae; g__Mucor; s__Mucor_circinelloides_f_lusitanicus
OTU728	0	0	0	0	0	0	0	1	1	4	0	0	0	0	0	d__Eukaryota; k__Fungi
OTU729	0	0	0	0	0	0	0	0	0	0	0	0	2	0	0	d__Eukaryota; k__Fungi
OTU730	0	0	0	0	0	0	0	0	0	0	127	58	128	98	57	d__Eukaryota; k__Fungi; p__Basidiomycota; c__Agaricomycetes; o__Agaricales; f__Agaricaceae; g__Lepiota; s__Lepiota_cristata
OTU731	5	2	2	2	1	0	0	0	0	0	3	0	0	0	0	d__Eukaryota; k__Fungi; p__Ascomycota; c__Sordariomycetes; o__Hypocreales; f__Ophiocordycipitaceae; g__Hirsutella; s__Hirsutella_vermicola
OTU732	31	72	0	9	8	0	0	0	0	0	0	0	0	0	1	d__Eukaryota; k__Fungi
OTU733	29	33	20	37	39	0	0	1	0	0	76	101	40	43	93	d__Eukaryota; k__Fungi; p__Ascomycota; c__Eurotiomycetes; o__Chaetothyriales
OTU734	0	0	0	0	0	0	1	0	0	8	0	0	0	0	0	d__Eukaryota; k__Fungi
OTU735	0	0	0	0	0	0	0	0	0	0	0	0	2	0	0	d__Eukaryota; k__Fungi
OTU736	0	0	0	0	0	0	0	0	0	0	0	1	0	2	0	d__Eukaryota; k__Fungi; p__Ascomycota; c__Eurotiomycetes; o__Onygenales; f__Onygenaceae
OTU737	0	0	0	1	5	0	0	0	0	0	0	0	0	0	0	d__Eukaryota; k__Fungi; p__Ascomycota; c__Eurotiomycetes; o__Eurotiales; f__Trichocomaceae; g__Penicillium; s__Penicillium_steckii
OTU738	2	0	0	0	0	0	0	0	0	0	0	0	0	0	0	d__Eukaryota; k__Fungi
OTU739	0	1	0	0	0	0	0	0	0	0	0	3	2	0	0	d__Eukaryota; k__Fungi; p__Ascomycota; c__Dothideomycetes; o__Pleosporales; f__Pleosporaceae
OTU740	11	6	97	5	1	0	0	0	0	0	0	0	0	0	0	d__Eukaryota; k__Fungi; p__Basidiomycota; c__Agaricomycetes; o__Cantharellales; f__Ceratobasidiaceae; g__Thanatephorus
OTU741	0	2	2	6	0	0	0	0	0	0	2	6	11	4	5	d__Eukaryota; k__Fungi
OTU742	0	0	0	0	0	0	0	0	0	2	0	0	0	0	0	d__Eukaryota; k__Fungi; p__Ascomycota; c__Sordariomycetes; o__Hypocreales
OTU743	0	0	0	0	0	6	53	6	5	16	0	0	0	0	0	d__Eukaryota; k__Fungi
OTU744	2	15	0	16	2	0	0	0	0	0	0	0	0	0	0	d__Eukaryota; k__Fungi
OTU745	0	0	0	0	0	0	0	0	0	0	0	0	4	0	0	d__Eukaryota; k__Fungi
OTU746	1	0	1	1	0	0	0	0	0	0	0	3	2	16	1	d__Eukaryota; k__Fungi
OTU747	0	0	0	0	0	0	2	0	1	1	0	0	0	0	0	d__Eukaryota; k__Fungi; p__Ascomycota; c__Eurotiomycetes; o__Eurotiales; f__Trichocomaceae; g__Penicillium
OTU748	0	0	0	0	0	2	0	0	0	0	0	0	0	0	0	d__Eukaryota; k__Fungi
OTU749	0	9	0	14	1	2	0	0	1	0	1	0	0	0	0	d__Eukaryota; k__Fungi; p__Chytridiomycota; c__Chytridiomycetes; o__Rhizophlyctidales; f__Rhizophlyctidaceae; g__Rhizophlyctis; s__Rhizophlyctis_rosea
OTU750	0	0	0	0	0	109	42	162	158	64	0	0	0	0	0	d__Eukaryota; k__Fungi
OTU751	1	0	0	0	0	0	0	0	0	0	1	17	4	6	1	d__Eukaryota; k__Fungi
OTU752	0	0	0	0	0	0	0	0	2	0	0	0	0	0	0	d__Eukaryota; k__Fungi
OTU753	0	2	5	2	4	0	0	0	0	0	0	0	0	0	0	d__Eukaryota; k__Fungi
OTU754	2	0	0	0	2	0	0	0	0	0	4	0	0	0	0	d__Eukaryota; k__Fungi
OTU755	0	0	0	0	0	0	0	0	0	0	0	0	0	0	3	d__Eukaryota; k__Fungi; p__Ascomycota; c__Leotiomycetes; o__Helotiales; f__Dermateaceae; g__unidentified; s__uncultured_Dermateaceae
OTU756	1	0	0	1	0	0	0	0	0	0	0	0	0	0	0	d__Eukaryota; k__Fungi; p__Basidiomycota
OTU757	9	8	10	16	1	0	3	1	1	3	0	0	0	0	0	d__Eukaryota; k__Fungi; p__Ascomycota; c__Dothideomycetes; o__Pleosporales; f__Sporormiaceae; g__Preussia; s__Preussia_aemulans
OTU758	6	0	0	19	2	0	0	0	0	0	0	0	0	0	0	d__Eukaryota; k__Fungi
OTU759	0	0	0	0	0	6	13	0	0	7	0	0	0	0	0	d__Eukaryota; k__Fungi
OTU760	1	6	0	0	1	0	0	0	0	0	0	0	0	0	0	d__Eukaryota; k__Fungi; p__Ascomycota; c__Dothideomycetes; o__Pleosporales; f__Phaeosphaeriaceae; g__Phaeosphaeriopsis; s__Phaeosphaeriopsis_sp
OTU761	0	0	0	0	0	1	1	2	0	0	0	0	1	0	0	d__Eukaryota; k__Fungi
OTU762	34	29	36	25	29	1	0	0	0	0	5	11	23	4	7	d__Eukaryota; k__Fungi; p__Basidiomycota; c__Cystobasidiomycetes; o__Erythrobasidiales; f__Incertae_Sedis; g__Erythrobasidium; s__Erythrobasidium_hasegawianum
OTU763	0	2	0	0	0	0	0	0	0	0	0	0	0	0	0	d__Eukaryota; k__Fungi
OTU764	0	0	0	0	0	5	0	1	0	1	0	0	0	0	0	d__Eukaryota; k__Fungi
OTU765	0	0	0	4	0	0	0	0	0	0	2	1	0	3	2	d__Eukaryota; k__Fungi
OTU766	0	0	0	0	0	0	0	0	0	0	2	3	5	1	2	d__Eukaryota; k__Fungi; p__Ascomycota; c__Sordariomycetes; o__Hypocreales
OTU767	0	0	0	0	0	0	0	0	0	0	2	0	0	0	0	d__Eukaryota; k__Fungi
OTU768	0	0	0	0	0	0	7	0	0	2	0	0	0	0	0	d__Eukaryota; k__Fungi
OTU769	2	1	0	2	0	0	0	0	0	0	0	0	0	0	1	d__Eukaryota; k__Fungi
OTU770	0	0	0	0	0	0	0	0	0	0	0	0	0	2	0	d__Eukaryota; k__Fungi
OTU771	0	0	0	0	0	0	0	0	14	0	0	0	0	0	0	d__Eukaryota; k__Fungi
OTU772	0	0	0	0	0	1	1	0	0	0	3	1	2	1	0	d__Eukaryota; k__Fungi
OTU773	0	0	0	0	0	4	0	0	0	2	0	0	0	0	0	d__Eukaryota; k__Fungi
OTU774	0	0	0	2	0	0	0	1	0	1	0	0	0	0	0	d__Eukaryota; k__Fungi; p__Ascomycota; c__Sordariomycetes; o__Incertae_Sedis; f__Incertae_Sedis; g__Myrmecridium; s__Myrmecridium_schulzeri
OTU775	0	0	2	0	0	0	0	0	0	0	0	2	0	0	0	d__Eukaryota; k__Fungi; p__Ascomycota; c__Dothideomycetes; o__Capnodiales
OTU776	0	0	0	0	0	0	1	0	0	5	0	0	0	0	0	d__Eukaryota; k__Fungi
OTU777	0	0	16	0	11	318	449	837	58	205	62	51	0	25	0	d__Eukaryota; k__Fungi; p__Ascomycota; c__Sordariomycetes; o__Hypocreales; f__Incertae_Sedis; g__Ilyonectria; s__Ilyonectria_robusta
OTU778	0	0	0	1	0	0	0	0	0	0	7	6	8	1	3	d__Eukaryota; k__Fungi
OTU779	0	0	0	0	0	0	13	0	0	2	0	2	0	5	0	d__Eukaryota; k__Fungi; p__Ascomycota; c__Sordariomycetes
OTU780	1	0	0	0	0	0	0	0	0	0	0	0	0	1	0	d__Eukaryota; k__Fungi; p__Ascomycota; c__Eurotiomycetes; o__Eurotiales; f__Trichocomaceae; g__Aspergillus
OTU781	0	0	0	0	0	0	0	2	0	0	0	0	0	0	0	d__Eukaryota; k__Fungi; p__Basidiomycota
OTU782	0	0	0	0	0	2	3	0	0	0	0	0	0	0	0	d__Eukaryota; k__Fungi
OTU783	13	13	21	15	19	0	0	0	0	0	16	22	31	32	8	d__Eukaryota; k__Fungi
OTU784	1	0	0	1	0	0	0	0	0	0	0	1	1	0	0	d__Eukaryota; k__Fungi
OTU785	0	0	0	3	0	0	0	0	0	0	0	0	0	0	0	d__Eukaryota; k__Fungi
OTU786	0	0	0	0	0	0	0	0	0	3	0	0	0	0	0	d__Eukaryota; k__Fungi
OTU787	0	0	0	0	0	0	0	0	0	16	0	0	0	0	0	d__Eukaryota; k__Fungi
OTU788	8	8	4	4	2	0	0	0	0	0	1	0	1	2	0	d__Eukaryota; k__Fungi; p__Ascomycota
OTU789	0	2	0	0	1	0	0	0	0	0	0	2	0	0	0	d__Eukaryota; k__Fungi; p__Ascomycota; c__Sordariomycetes; o__Diaporthales; f__Togniniaceae; g__Phaeoacremonium; s__Phaeoacremonium_rubrigenum
OTU790	4	0	0	0	0	0	0	0	0	0	0	0	0	1	0	d__Eukaryota; k__Fungi; p__Ascomycota; c__Dothideomycetes; o__Pleosporales; f__Lophiostomataceae; g__Lophiostoma; s__Lophiostoma_cynaroidis
OTU791	0	0	0	0	0	0	3	0	0	3	0	0	0	0	0	d__Eukaryota; k__Fungi; p__Ascomycota; c__Dothideomycetes; o__Pleosporales; f__Incertae_Sedis; g__Pyrenochaeta; s__Pyrenochaeta_sp_MUT_4382
OTU792	0	1	8	6	2	0	0	0	0	0	32	11	51	144	50	d__Eukaryota; k__Fungi
OTU793	2	0	0	4	0	0	0	0	0	0	0	0	0	0	0	d__Eukaryota; k__Fungi
OTU794	0	0	0	0	0	2	0	0	0	1	0	0	0	0	0	d__Eukaryota; k__Fungi
OTU795	0	0	0	0	0	0	0	0	0	0	5	3	1	3	3	d__Eukaryota; k__Fungi; p__Ascomycota; c__Sordariomycetes; o__Xylariales
OTU796	0	1	0	0	0	0	0	0	0	0	9	36	10	2	2	d__Eukaryota; k__Fungi; p__Basidiomycota; c__Agaricomycetes
OTU797	0	0	0	0	0	4	0	0	0	0	0	0	0	0	0	d__Eukaryota; k__Fungi; p__Ascomycota; c__Dothideomycetes; o__Capnodiales; f__Mycosphaerellaceae; g__Pseudocercospora
OTU798	10	3	2	6	2	0	0	0	0	0	0	0	0	0	1	d__Eukaryota; k__Fungi; p__Basidiomycota
OTU799	0	0	0	0	0	34	25	49	17	10	0	0	0	0	0	d__Eukaryota; k__Fungi
OTU800	0	0	0	0	0	0	0	0	0	0	0	0	0	0	3	d__Eukaryota; k__Fungi
OTU801	2	0	2	0	3	4	13	0	97	84	1	0	0	6	19	d__Eukaryota; k__Fungi; p__Ascomycota; c__Sordariomycetes
OTU802	3	2	0	0	0	0	0	0	0	0	0	0	0	0	0	d__Eukaryota; k__Fungi
OTU803	0	0	0	0	0	9	11	1	1	1	0	0	0	0	0	d__Eukaryota; k__Fungi; p__Basidiomycota; c__Agaricomycetes; o__Agaricales
OTU804	0	0	0	0	0	0	1	2	0	0	1	0	4	4	1	d__Eukaryota; k__Fungi
OTU805	0	0	0	1	0	0	0	0	0	0	6	2	6	4	3	d__Eukaryota; k__Fungi
OTU806	0	0	0	1	0	0	0	0	0	0	11	8	9	7	6	d__Eukaryota; k__Fungi
OTU807	0	0	0	0	0	0	0	0	0	0	2	0	0	1	1	d__Eukaryota; k__Fungi; p__Ascomycota; c__Dothideomycetes; o__Pleosporales; f__Incertae_Sedis
OTU808	0	0	0	0	0	0	1	1	0	0	0	0	0	0	0	d__Eukaryota; k__Fungi; p__Ascomycota
OTU809	0	0	0	0	0	0	0	0	0	3	0	0	0	0	0	d__Eukaryota; k__Fungi
OTU810	0	0	0	0	0	0	0	0	0	0	2	1	1	4	1	d__Eukaryota; k__Fungi
OTU811	0	0	0	0	2	0	0	0	0	0	0	0	0	0	0	d__Eukaryota; k__Fungi; p__Basidiomycota; c__Tremellomycetes; o__Tremellales; f__Incertae_Sedis; g__Cryptococcus; s__Cryptococcus_aff_amylolyticus_AS_22501
OTU812	0	0	0	2	0	0	0	0	0	0	0	0	0	0	0	d__Eukaryota; k__Fungi
OTU813	198	141	179	190	269	2	5	1	0	3	34	12	10	11	5	d__Eukaryota; k__Fungi; p__Basidiomycota; c__Microbotryomycetes; o__Leucosporidiales; f__Leucosporidiaceae; g__Leucosporidiella; s__Leucosporidiella_creatinivora
OTU814	0	0	0	0	0	3	0	4	0	0	0	0	0	0	0	d__Eukaryota; k__Fungi
OTU815	1	0	0	0	0	0	0	0	2	0	4	0	1	0	0	d__Eukaryota; k__Fungi
OTU816	0	0	0	58	0	0	0	0	0	0	0	0	0	0	0	d__Eukaryota; k__Fungi
OTU817	0	0	0	0	0	0	0	0	0	0	0	0	0	0	5	d__Eukaryota; k__Fungi; p__Zygomycota; c__Incertae_Sedis; o__Mortierellales; f__Mortierellaceae; g__Mortierella
OTU818	0	0	0	0	2	0	0	0	0	0	0	0	0	0	0	d__Eukaryota; k__Fungi
OTU819	0	0	0	0	0	0	0	0	0	0	2	1	0	0	0	d__Eukaryota; k__Fungi
OTU820	0	3	0	0	0	1	1	0	0	6	0	0	0	0	0	d__Eukaryota; k__Fungi; p__Ascomycota; c__Sordariomycetes; o__Diaporthales; f__Diaporthaceae
OTU821	0	0	0	0	0	16	0	1	2	6	0	0	0	0	0	d__Eukaryota; k__Fungi
OTU822	0	0	0	0	0	0	0	0	2	3	0	0	0	0	0	d__Eukaryota; k__Fungi
OTU823	1	0	0	1	0	0	0	0	0	0	0	0	0	3	0	d__Eukaryota; k__Fungi
OTU824	0	0	0	0	0	0	0	0	0	0	0	4	1	6	0	d__Eukaryota; k__Fungi
OTU825	1	0	0	0	0	0	0	0	0	0	0	2	0	0	0	d__Eukaryota; k__Fungi
OTU826	0	0	0	0	0	0	1	0	0	3	0	0	0	0	0	d__Eukaryota; k__Fungi
OTU827	85	28	28	57	22	46	27	91	10	8	99	158	97	41	83	d__Eukaryota; k__Fungi; p__Ascomycota; c__Leotiomycetes; o__Helotiales; f__Incertae_Sedis; g__Tetracladium
OTU828	0	0	0	0	0	0	0	0	0	0	7	7	5	0	2	d__Eukaryota; k__Fungi
OTU829	0	0	0	0	0	2	0	0	0	0	0	0	0	0	0	d__Eukaryota; k__Fungi
OTU830	0	0	0	0	0	1	4	0	0	2	0	0	0	0	0	d__Eukaryota; k__Fungi; p__Zygomycota; c__Incertae_Sedis; o__Kickxellales; f__Kickxellaceae; g__Coemansia; s__Coemansia_pectinata
OTU831	0	0	0	0	0	0	0	3	1	0	0	0	0	0	0	d__Eukaryota; k__Fungi
OTU832	0	0	0	0	0	2	0	0	0	0	0	0	0	0	0	d__Eukaryota; k__Fungi
OTU833	0	0	0	0	0	2	2	0	1	0	0	0	0	0	0	d__Eukaryota; k__Fungi
OTU834	0	0	3	0	1	0	0	0	0	0	0	0	1	0	1	d__Eukaryota; k__Fungi; p__Ascomycota; c__Leotiomycetes; o__Helotiales; f__Hyaloscyphaceae; g__Mycoarthris; s__Mycoarthris_corallina
OTU835	21	15	7	22	7	0	0	0	0	0	0	0	0	0	0	d__Eukaryota; k__Fungi; p__Basidiomycota; c__Agaricomycetes; o__Agaricales; f__Pleurotaceae
OTU836	0	0	0	0	0	5	0	1	1	1	0	0	0	3	0	d__Eukaryota; k__Fungi; p__Ascomycota; c__Leotiomycetes
OTU837	0	0	0	0	0	1	0	0	0	1	0	0	0	0	0	d__Eukaryota; k__Fungi
OTU838	0	0	0	0	0	8	9	5	2	4	0	0	0	0	0	d__Eukaryota; k__Fungi
OTU839	0	0	0	0	0	0	0	1	0	2	0	0	0	0	0	d__Eukaryota; k__Fungi; p__Ascomycota
OTU840	4	0	0	0	0	0	0	0	0	0	0	0	0	0	0	d__Eukaryota; k__Fungi
OTU841	0	0	0	0	0	0	0	0	0	0	2	0	3	1	5	d__Eukaryota; k__Fungi
OTU842	0	0	0	0	0	3	0	0	0	0	0	0	0	0	0	d__Eukaryota; k__Fungi
OTU843	0	0	0	0	0	0	0	0	0	0	0	1	0	1	0	d__Eukaryota; k__Fungi
OTU844	0	0	0	0	0	1	0	0	1	0	0	0	0	0	0	d__Eukaryota; k__Fungi
OTU845	0	0	0	0	0	0	0	0	0	0	1	0	0	7	0	d__Eukaryota; k__Fungi
OTU846	0	0	0	0	0	0	0	0	0	2	0	0	0	0	0	d__Eukaryota; k__Fungi; p__Ascomycota; c__Dothideomycetes; o__Botryosphaeriales; f__Botryosphaeriaceae
OTU847	1	0	0	1	0	0	0	0	0	0	1	2	3	17	8	d__Eukaryota; k__Fungi
OTU848	4	2	1	1	1	0	0	0	0	0	5	1	6	1	1	d__Eukaryota; k__Fungi
OTU849	0	0	0	0	0	0	0	0	0	0	2	0	0	0	0	d__Eukaryota; k__Fungi
OTU850	0	0	0	0	0	0	0	2	0	0	0	0	0	0	0	d__Eukaryota; k__Fungi
OTU851	1	0	1	0	0	0	0	0	0	0	0	1	0	0	1	d__Eukaryota; k__Fungi; p__Basidiomycota; c__Microbotryomycetes; o__Sporidiobolales; f__Incertae_Sedis; g__Sporobolomyces; s__Sporobolomyces_falcatus
OTU852	0	0	0	0	1	0	0	0	0	0	0	0	3	0	0	d__Eukaryota; k__Fungi
OTU853	0	0	0	0	0	0	0	0	0	2	0	0	0	0	0	d__Eukaryota; k__Fungi
OTU854	0	0	0	0	0	0	0	0	0	0	0	0	2	0	0	d__Eukaryota; k__Fungi
OTU855	0	0	0	0	0	0	3	0	0	1	0	0	0	0	0	d__Eukaryota; k__Fungi
OTU856	0	0	0	0	0	0	0	0	0	0	2	0	0	0	0	d__Eukaryota; k__Fungi; p__Ascomycota; c__Dothideomycetes; o__Pleosporales; f__Lophiostomataceae; g__Lophiostoma
OTU857	0	0	0	0	0	0	0	0	0	0	0	2	0	0	0	d__Eukaryota; k__Fungi
OTU858	3	1	1	6	1	0	0	0	0	0	0	0	0	0	0	d__Eukaryota; k__Fungi
OTU859	0	2	0	0	0	0	0	0	0	0	1	0	0	0	0	d__Eukaryota; k__Fungi
OTU860	0	3	1	1	2	0	0	0	0	0	0	0	1	2	0	d__Eukaryota; k__Fungi; p__Ascomycota; c__Dothideomycetes; o__Capnodiales; f__Incertae_Sedis; g__Rachicladosporium
OTU861	0	1	0	0	0	0	0	0	0	0	0	2	0	0	0	d__Eukaryota; k__Fungi; p__Ascomycota; c__Orbiliomycetes; o__Orbiliales; f__Orbiliaceae; g__Drechslerella; s__Drechslerella_dactyloides
OTU862	0	0	0	0	0	0	0	0	0	0	2	0	0	0	1	d__Eukaryota; k__Fungi
OTU863	0	0	0	1	0	0	0	0	0	0	0	0	1	0	0	d__Eukaryota; k__Fungi; p__Ascomycota; c__Eurotiomycetes; o__Chaetothyriales; f__Herpotrichiellaceae; g__Cladophialophora
OTU864	0	0	0	0	0	3	0	2	0	0	0	0	0	0	0	d__Eukaryota; k__Fungi; p__Basidiomycota
OTU865	0	0	0	0	0	0	0	0	0	0	0	2	0	0	0	d__Eukaryota; k__Fungi
OTU866	0	0	0	0	0	0	0	0	0	0	0	2	3	1	0	d__Eukaryota; k__Fungi
OTU867	0	0	0	0	0	0	0	0	0	0	4	0	2	2	1	d__Eukaryota; k__Fungi
OTU868	0	0	0	0	0	0	0	0	0	0	8	8	2	1	5	d__Eukaryota; k__Fungi; p__Ascomycota; c__Saccharomycetes; o__Saccharomycetales; f__Saccharomycetaceae
OTU869	0	0	0	0	0	2	1	0	0	0	0	0	0	0	0	d__Eukaryota; k__Fungi
OTU870	0	0	0	1	1	0	0	0	0	0	0	0	0	1	0	d__Eukaryota; k__Fungi
OTU871	0	0	0	0	0	0	0	0	0	3	0	0	0	0	0	d__Eukaryota; k__Fungi
OTU872	0	0	0	0	0	0	0	0	1	0	3	2	5	1	2	d__Eukaryota; k__Fungi
OTU873	0	0	1	0	0	0	0	0	0	2	0	0	0	0	0	d__Eukaryota; k__Fungi
OTU874	0	0	0	1	0	0	0	2	0	0	0	0	0	0	0	d__Eukaryota; k__Fungi; p__Ascomycota; c__Sordariomycetes
OTU875	0	0	0	0	0	0	0	0	0	0	0	0	0	2	0	d__Eukaryota; k__Fungi; p__Ascomycota
OTU876	0	1	0	2	0	0	0	0	0	3	0	0	0	0	0	d__Eukaryota; k__Fungi; p__Basidiomycota; c__Agaricomycetes; o__Agaricales; f__Schizophyllaceae; g__Schizophyllum; s__Schizophyllum_commune
OTU877	5	1	0	1	0	0	0	0	0	0	0	0	1	6	2	d__Eukaryota; k__Fungi
OTU878	0	0	0	0	0	0	0	0	0	0	0	3	0	0	5	d__Eukaryota; k__Fungi; p__Ascomycota; c__Sordariomycetes; o__Hypocreales; f__Nectriaceae
OTU879	2	2	0	1	0	0	0	0	0	0	0	0	0	0	0	d__Eukaryota; k__Fungi
OTU880	0	0	0	0	0	0	0	1	0	0	0	0	3	0	0	d__Eukaryota; k__Fungi
OTU881	8	2	0	27	7	0	0	0	0	0	0	1	3	1	0	d__Eukaryota; k__Fungi
OTU882	0	0	1	1	0	0	0	0	0	0	0	0	0	20	1	d__Eukaryota; k__Fungi
OTU883	0	0	0	0	0	0	0	0	0	0	1	0	1	0	1	d__Eukaryota; k__Fungi; p__Glomeromycota; c__Glomeromycetes; o__Glomerales; f__Glomeraceae; g__Glomus; s__Glomus_sp_8_SUN_2011
OTU884	15	3	2	3	1	0	0	0	0	0	0	0	0	0	0	d__Eukaryota; k__Fungi; p__Ascomycota
OTU885	1	0	0	1	1	0	0	0	0	0	2	0	0	0	0	d__Eukaryota; k__Fungi; p__Ascomycota; c__Leotiomycetes; o__Helotiales; f__Incertae_Sedis; g__Scytalidium; s__Scytalidium_cuboideum
OTU886	2	2	1	5	3	0	0	0	0	0	1	0	2	0	0	d__Eukaryota; k__Fungi
OTU887	0	0	0	0	0	0	2	0	0	0	0	0	0	0	0	d__Eukaryota; k__Fungi; p__Ascomycota; c__Dothideomycetes; o__Pleosporales
OTU888	0	0	0	0	0	0	0	0	0	0	2	29	2	2	4	d__Eukaryota; k__Fungi; p__Zygomycota; c__Incertae_Sedis; o__Mortierellales; f__Mortierellaceae
OTU889	0	0	0	0	0	0	0	0	0	0	0	2	0	0	0	d__Eukaryota; k__Fungi; p__Ascomycota; c__Sordariomycetes; o__Xylariales; f__Xylariaceae; g__Daldinia; s__Daldinia_fissa
OTU890	11	14	1	10	10	0	0	0	0	0	0	0	0	0	0	d__Eukaryota; k__Fungi
OTU891	0	0	0	0	0	7	1	2	2	1	0	0	0	0	0	d__Eukaryota; k__Fungi
OTU892	0	0	0	0	2	0	0	0	0	0	16	2	2	0	10	d__Eukaryota; k__Fungi
OTU893	0	0	0	21	0	0	0	0	0	0	1	0	0	0	0	d__Eukaryota; k__Fungi
OTU894	0	0	0	0	0	0	0	0	0	0	0	0	1	4	1	d__Eukaryota; k__Fungi
OTU895	294	171	205	417	246	0	1	2	2	0	32	55	26	21	19	d__Eukaryota; k__Fungi; p__Basidiomycota
OTU896	1	1	4	2	2	0	0	1	0	2	2	2	5	1	4	d__Eukaryota; k__Fungi; p__Ascomycota; c__Sordariomycetes; o__Hypocreales; f__Cordycipitaceae; g__Lecanicillium; s__Lecanicillium_sp
OTU897	0	0	0	0	0	0	1	2	0	0	0	1	0	0	0	d__Eukaryota; k__Fungi; p__Zygomycota; c__Incertae_Sedis; o__Mortierellales; f__Mortierellaceae; g__Mortierella
OTU898	2	4	2	3	0	0	0	0	0	0	0	0	0	0	0	d__Eukaryota; k__Fungi; p__Ascomycota
OTU899	0	0	0	0	0	0	0	0	0	0	2	4	6	6	6	d__Eukaryota; k__Fungi; p__Basidiomycota; c__Agaricomycetes; o__Agaricales; f__Entolomataceae; g__Entoloma
OTU900	8	4	4	4	4	0	0	0	0	0	4	7	6	9	11	d__Eukaryota; k__Fungi; p__Ascomycota; c__Leotiomycetes; o__Thelebolales; f__Thelebolaceae; g__Thelebolus; s__Thelebolus_globosus
OTU901	0	0	0	0	0	0	0	0	0	0	1	0	0	1	0	d__Eukaryota; k__Fungi
OTU902	2	1	0	0	1	0	0	0	0	0	2	0	0	3	0	d__Eukaryota; k__Fungi
OTU903	0	0	0	0	0	0	0	0	0	0	0	2	2	1	0	d__Eukaryota; k__Fungi
OTU904	4	0	5	0	0	55	37	10	4	31	33	71	108	29	80	d__Eukaryota; k__Fungi
OTU905	117	77	85	73	71	1	2	2	1	0	0	0	0	1	2	d__Eukaryota; k__Fungi; p__Ascomycota; c__Eurotiomycetes; o__Eurotiales; f__Trichocomaceae; g__Penicillium; s__Penicillium_sp_857
OTU906	0	0	0	0	0	1	1	0	0	1	0	0	0	0	0	d__Eukaryota; k__Fungi
OTU907	0	0	0	0	0	0	0	0	0	0	3	0	0	0	0	d__Eukaryota; k__Fungi
OTU908	0	0	0	0	0	0	0	0	0	0	2	0	0	0	1	d__Eukaryota; k__Fungi
OTU909	0	0	0	2	0	0	0	0	0	0	0	0	0	0	0	d__Eukaryota; k__Fungi
OTU910	2	7	6	12	4	0	0	0	0	0	0	10	58	27	0	d__Eukaryota; k__Fungi; p__Chytridiomycota; c__Chytridiomycetes; o__Spizellomycetales; f__Spizellomycetaceae; g__Spizellomyces; s__Spizellomyces_pseudodichotomus
OTU911	0	0	0	1	0	0	0	0	0	0	0	0	1	0	1	d__Eukaryota; k__Fungi
OTU912	0	0	0	0	0	0	0	0	0	0	1	0	1	0	2	d__Eukaryota; k__Fungi
OTU913	2	0	0	0	1	0	5	4	3	5	0	0	0	0	2	d__Eukaryota; k__Fungi
OTU914	0	0	0	0	0	0	0	0	0	0	6	3	3	11	3	d__Eukaryota; k__Fungi
OTU915	0	0	0	0	0	0	2	0	0	3	0	0	0	0	0	d__Eukaryota; k__Fungi; p__Ascomycota; c__Orbiliomycetes; o__Orbiliales; f__Orbiliaceae
OTU916	0	0	0	0	0	0	0	0	0	0	1	14	0	0	4	d__Eukaryota; k__Fungi; p__Ascomycota; c__Sordariomycetes; o__Hypocreales; f__Incertae_Sedis; g__Stachybotrys
OTU917	0	0	1	0	1	2	0	3	5	6	47	7	16	13	17	d__Eukaryota; k__Fungi; p__Ascomycota; c__Eurotiomycetes; o__Eurotiales; f__Trichocomaceae; g__Penicillium; s__Penicillium_guanacastense
OTU918	0	0	0	0	0	0	0	3	0	0	1	3	0	1	0	d__Eukaryota; k__Fungi; p__Ascomycota; c__Sordariomycetes; o__Hypocreales; f__Nectriaceae; g__Cylindrocladiella
OTU919	0	0	0	0	0	0	0	0	0	2	2	0	0	3	1	d__Eukaryota; k__Fungi
OTU920	0	0	0	0	0	0	0	0	0	0	0	3	1	1	0	d__Eukaryota; k__Fungi
OTU921	0	0	0	0	0	0	0	0	0	0	0	2	0	1	0	d__Eukaryota; k__Fungi
OTU922	0	0	0	0	0	0	0	0	0	2	0	0	0	0	0	d__Eukaryota; k__Fungi
OTU923	0	0	0	0	0	0	0	3	0	0	0	3	2	2	2	d__Eukaryota; k__Fungi; p__Basidiomycota; c__Agaricomycetes
OTU924	3	0	2	1	0	0	0	0	0	0	0	0	0	0	0	d__Eukaryota; k__Fungi; p__Zygomycota; c__Incertae_Sedis; o__Mortierellales; f__Mortierellaceae; g__Mortierella
OTU925	0	0	7	0	11	0	0	0	0	0	0	7	0	18	0	d__Eukaryota; k__Fungi
OTU926	0	0	0	0	0	1	1	5	0	3	0	0	0	0	0	d__Eukaryota; k__Fungi
OTU927	0	0	0	0	0	0	0	0	0	0	0	0	0	0	2	d__Eukaryota; k__Fungi; p__Chytridiomycota; c__Chytridiomycetes; o__Spizellomycetales; f__Spizellomycetaceae; g__Powellomyces; s__Powellomyces_sp_EA
OTU928	0	0	0	0	0	3	0	0	0	0	0	0	0	0	0	d__Eukaryota; k__Fungi
OTU929	0	0	0	0	0	0	0	0	0	0	1	0	1	0	1	d__Eukaryota; k__Fungi
OTU930	190	142	140	171	111	19	1	6	3	8	20	18	22	16	11	d__Eukaryota; k__Fungi; p__Ascomycota
OTU931	1	0	0	0	0	0	0	0	0	0	1	0	0	2	0	d__Eukaryota; k__Fungi
OTU932	0	0	0	0	0	0	0	0	0	0	46	21	33	13	31	d__Eukaryota; k__Fungi; p__Ascomycota
OTU933	1	2	0	1	0	0	0	0	0	0	0	0	0	0	0	d__Eukaryota; k__Fungi; p__Basidiomycota; c__Agaricomycetes; o__Thelephorales; f__Thelephoraceae
OTU934	0	0	0	4	2	3	0	0	2	0	8	2	10	7	17	d__Eukaryota; k__Fungi; p__Ascomycota
OTU935	0	0	0	3	0	0	0	0	0	0	0	0	0	1	0	d__Eukaryota; k__Fungi
OTU936	0	0	0	0	0	0	0	0	0	0	0	0	1	1	0	d__Eukaryota; k__Fungi; p__Basidiomycota
OTU937	0	0	0	0	0	4	4	1	1	0	0	0	0	0	0	d__Eukaryota; k__Fungi; p__Basidiomycota
OTU938	98	16	85	25	28	36	23	16	10	35	71	48	70	50	33	d__Eukaryota; k__Fungi; p__Ascomycota; c__Dothideomycetes; o__Pleosporales; f__Pleosporaceae; g__Epicoccum; s__Epicoccum_nigrum
OTU939	3	2	2	3	0	0	0	0	0	0	0	0	0	0	0	d__Eukaryota; k__Fungi
OTU940	0	0	0	0	0	0	9	1	0	1	0	0	0	0	0	d__Eukaryota; k__Fungi; p__Chytridiomycota; c__Chytridiomycetes; o__Spizellomycetales; f__Spizellomycetaceae; g__Powellomyces; s__Powellomyces_sp_PL_142
OTU941	0	0	0	0	0	0	0	0	0	0	3	0	0	0	0	d__Eukaryota; k__Fungi
OTU942	0	0	0	0	0	0	0	0	0	0	0	1	0	0	3	d__Eukaryota; k__Fungi; p__Ascomycota
OTU943	0	0	0	0	0	0	0	0	0	0	2	0	0	0	1	d__Eukaryota; k__Fungi
OTU944	0	0	0	0	0	0	0	0	0	0	2	3	0	0	0	d__Eukaryota; k__Fungi
OTU945	0	0	0	0	0	3	0	0	0	0	0	0	0	0	0	d__Eukaryota; k__Fungi
OTU946	0	0	0	0	0	0	0	0	1	4	0	0	0	2	4	d__Eukaryota; k__Fungi; p__Ascomycota
OTU947	0	0	1	0	0	0	2	3	1	0	0	0	0	0	0	d__Eukaryota; k__Fungi; p__Ascomycota; c__Sordariomycetes; o__Hypocreales; f__Nectriaceae; g__Nectria
OTU948	0	0	0	0	0	0	0	1	0	2	0	0	0	0	0	d__Eukaryota; k__Fungi
OTU949	0	0	0	0	0	5	0	0	0	0	0	0	0	0	0	d__Eukaryota; k__Fungi
OTU950	0	0	0	1	0	3	0	0	0	0	2	0	0	1	0	d__Eukaryota; k__Fungi
OTU951	0	1	1	0	0	0	0	0	0	0	0	1	0	0	0	d__Eukaryota; k__Fungi; p__Ascomycota; c__Sordariomycetes
OTU952	20	2	2	4	4	1	1	0	1	1	3	7	8	7	10	d__Eukaryota; k__Fungi; p__Ascomycota; c__Sordariomycetes; o__Hypocreales; f__Incertae_Sedis; g__Myrothecium
OTU953	12	56	0	0	1	0	0	0	0	0	29	6	1	5	6	d__Eukaryota; k__Fungi
OTU954	0	0	0	0	0	0	134	0	1	0	0	0	0	0	0	d__Eukaryota; k__Fungi
OTU955	0	1	0	3	0	0	3	0	0	0	5	15	12	3	6	d__Eukaryota; k__Fungi
OTU956	0	0	0	0	0	0	0	0	2	0	0	0	0	0	0	d__Eukaryota; k__Fungi; p__Chytridiomycota; c__Chytridiomycetes; o__Rhizophydiales; f__Rhizophydiaceae; g__Rhizophydium; s__Rhizophydium_sp
OTU957	0	0	0	0	0	0	0	0	0	0	2	0	0	0	0	d__Eukaryota; k__Fungi
OTU958	2	1	0	0	0	0	0	0	0	0	7	2	0	3	0	d__Eukaryota; k__Fungi
OTU959	0	0	0	0	0	0	0	0	0	0	6	2	3	1	1	d__Eukaryota; k__Fungi; p__Ascomycota; c__Leotiomycetes
OTU960	0	0	0	0	0	6	0	0	0	0	0	0	0	0	0	d__Eukaryota; k__Fungi; p__Ascomycota; c__Leotiomycetes; o__Helotiales; f__Helotiaceae; g__Rhizoscyphus; s__Rhizoscyphus_sp
OTU961	0	0	0	4	0	0	0	0	0	0	0	0	0	0	0	d__Eukaryota; k__Fungi
OTU962	0	0	0	0	0	32	0	65	0	0	0	0	0	0	0	d__Eukaryota; k__Fungi; p__Ascomycota; c__Leotiomycetes
OTU963	0	0	0	0	0	4	2	1	0	2	0	0	0	0	0	d__Eukaryota; k__Fungi; p__Ascomycota; c__Leotiomycetes; o__Helotiales
OTU964	2	2	13	1	9	9	22	3	5	5	10	37	17	25	38	d__Eukaryota; k__Fungi; p__Ascomycota; c__Sordariomycetes; o__Hypocreales; f__Nectriaceae
OTU965	2	0	4	0	0	0	0	0	0	0	0	0	0	0	0	d__Eukaryota; k__Fungi
OTU966	0	0	0	0	0	0	0	0	0	0	0	0	1	2	0	d__Eukaryota; k__Fungi
OTU967	1	3	1	7	2	0	0	0	0	0	0	0	0	0	0	d__Eukaryota; k__Fungi
OTU968	0	1	0	1	1	1	0	0	0	0	1	0	2	5	1	d__Eukaryota; k__Fungi
OTU969	23	3	1	2	0	0	0	0	0	0	0	0	0	0	0	d__Eukaryota; k__Fungi
OTU970	0	0	0	0	0	0	1	3	0	0	0	0	0	0	0	d__Eukaryota; k__Fungi; p__Zygomycota; c__Incertae_Sedis; o__Mortierellales; f__Mortierellaceae; g__Mortierella
OTU971	0	1	0	0	3	0	0	0	0	0	4	2	3	0	7	d__Eukaryota; k__Fungi; p__Ascomycota; c__Sordariomycetes; o__Microascales; f__Microascaceae; g__Wardomyces; s__Wardomyces_inflatus
OTU972	0	0	0	0	0	1	0	0	1	3	0	0	0	0	0	d__Eukaryota; k__Fungi
OTU973	0	0	0	0	0	0	0	0	0	0	0	0	1	0	1	d__Eukaryota; k__Fungi
OTU974	0	0	0	0	0	2	0	0	0	0	0	0	0	0	0	d__Eukaryota; k__Fungi
OTU975	0	0	0	0	0	0	0	0	4	0	0	0	0	0	0	d__Eukaryota; k__Fungi; p__Chytridiomycota; c__Chytridiomycetes; o__Rhizophydiales; f__Rhizophydiaceae; g__Rhizophydium; s__Rhizophydium_sp
OTU976	27	5	18	9	17	0	0	0	0	0	9	7	2	2	2	d__Eukaryota; k__Fungi; p__Ascomycota; c__Dothideomycetes; o__Capnodiales; f__Davidiellaceae; g__Davidiella; s__Davidiella_tassiana
OTU977	0	0	0	0	0	0	3	0	0	0	0	0	0	0	0	d__Eukaryota; k__Fungi; p__Chytridiomycota; c__Chytridiomycetes; o__Spizellomycetales; f__Spizellomycetaceae
OTU978	0	0	0	0	0	4	0	0	0	4	3	12	0	20	0	d__Eukaryota; k__Fungi
OTU979	5	7	6	2	0	0	0	0	0	0	3	4	3	5	4	d__Eukaryota; k__Fungi
OTU980	10	7	3	6	3	5	2	0	0	0	0	0	0	0	0	d__Eukaryota; k__Fungi; p__Ascomycota; c__Sordariomycetes; o__Hypocreales; f__Nectriaceae; g__Cylindrocarpon; s__Cylindrocarpon_decumbens
OTU981	0	0	0	0	0	10	29	11	0	15	0	0	0	0	0	d__Eukaryota; k__Fungi; p__Basidiomycota
OTU982	0	0	0	0	0	0	0	0	0	0	0	1	2	0	1	d__Eukaryota; k__Fungi; p__Basidiomycota; c__Agaricomycetes; o__Agaricales
OTU983	0	1	0	0	0	0	0	0	0	0	5	3	2	3	2	d__Eukaryota; k__Fungi; p__Ascomycota; c__Sordariomycetes; o__Hypocreales; f__Bionectriaceae
OTU984	2	0	0	0	0	0	0	0	0	0	0	0	0	0	0	d__Eukaryota; k__Fungi
OTU985	2	0	2	0	0	0	0	0	0	0	0	1	2	8	2	d__Eukaryota; k__Fungi
OTU986	0	1	0	4	1	0	0	0	0	0	0	6	1	4	0	d__Eukaryota; k__Fungi
OTU987	0	0	0	0	0	0	0	0	0	0	1	0	1	1	1	d__Eukaryota; k__Fungi
OTU988	0	0	0	0	0	0	0	0	0	0	1	4	0	2	0	d__Eukaryota; k__Fungi
OTU989	2	1	0	0	0	0	0	0	0	0	0	0	0	0	0	d__Eukaryota; k__Fungi
OTU990	0	0	0	0	0	0	0	0	0	0	2	0	0	0	0	d__Eukaryota; k__Fungi
OTU991	2	8	3	4	1	13	7	7	1	4	28	11	10	5	12	d__Eukaryota; k__Fungi; p__Ascomycota; c__Eurotiomycetes; o__Chaetothyriales; f__unidentified; g__unidentified; s__Chaetothyriales_sp
OTU992	0	0	0	0	0	0	0	0	0	0	2	0	0	0	1	d__Eukaryota; k__Fungi; p__Ascomycota; c__Sordariomycetes; o__Diaporthales; f__Valsaceae
OTU993	0	0	0	0	0	0	3	0	0	0	0	0	0	0	0	d__Eukaryota; k__Fungi
OTU994	0	0	15	19	9	0	0	0	0	0	0	1	0	50	4	d__Eukaryota; k__Fungi
OTU995	0	0	0	0	0	4	1	0	0	0	0	0	0	0	0	d__Eukaryota; k__Fungi
OTU996	0	0	0	0	0	0	4	0	0	0	0	0	0	0	0	d__Eukaryota; k__Fungi; p__Ascomycota; c__Sordariomycetes; o__Hypocreales; f__Nectriaceae
OTU997	0	0	0	0	0	0	2	0	0	0	0	0	0	0	0	d__Eukaryota; k__Fungi
OTU998	0	0	0	0	0	3	1	0	0	0	0	0	0	0	0	d__Eukaryota; k__Fungi
OTU999	1	0	0	0	1	0	0	0	0	1	0	0	1	0	0	d__Eukaryota; k__Fungi
OTU1000	0	0	0	0	0	0	0	0	0	0	0	21	0	9	0	d__Eukaryota; k__Fungi; p__Zygomycota; c__Incertae_Sedis; o__Mortierellales; f__Mortierellaceae; g__Mortierella; s__Mortierella_elongatula
OTU1001	0	12	0	0	0	0	0	0	0	0	0	0	0	0	0	d__Eukaryota; k__Fungi
OTU1002	5	0	0	2	1	0	0	0	0	0	0	0	0	1	0	d__Eukaryota; k__Fungi
OTU1003	0	0	0	0	0	0	0	0	0	0	0	0	0	2	0	d__Eukaryota; k__Fungi; p__Ascomycota; c__Sordariomycetes; o__Sordariales; f__Chaetomiaceae; g__Chaetomium
OTU1004	0	0	0	0	0	0	0	0	0	0	0	3	0	0	0	d__Eukaryota; k__Fungi; p__Ascomycota; c__Eurotiomycetes; o__Chaetothyriales; f__Herpotrichiellaceae; g__Capronia; s__Capronia_sp
OTU1005	0	0	0	0	0	0	0	0	0	0	0	2	0	0	0	d__Eukaryota; k__Fungi
OTU1006	1	0	0	2	0	0	0	0	0	0	0	0	0	0	0	d__Eukaryota; k__Fungi
OTU1007	0	0	0	0	0	0	1	1	0	1	0	0	0	0	0	d__Eukaryota; k__Fungi
OTU1008	0	0	0	0	0	1	0	2	0	0	0	0	0	0	0	d__Eukaryota; k__Fungi
OTU1009	0	0	0	0	0	3	1	1	2	1	0	0	0	0	0	d__Eukaryota; k__Fungi
OTU1010	0	0	0	1	0	0	0	0	0	0	3	1	0	0	3	d__Eukaryota; k__Fungi
OTU1011	0	0	0	0	0	0	0	0	0	0	0	0	2	4	5	d__Eukaryota; k__Fungi; p__Zygomycota; c__Incertae_Sedis; o__Mortierellales; f__Mortierellaceae; g__Mortierella; s__Mortierella_capitata
OTU1012	0	0	0	0	0	0	0	0	0	0	0	0	0	3	0	d__Eukaryota; k__Fungi; p__Ascomycota; c__Sordariomycetes; o__Hypocreales
OTU1013	0	0	0	0	0	0	0	0	0	0	3	1	0	1	0	d__Eukaryota; k__Fungi
OTU1014	0	0	0	0	0	0	0	0	0	0	1	1	1	5	2	d__Eukaryota; k__Fungi
OTU1015	0	0	0	0	0	1	1	1	0	0	0	0	0	0	0	d__Eukaryota; k__Fungi
OTU1016	2	4	1	7	5	0	0	0	0	0	0	0	0	0	0	d__Eukaryota; k__Fungi
OTU1017	0	0	0	0	0	0	0	0	0	0	5	1	2	3	0	d__Eukaryota; k__Fungi
OTU1018	0	0	0	0	0	0	6	0	0	0	0	0	0	0	0	d__Eukaryota; k__Fungi
OTU1019	5	0	0	1	1	0	0	0	1	0	0	0	0	0	4	d__Eukaryota; k__Fungi
OTU1020	0	0	0	0	0	0	0	0	0	0	0	0	0	0	2	d__Eukaryota; k__Fungi; p__Basidiomycota
OTU1021	0	0	0	0	0	1	0	0	0	2	0	0	0	0	0	d__Eukaryota; k__Fungi
OTU1022	0	3	0	0	0	0	0	0	0	0	0	0	0	0	0	d__Eukaryota; k__Fungi
OTU1023	0	0	0	0	0	0	0	0	0	0	0	12	1	0	0	d__Eukaryota; k__Fungi; p__Ascomycota
OTU1024	0	4	490	2	378	3	69	157	0	201	550	10	0	6	3	d__Eukaryota; k__Fungi; p__Ascomycota; c__Leotiomycetes; o__Helotiales; f__Hyaloscyphaceae; g__Mycoarthris; s__Mycoarthris_corallina
OTU1025	0	0	0	0	0	0	0	0	0	0	2	0	0	0	0	d__Eukaryota; k__Fungi
OTU1026	0	0	0	0	0	0	1	1	1	0	0	0	0	0	0	d__Eukaryota; k__Fungi
OTU1027	0	0	0	0	0	0	0	1	0	4	0	0	0	0	0	d__Eukaryota; k__Fungi
OTU1028	0	0	0	0	0	0	0	0	0	0	21	29	19	20	5	d__Eukaryota; k__Fungi
OTU1029	3	0	0	0	0	0	0	0	0	0	0	0	0	0	0	d__Eukaryota; k__Fungi; p__unidentified; c__unidentified; o__unidentified; f__unidentified; g__unidentified; s__Fungi_sp
OTU1030	0	0	0	0	0	0	0	0	0	0	0	4	1	1	2	d__Eukaryota; k__Fungi
OTU1031	0	0	0	0	0	2	3	1	2	10	0	0	0	0	0	d__Eukaryota; k__Fungi; p__Basidiomycota; c__Agaricomycetes; o__Auriculariales
OTU1032	0	0	0	0	0	0	0	0	0	9	0	0	0	0	0	d__Eukaryota; k__Fungi
OTU1033	0	0	0	0	0	0	0	0	0	0	3	2	0	2	3	d__Eukaryota; k__Fungi; p__Ascomycota; c__Sordariomycetes; o__Hypocreales; f__Incertae_Sedis; g__Gliomastix; s__Gliomastix_tumulicola
OTU1034	0	0	0	0	0	0	0	0	0	0	4	4	2	4	15	d__Eukaryota; k__Fungi; p__Ascomycota
OTU1035	0	0	0	0	0	0	2	1	0	0	0	0	0	0	0	d__Eukaryota; k__Fungi
OTU1036	0	0	0	0	0	0	0	1	104	0	0	0	0	0	0	d__Eukaryota; k__Fungi; p__Ascomycota; c__Sordariomycetes; o__Xylariales; f__Amphisphaeriaceae
OTU1037	0	0	0	0	0	8	1	2	0	0	0	0	0	0	0	d__Eukaryota; k__Fungi; p__Basidiomycota
OTU1038	0	0	0	0	0	0	2	4	1	3	0	0	0	0	0	d__Eukaryota; k__Fungi; p__Ascomycota; c__Orbiliomycetes; o__Orbiliales; f__Orbiliaceae; g__Arthrobotrys; s__Arthrobotrys_thaumasia
OTU1039	9	6	5	7	4	0	0	0	0	0	0	0	0	1	0	d__Eukaryota; k__Fungi; p__Ascomycota
OTU1040	13	29	10	10	9	0	0	0	1	0	2	3	50	2	5	d__Eukaryota; k__Fungi; p__Ascomycota; c__Eurotiomycetes; o__Chaetothyriales; f__Incertae_Sedis; g__Strelitziana; s__Strelitziana_albiziae
OTU1041	1	0	0	2	2	0	0	0	0	0	0	0	0	0	0	d__Eukaryota; k__Fungi; p__Ascomycota; c__Sordariomycetes; o__Hypocreales
OTU1042	2	0	0	0	0	0	0	0	0	0	0	0	0	0	0	d__Eukaryota; k__Fungi; p__Ascomycota; c__Dothideomycetes; o__Pleosporales; f__Sporormiaceae
OTU1043	0	0	0	0	0	5	4	5	1	2	0	0	0	0	0	d__Eukaryota; k__Fungi; p__Ascomycota; c__Eurotiomycetes; o__Chaetothyriales; f__Herpotrichiellaceae
OTU1044	0	0	0	0	0	0	0	0	0	0	18	24	19	45	42	d__Eukaryota; k__Fungi; p__Ascomycota; c__Sordariomycetes; o__Microascales; f__Microascaceae; g__unidentified; s__Microascaceae_sp
OTU1045	0	0	0	0	0	22	0	0	0	0	0	0	0	0	0	d__Eukaryota; k__Fungi
OTU1046	1	0	0	1	1	0	0	0	0	0	0	0	0	0	1	d__Eukaryota; k__Fungi; p__Basidiomycota
OTU1047	1	0	2	0	0	0	0	0	0	0	0	0	0	0	0	d__Eukaryota; k__Fungi; p__Ascomycota; c__Sordariomycetes; o__Hypocreales
OTU1048	0	0	0	0	0	0	0	0	0	0	0	3	1	0	3	d__Eukaryota; k__Fungi; p__Basidiomycota; c__Agaricomycetes; o__Auriculariales; f__Incertae_Sedis
OTU1049	0	0	0	0	0	0	0	0	0	0	5	0	1	2	3	d__Eukaryota; k__Fungi; p__Basidiomycota
OTU1050	0	0	0	0	0	5	3	0	0	0	0	0	0	0	0	d__Eukaryota; k__Fungi; p__Basidiomycota; c__Agaricostilbomycetes; o__Agaricostilbales; f__Chionosphaeraceae; g__Kurtzmanomyces
OTU1051	0	0	0	0	0	0	0	0	0	0	3	7	8	1	0	d__Eukaryota; k__Fungi
OTU1052	1	1	0	0	0	0	0	0	0	0	7	4	6	1	5	d__Eukaryota; k__Fungi
OTU1053	8	6	0	0	0	0	0	0	0	0	0	0	0	0	0	d__Eukaryota; k__Fungi
OTU1054	6	2	3	2	1	0	0	0	0	0	8	2	2	0	4	d__Eukaryota; k__Fungi; p__Ascomycota; c__Sordariomycetes; o__Hypocreales
OTU1055	3	2	0	0	5	0	0	0	0	0	14	30	13	9	7	d__Eukaryota; k__Fungi; p__Ascomycota; c__Eurotiomycetes; o__Chaetothyriales; f__Herpotrichiellaceae; g__Capronia; s__Capronia_sp
OTU1056	0	0	0	6	3	0	0	0	0	0	0	0	0	0	0	d__Eukaryota; k__Fungi
OTU1057	0	1	1	2	0	0	0	0	0	0	0	0	1	0	7	d__Eukaryota; k__Fungi
OTU1058	0	0	0	0	0	3	0	0	1	0	0	0	0	0	0	d__Eukaryota; k__Fungi
OTU1059	0	0	0	0	0	0	0	0	0	1	0	0	0	0	2	d__Eukaryota; k__Fungi
OTU1060	9	5	11	1	1	32	14	6	6	30	2	5	1	5	6	d__Eukaryota; k__Fungi; p__Ascomycota; c__Sordariomycetes; o__Hypocreales; f__Nectriaceae; g__Haematonectria; s__Haematonectria_haematococca
OTU1061	0	0	0	0	0	4	1	0	0	0	0	0	0	0	0	d__Eukaryota; k__Fungi
OTU1062	1	0	0	0	1	0	0	0	0	0	1	2	0	3	0	d__Eukaryota; k__Fungi
OTU1063	8	2	3	4	5	0	0	0	0	0	3	3	4	2	1	d__Eukaryota; k__Fungi; p__Basidiomycota; c__Exobasidiomycetes; o__Exobasidiales; f__Exobasidiaceae; g__Exobasidium; s__Exobasidium_miyabei
OTU1064	0	0	0	0	0	1	0	1	0	0	0	0	0	2	1	d__Eukaryota; k__Fungi
OTU1065	0	0	0	0	0	0	0	0	0	0	3	2	0	0	0	d__Eukaryota; k__Fungi; p__Ascomycota; c__Sordariomycetes; o__Hypocreales
OTU1066	0	0	0	0	0	0	0	0	0	0	13	9	9	1	6	d__Eukaryota; k__Fungi
OTU1067	17	16	16	25	13	0	0	0	0	0	53	56	50	52	70	d__Eukaryota; k__Fungi; p__Ascomycota
OTU1068	0	0	0	0	0	1	5	0	0	0	0	0	0	0	0	d__Eukaryota; k__Fungi
OTU1069	0	0	0	0	0	0	0	0	0	0	0	0	5	0	0	d__Eukaryota; k__Fungi
OTU1070	13	1	2	1	7	0	0	0	0	0	4	2	1	2	2	d__Eukaryota; k__Fungi
OTU1071	0	0	0	0	0	0	0	0	0	0	3	0	0	0	0	d__Eukaryota; k__Fungi; p__Basidiomycota
OTU1072	0	0	0	0	0	0	1	0	1	1	0	0	2	1	0	d__Eukaryota; k__Fungi
OTU1073	9	1	0	2	0	0	0	0	0	0	2	0	0	2	1	d__Eukaryota; k__Fungi
OTU1074	0	0	0	0	0	1	0	2	0	1	0	0	0	0	0	d__Eukaryota; k__Fungi
OTU1075	0	0	0	0	0	0	0	0	0	0	85	120	32	14	12	d__Eukaryota; k__Fungi; p__Basidiomycota; c__Agaricomycetes; o__Geastrales; f__Geastraceae; g__Geastrum
OTU1076	0	0	0	0	0	0	0	0	0	0	4	0	0	0	0	d__Eukaryota; k__Fungi; p__Ascomycota
OTU1077	0	4	1	0	5	0	0	1	1	0	29	21	27	21	9	d__Eukaryota; k__Fungi; p__Ascomycota; c__Sordariomycetes
OTU1078	0	0	0	0	2	0	0	0	1	0	19	0	2	12	252	d__Eukaryota; k__Fungi; p__Ascomycota; c__Incertae_Sedis; o__Incertae_Sedis; f__Incertae_Sedis; g__Staphylotrichum
OTU1079	0	0	0	0	0	0	0	0	0	0	2	0	0	0	0	d__Eukaryota; k__Fungi; p__Basidiomycota; c__Agaricomycetes; o__Cantharellales; f__Ceratobasidiaceae; g__Rhizoctonia; s__Rhizoctonia_sp_AG_A
OTU1080	0	0	0	0	0	0	3	1	0	0	0	0	0	0	0	d__Eukaryota; k__Fungi; p__Ascomycota; c__Sordariomycetes; o__Hypocreales
OTU1081	0	0	0	0	0	0	2	0	0	0	0	0	0	0	0	d__Eukaryota; k__Fungi; p__Ascomycota; c__Leotiomycetes
OTU1082	0	0	1	3	0	0	0	0	0	0	12	4	11	12	5	d__Eukaryota; k__Fungi
OTU1083	0	0	0	0	0	0	0	0	0	0	5	0	0	1	0	d__Eukaryota; k__Fungi
OTU1084	0	0	0	0	0	1	1	2	4	4	0	0	0	0	0	d__Eukaryota; k__Fungi
OTU1085	0	0	0	0	0	6	0	0	0	0	0	0	0	0	0	d__Eukaryota; k__Fungi; p__Basidiomycota
OTU1086	0	1	0	2	0	0	0	0	0	0	0	0	0	0	0	d__Eukaryota; k__Fungi
OTU1087	0	0	0	0	1	1645	1333	278	1015	1015	0	0	0	0	0	d__Eukaryota; k__Fungi; p__Zygomycota; c__Incertae_Sedis; o__Mortierellales; f__Mortierellaceae
OTU1088	0	0	0	0	0	0	0	0	0	0	0	1	0	0	3	d__Eukaryota; k__Fungi; p__Ascomycota; c__Sordariomycetes; o__Sordariales
OTU1089	0	0	1	0	0	0	4	1	0	0	0	0	0	0	0	d__Eukaryota; k__Fungi; p__Ascomycota
OTU1090	0	0	0	0	0	1	4	0	0	0	0	0	0	0	0	d__Eukaryota; k__Fungi
OTU1091	3	6	0	0	0	0	0	0	0	0	0	0	0	0	0	d__Eukaryota; k__Fungi
OTU1092	2	7	0	32	7	0	0	0	0	0	9	1	2	8	0	d__Eukaryota; k__Fungi
OTU1093	0	0	0	0	0	0	6	2	0	0	0	0	0	0	0	d__Eukaryota; k__Fungi
OTU1094	0	0	0	0	0	0	0	0	0	0	9	12	5	26	19	d__Eukaryota; k__Fungi; p__Basidiomycota
OTU1095	2	14	2	86	25	0	0	0	0	0	0	0	0	0	0	d__Eukaryota; k__Fungi
OTU1096	0	0	0	0	0	5	0	0	0	0	0	0	0	0	0	d__Eukaryota; k__Fungi; p__Ascomycota; c__Sordariomycetes; o__Coniochaetales; f__Coniochaetaceae
OTU1097	1	0	1	3	0	0	0	0	0	0	0	0	0	2	0	d__Eukaryota; k__Fungi; p__Ascomycota; c__Sordariomycetes
OTU1098	0	0	0	1	2	0	0	0	0	0	0	0	0	0	0	d__Eukaryota; k__Fungi
OTU1099	17	24	18	12	1	0	0	0	0	0	48	77	22	38	29	d__Eukaryota; k__Fungi
OTU1100	3	0	0	2	0	0	0	0	0	0	0	0	0	0	0	d__Eukaryota; k__Fungi; p__Basidiomycota
OTU1101	0	0	0	0	0	0	2	0	0	1	0	0	0	0	0	d__Eukaryota; k__Fungi
OTU1102	1	0	0	0	0	7	8	3	3	12	0	2	3	0	0	d__Eukaryota; k__Fungi; p__Ascomycota; c__Dothideomycetes; o__Pleosporales; f__Incertae_Sedis; g__Pyrenochaeta
OTU1103	0	0	0	16	0	0	0	0	0	0	0	0	0	0	0	d__Eukaryota; k__Fungi
OTU1104	0	0	0	0	0	0	0	0	0	0	0	0	0	0	3	d__Eukaryota; k__Fungi
OTU1105	0	0	0	0	0	4	2	0	1	8	0	0	0	0	0	d__Eukaryota; k__Fungi
OTU1106	3	0	0	1	3	0	0	0	0	0	0	0	0	0	0	d__Eukaryota; k__Fungi
OTU1107	3	4	1	5	3	0	0	0	0	0	0	0	0	0	0	d__Eukaryota; k__Fungi
OTU1108	0	0	0	0	0	21	8	3	1	8	0	0	0	0	0	d__Eukaryota; k__Fungi; p__Ascomycota; c__Eurotiomycetes; o__Onygenales; f__Onygenaceae; g__Auxarthron; s__Auxarthron_umbrinum
OTU1109	1	3	3	3	1	0	0	0	0	0	0	0	0	0	0	d__Eukaryota; k__Fungi
OTU1110	0	0	0	0	0	0	1	0	1	1	0	0	0	0	0	d__Eukaryota; k__Fungi
OTU1111	0	0	0	0	0	3	1	2	0	0	0	0	0	0	0	d__Eukaryota; k__Fungi; p__Ascomycota; c__Sordariomycetes; o__Hypocreales; f__Cordycipitaceae; g__Isaria; s__Isaria_sp
OTU1112	9	4	2	3	0	0	12	4	3	5	2	3	6	0	4	d__Eukaryota; k__Fungi; p__Ascomycota; c__Sordariomycetes; o__Hypocreales; f__Nectriaceae; g__Cylindrocarpon; s__Cylindrocarpon_olidum
OTU1113	0	0	0	0	0	0	2	1	0	0	0	0	0	0	0	d__Eukaryota; k__Fungi; p__Ascomycota; c__Sordariomycetes; o__Incertae_Sedis; f__Glomerellaceae; g__Colletotrichum
OTU1114	0	0	0	0	0	0	0	0	0	0	2	0	2	0	2	d__Eukaryota; k__Fungi
OTU1115	0	1	0	0	0	0	0	0	0	0	0	0	0	1	0	d__Eukaryota; k__Fungi
OTU1116	0	0	0	0	0	0	1	0	0	1	0	0	0	0	0	d__Eukaryota; k__Fungi; p__Ascomycota; c__Sordariomycetes
OTU1117	0	0	0	0	0	3	5	1	0	10	0	0	0	0	0	d__Eukaryota; k__Fungi; p__Basidiomycota; c__Agaricomycetes; o__Cantharellales; f__Ceratobasidiaceae; g__Ceratobasidium; s__Ceratobasidium_sp
OTU1118	0	0	0	0	0	0	0	0	0	0	0	0	1	5	0	d__Eukaryota; k__Fungi
OTU1119	0	0	0	0	0	0	2	0	0	0	9	13	9	6	25	d__Eukaryota; k__Fungi; p__Basidiomycota
OTU1120	0	1	0	0	0	0	0	0	0	0	0	0	2	0	0	d__Eukaryota; k__Fungi
OTU1121	0	0	0	0	0	2	1	1	3	1	0	0	0	0	0	d__Eukaryota; k__Fungi
OTU1122	0	0	3	8	4	0	0	0	6	10	0	0	0	0	0	d__Eukaryota; k__Fungi
OTU1123	0	0	0	0	0	0	0	0	0	0	2	0	1	1	0	d__Eukaryota; k__Fungi
OTU1124	0	0	0	0	0	0	3	2	1	1	0	0	0	0	0	d__Eukaryota; k__Fungi
OTU1125	1	0	0	0	0	0	0	0	0	0	1	1	1	2	2	d__Eukaryota; k__Fungi
OTU1126	1	0	0	0	1	5	1	2	1	2	9	3	3	3	1	d__Eukaryota; k__Fungi; p__Basidiomycota; c__Tremellomycetes; o__Cystofilobasidiales; f__Cystofilobasidiaceae; g__Mrakia
OTU1127	88	67	62	156	74	3515	2872	1837	1429	3040	37	35	42	58	71	d__Eukaryota; k__Fungi; p__Ascomycota; c__Dothideomycetes; o__Incertae_Sedis; f__Pseudeurotiaceae; g__Pseudogymnoascus; s__Pseudogymnoascus_verrucosus
OTU1128	0	0	0	0	0	0	0	0	0	0	5	0	0	0	0	d__Eukaryota; k__Fungi; p__Ascomycota
OTU1129	0	0	0	0	1	0	0	0	0	0	2	0	2	0	0	d__Eukaryota; k__Fungi
OTU1130	0	0	0	0	0	0	0	0	0	0	1	0	0	1	2	d__Eukaryota; k__Fungi; p__Basidiomycota; c__Agaricomycetes; o__Cantharellales; f__Ceratobasidiaceae; g__Thanatephorus; s__Thanatephorus_sp_021R71
OTU1131	0	0	0	0	0	6	10	0	2	0	0	0	0	0	0	d__Eukaryota; k__Fungi
OTU1132	0	0	0	0	0	0	0	0	0	2	0	0	0	0	0	d__Eukaryota; k__Fungi
OTU1133	0	0	0	0	0	0	2	0	0	3	0	0	0	0	0	d__Eukaryota; k__Fungi; p__Ascomycota; c__Sordariomycetes; o__Hypocreales
OTU1134	1	2	0	1	0	0	0	0	0	0	5	2	0	1	0	d__Eukaryota; k__Fungi
OTU1135	42	36	123	57	33	0	0	0	0	0	0	0	4	0	0	d__Eukaryota; k__Fungi
OTU1136	0	0	0	0	0	10	21	2	0	1	0	2	0	2	0	d__Eukaryota; k__Fungi; p__Ascomycota; c__Sordariomycetes; o__Hypocreales; f__Nectriaceae; g__Cylindrocarpon; s__Cylindrocarpon_ianthothele_var_ianthothele
OTU1137	0	0	0	0	0	3	0	2	0	0	0	0	0	0	0	d__Eukaryota; k__Fungi
OTU1138	0	0	0	0	0	0	0	0	0	0	0	1	3	1	0	d__Eukaryota; k__Fungi; p__Basidiomycota; c__Agaricomycetes; o__Agaricales; f__Entolomataceae; g__Entoloma
OTU1139	0	0	0	0	0	0	3	0	0	0	0	0	0	1	0	d__Eukaryota; k__Fungi
OTU1140	0	0	0	0	0	0	1	0	0	2	0	0	0	0	0	d__Eukaryota; k__Fungi; p__Basidiomycota; c__Agaricomycetes; o__Cantharellales; f__Ceratobasidiaceae; g__Ceratobasidium; s__Ceratobasidium_sp
OTU1141	0	0	0	0	0	0	2	1	2	3	0	0	0	0	0	d__Eukaryota; k__Fungi; p__Ascomycota; c__Sordariomycetes; o__Hypocreales; f__Nectriaceae; g__Viridispora; s__Viridispora_sp
OTU1142	1	2	2	0	4	0	0	0	0	0	0	0	0	0	0	d__Eukaryota; k__Fungi; p__Ascomycota; c__Eurotiomycetes; o__Eurotiales; f__Trichocomaceae; g__Penicillium; s__Penicillium_chermesinum
OTU1143	0	0	0	0	0	0	0	0	0	4	0	0	0	0	0	d__Eukaryota; k__Fungi
OTU1144	0	0	0	0	0	5	10	1	9	1	0	0	0	0	0	d__Eukaryota; k__Fungi
OTU1145	0	0	0	0	0	0	0	0	0	0	6	0	0	1	1	d__Eukaryota; k__Fungi
OTU1146	0	0	0	0	0	0	0	1	0	0	3	0	1	7	1	d__Eukaryota; k__Fungi; p__Ascomycota; c__Sordariomycetes; o__Diaporthales; f__Togniniaceae; g__Togninia; s__Togninia_minima
OTU1147	2	0	0	2	7	0	0	0	0	0	0	0	0	0	0	d__Eukaryota; k__Fungi
OTU1148	1	2	3	1	6	0	0	0	0	0	0	0	0	0	0	d__Eukaryota; k__Fungi
OTU1149	0	0	0	2	0	0	0	0	0	0	0	0	0	0	0	d__Eukaryota; k__Fungi
OTU1150	0	0	0	0	0	1	2	5	0	0	0	0	0	0	0	d__Eukaryota; k__Fungi; p__Ascomycota; c__Sordariomycetes; o__Hypocreales; f__Clavicipitaceae; g__Metarhizium; s__Metarhizium_lepidiotae
OTU1151	0	0	0	0	0	0	0	0	0	0	3	0	0	3	0	d__Eukaryota; k__Fungi; p__Ascomycota; c__Eurotiomycetes; o__Eurotiales; f__Trichocomaceae; g__Penicillium; s__Penicillium_citrinum
OTU1152	0	0	3	0	3	0	0	0	0	0	0	0	0	0	0	d__Eukaryota; k__Fungi; p__Ascomycota; c__Dothideomycetes; o__Pleosporales; f__Phaeosphaeriaceae; g__Phaeosphaeria; s__Phaeosphaeria_sp_HKC12
OTU1153	0	0	0	0	0	0	0	0	0	0	0	0	3	0	0	d__Eukaryota; k__Fungi
OTU1154	0	0	0	0	0	0	2	0	0	1	0	0	0	0	0	d__Eukaryota; k__Fungi
OTU1155	0	0	0	0	0	0	0	0	0	0	0	0	0	2	0	d__Eukaryota; k__Fungi
OTU1156	0	0	0	0	0	1	0	0	0	0	4	0	0	0	1	d__Eukaryota; k__Fungi
OTU1157	0	0	0	0	0	0	0	0	0	0	3	0	0	0	0	d__Eukaryota; k__Fungi
OTU1158	0	0	0	0	0	0	0	0	0	0	0	0	0	0	2	d__Eukaryota; k__Fungi; p__Ascomycota; c__Sordariomycetes
OTU1159	27	11	14	28	10	0	0	0	0	0	0	2	0	0	1	d__Eukaryota; k__Fungi; p__Ascomycota; c__Sordariomycetes; o__Hypocreales; f__Cordycipitaceae; g__Beauveria
OTU1160	0	0	0	7	4	0	0	0	0	0	0	0	0	0	0	d__Eukaryota; k__Fungi
OTU1161	3	4	0	3	3	0	0	0	0	0	0	1	0	3	0	d__Eukaryota; k__Fungi
OTU1162	9	0	0	1	2	0	0	0	0	0	0	0	0	0	0	d__Eukaryota; k__Fungi; p__Glomeromycota; c__Glomeromycetes; o__Diversisporales; f__Acaulosporaceae; g__Entrophospora; s__Entrophospora_sp
OTU1163	0	0	0	0	0	0	0	0	0	0	0	2	0	0	0	d__Eukaryota; k__Fungi
OTU1164	0	0	0	0	0	0	3	0	0	0	0	0	0	0	0	d__Eukaryota; k__Fungi
OTU1165	0	0	0	0	1	0	4	1	0	1	0	0	0	0	0	d__Eukaryota; k__Fungi; p__Ascomycota; c__Sordariomycetes; o__Hypocreales; f__Incertae_Sedis; g__Ilyonectria
OTU1166	198	38	65	22	63	0	0	0	0	0	19	57	44	86	64	d__Eukaryota; k__Fungi; p__Chytridiomycota; c__Chytridiomycetes; o__Spizellomycetales; f__Spizellomycetaceae; g__Spizellomyces; s__Spizellomyces_pseudodichotomus
OTU1167	0	0	0	0	0	0	0	0	0	0	0	0	5	0	0	d__Eukaryota; k__Fungi
OTU1168	0	0	0	0	0	1	1	6	1	0	0	0	0	0	0	d__Eukaryota; k__Fungi
OTU1169	0	2	1	2	3	0	0	0	0	0	2	1	0	3	17	d__Eukaryota; k__Fungi; p__Ascomycota
OTU1170	0	0	0	0	0	0	0	2	0	0	0	0	0	0	0	d__Eukaryota; k__Fungi
OTU1171	0	0	0	0	0	0	0	0	0	0	3	0	0	2	0	d__Eukaryota; k__Fungi; p__Ascomycota; c__Eurotiomycetes
OTU1172	0	0	0	0	0	3	1	2	0	4	0	0	0	0	0	d__Eukaryota; k__Fungi; p__Zygomycota; c__Incertae_Sedis; o__Kickxellales; f__Kickxellaceae; g__Coemansia; s__Coemansia_pectinata
OTU1173	0	0	0	0	0	0	0	0	0	0	0	4	0	7	3	d__Eukaryota; k__Fungi; p__Ascomycota; c__Sordariomycetes; o__Hypocreales; f__Nectriaceae
OTU1174	0	2	0	0	2	0	0	0	0	0	0	0	2	0	0	d__Eukaryota; k__Fungi
OTU1175	6	1	1	1	5	0	0	0	0	0	2	2	0	12	5	d__Eukaryota; k__Fungi
OTU1176	0	0	0	0	0	0	0	0	0	0	0	3	2	0	1	d__Eukaryota; k__Fungi
OTU1177	0	0	3	1	0	0	0	0	0	0	2	0	0	0	1	d__Eukaryota; k__Fungi; p__Ascomycota; c__Incertae_Sedis; o__Incertae_Sedis; f__Incertae_Sedis; g__Chalara
OTU1178	0	0	0	0	0	0	1	0	1	14	0	0	0	0	0	d__Eukaryota; k__Fungi; p__Basidiomycota; c__Agaricomycetes; o__Geastrales; f__Geastraceae; g__Geastrum
OTU1179	0	0	0	0	0	0	0	0	0	0	0	0	3	0	0	d__Eukaryota; k__Fungi; p__Ascomycota; c__Sordariomycetes; o__Sordariales; f__Chaetomiaceae; g__Chaetomium; s__Chaetomium_aterrimum
OTU1180	1	0	1	0	2	1	0	4	0	0	9	5	2	1	2	d__Eukaryota; k__Fungi; p__Basidiomycota; c__Tremellomycetes; o__Tremellales; f__Incertae_Sedis; g__Cryptococcus; s__Cryptococcus_sp_QMW_2009a
OTU1181	3	0	0	1	0	0	0	0	0	0	8	7	3	16	24	d__Eukaryota; k__Fungi; p__Ascomycota; c__Sordariomycetes; o__Hypocreales; f__Incertae_Sedis; g__Stachybotrys; s__Stachybotrys_chartarum
OTU1182	0	0	0	0	0	0	8	4	0	12	0	0	0	0	0	d__Eukaryota; k__Fungi
OTU1183	2	0	1	3	1	0	5	1	4	6	0	5	3	0	7	d__Eukaryota; k__Fungi
OTU1184	0	0	0	0	0	10	13	19	3	11	0	0	0	0	0	d__Eukaryota; k__Fungi; p__Ascomycota; c__Eurotiomycetes; o__Eurotiales; f__Trichocomaceae
OTU1185	195	76	110	106	112	0	0	0	0	0	64	31	45	49	116	d__Eukaryota; k__Fungi; p__Ascomycota; c__Sordariomycetes
OTU1186	0	0	0	0	0	2	0	0	0	0	0	0	0	0	0	d__Eukaryota; k__Fungi
OTU1187	0	0	0	0	0	0	0	0	0	0	1	0	0	1	0	d__Eukaryota; k__Fungi
OTU1188	0	0	0	4	0	0	0	0	0	0	0	0	0	0	0	d__Eukaryota; k__Fungi
OTU1189	2	0	0	0	0	0	0	0	0	0	0	6	0	2	2	d__Eukaryota; k__Fungi; p__Ascomycota; c__Leotiomycetes; o__Helotiales
OTU1190	0	0	0	0	0	0	0	0	0	0	0	0	1	13	0	d__Eukaryota; k__Fungi
OTU1191	240	134	227	82	112	0	0	0	0	0	0	0	0	0	0	d__Eukaryota; k__Fungi; p__Basidiomycota; c__Agaricomycetes; o__Agaricales; f__Agaricaceae
OTU1192	3	4	3	2	0	0	0	0	0	0	0	2	0	0	2	d__Eukaryota; k__Fungi
OTU1193	72	49	116	58	149	8	0	0	0	18	69	158	255	928	141	d__Eukaryota; k__Fungi
OTU1194	0	0	0	0	0	0	0	0	0	0	1	2	1	0	3	d__Eukaryota; k__Fungi; p__Basidiomycota
OTU1195	0	0	0	0	0	15	25	23	7	14	0	0	0	0	0	d__Eukaryota; k__Fungi; p__Ascomycota; c__Leotiomycetes; o__Helotiales
OTU1196	2	91	4	433	198	0	0	0	0	0	0	0	0	3	0	d__Eukaryota; k__Fungi
OTU1197	0	0	0	0	0	0	0	0	0	0	0	7	6	3	7	d__Eukaryota; k__Fungi
OTU1198	0	0	2	1	0	0	0	0	0	0	0	1	1	0	0	d__Eukaryota; k__Fungi; p__Ascomycota; c__Sordariomycetes; o__Xylariales; f__unidentified; g__unidentified; s__Xylariales_sp
OTU1199	21	2	12	2	8	0	0	0	0	0	0	0	0	3	1	d__Eukaryota; k__Fungi
OTU1200	1	0	0	0	0	2	0	1	1	0	0	0	0	0	0	d__Eukaryota; k__Fungi; p__Ascomycota; c__Sordariomycetes; o__Sordariales; f__Chaetomiaceae
OTU1201	0	0	0	0	0	1	3	0	0	0	0	0	0	0	0	d__Eukaryota; k__Fungi; p__Ascomycota; c__Sordariomycetes; o__Hypocreales
OTU1202	0	0	5	1	4	0	0	0	0	0	6	15	0	10	0	d__Eukaryota; k__Fungi; p__Basidiomycota; c__Tremellomycetes; o__Tremellales; f__Incertae_Sedis; g__Cryptococcus; s__Cryptococcus_carnescens
OTU1203	0	0	0	0	0	8	5	0	0	3	0	0	0	0	0	d__Eukaryota; k__Fungi
OTU1204	1	2	4	31	0	0	0	0	0	0	0	0	0	0	0	d__Eukaryota; k__Fungi
OTU1205	0	0	0	0	0	0	0	3	0	0	0	0	0	0	0	d__Eukaryota; k__Fungi
OTU1206	0	0	0	0	0	0	0	0	0	0	6	0	2	1	2	d__Eukaryota; k__Fungi
OTU1207	0	0	0	0	0	0	0	0	0	0	8	4	7	2	0	d__Eukaryota; k__Fungi; p__Ascomycota; c__Sordariomycetes; o__Sordariales; f__Chaetomiaceae; g__Chaetomium; s__Chaetomium_nigricolor
OTU1208	0	0	2	0	0	0	0	0	0	0	3	1	3	0	4	d__Eukaryota; k__Fungi; p__Ascomycota
OTU1209	0	0	0	0	0	0	0	0	0	0	0	1	2	3	1	d__Eukaryota; k__Fungi
OTU1210	2	0	0	1	1	0	0	0	0	0	1	0	4	2	1	d__Eukaryota; k__Fungi
OTU1211	3	0	1	0	0	2	5	2	1	2	2	3	5	2	8	d__Eukaryota; k__Fungi; p__Ascomycota; c__Eurotiomycetes; o__Eurotiales; f__Trichocomaceae; g__Penicillium
OTU1212	0	0	0	0	0	3	1	1	1	2	0	0	0	0	0	d__Eukaryota; k__Fungi; p__Ascomycota
OTU1213	0	0	0	0	0	0	5	1	2	2	0	0	0	0	0	d__Eukaryota; k__Fungi
OTU1214	0	0	0	0	0	0	0	2	0	0	0	0	0	0	0	d__Eukaryota; k__Fungi
OTU1215	0	0	0	0	0	0	0	0	0	0	0	1	1	0	1	d__Eukaryota; k__Fungi; p__Ascomycota; c__Sordariomycetes; o__Sordariales; f__Lasiosphaeriaceae
OTU1216	0	0	0	0	0	11	0	1	7	0	0	0	0	0	0	d__Eukaryota; k__Fungi; p__Ascomycota; c__Leotiomycetes; o__Helotiales
OTU1217	0	0	0	0	0	0	0	0	0	0	2	3	0	2	0	d__Eukaryota; k__Fungi
OTU1218	0	0	1	1	3	0	0	0	0	0	0	7	0	0	0	d__Eukaryota; k__Fungi; p__Zygomycota; c__Incertae_Sedis; o__Mortierellales; f__Mortierellaceae; g__Mortierella
OTU1219	0	0	0	0	0	0	0	0	0	0	2	4	0	2	5	d__Eukaryota; k__Fungi
OTU1220	0	0	0	0	0	0	0	0	0	0	1	1	1	0	1	d__Eukaryota; k__Fungi; p__Ascomycota; c__Sordariomycetes; o__Hypocreales
OTU1221	0	1	1	4	2	0	0	0	0	0	0	0	0	0	0	d__Eukaryota; k__Fungi; p__Ascomycota; c__Sordariomycetes; o__Hypocreales; f__Nectriaceae; g__Chaetopsina; s__Chaetopsina_fulva
OTU1222	0	0	0	0	0	0	0	0	0	0	0	2	2	2	0	d__Eukaryota; k__Fungi
OTU1223	0	0	0	0	3	0	0	0	0	0	0	0	0	0	0	d__Eukaryota; k__Fungi; p__Ascomycota
OTU1224	0	0	0	0	0	0	0	0	0	0	1	0	2	3	2	d__Eukaryota; k__Fungi
OTU1225	0	0	7	0	0	0	0	0	0	0	1	1	5	0	3	d__Eukaryota; k__Fungi
OTU1226	0	3	0	0	0	0	0	0	0	0	4	1	2	4	8	d__Eukaryota; k__Fungi; p__Ascomycota
OTU1227	0	0	0	0	0	0	0	0	0	0	27	21	20	12	35	d__Eukaryota; k__Fungi; p__Ascomycota; c__Eurotiomycetes
OTU1228	0	0	0	0	0	0	0	0	0	0	1	0	0	17	3	d__Eukaryota; k__Fungi; p__Basidiomycota
OTU1229	0	0	0	0	0	0	2	1	4	1	0	0	0	0	0	d__Eukaryota; k__Fungi
OTU1230	1	3	1	1	0	0	0	0	0	0	1	0	1	2	2	d__Eukaryota; k__Fungi
OTU1231	0	0	0	0	0	2	0	0	0	0	0	0	0	0	0	d__Eukaryota; k__Fungi
OTU1232	2	1	0	1	0	0	0	0	0	0	0	0	0	0	0	d__Eukaryota; k__Fungi
OTU1233	0	0	0	0	0	0	0	0	0	0	0	1	4	3	0	d__Eukaryota; k__Fungi; p__Zygomycota; c__Incertae_Sedis; o__Mortierellales; f__Mortierellaceae; g__Mortierella
OTU1234	0	0	0	0	0	8	10	4	4	6	0	0	0	0	0	d__Eukaryota; k__Fungi
OTU1235	0	0	0	1	1	0	0	0	0	0	0	3	1	0	4	d__Eukaryota; k__Fungi; p__Ascomycota; c__Sordariomycetes; o__Hypocreales; f__Incertae_Sedis; g__Gliomastix; s__Gliomastix_sp_HSAUP063167
OTU1236	0	1	1	1	0	0	0	0	0	0	8	7	6	5	0	d__Eukaryota; k__Fungi
OTU1237	1	0	1	0	0	0	0	0	0	0	1	0	2	0	1	d__Eukaryota; k__Fungi
OTU1238	0	0	0	0	0	0	0	0	18	0	0	0	0	0	0	d__Eukaryota; k__Fungi; p__Ascomycota
OTU1239	0	0	0	0	0	0	0	0	0	0	0	0	0	0	2	d__Eukaryota; k__Fungi
OTU1240	0	0	0	0	0	0	0	0	0	0	1	1	1	0	0	d__Eukaryota; k__Fungi
OTU1241	0	0	0	0	0	4	0	0	0	0	0	0	0	0	0	d__Eukaryota; k__Fungi
OTU1242	17	7	0	4	4	0	1	0	0	0	1	0	3	0	1	d__Eukaryota; k__Fungi
OTU1243	0	0	0	0	0	0	0	0	0	0	0	1	0	0	3	d__Eukaryota; k__Fungi
OTU1244	0	0	0	0	0	0	0	0	0	0	4	0	0	0	0	d__Eukaryota; k__Fungi
OTU1245	0	0	0	0	0	2	0	0	0	6	0	0	0	0	0	d__Eukaryota; k__Fungi
OTU1246	0	0	0	0	0	0	0	0	0	0	2	0	0	0	0	d__Eukaryota; k__Fungi
OTU1247	0	0	0	0	0	2	0	0	0	0	0	0	0	0	0	d__Eukaryota; k__Fungi
OTU1248	1	1	0	0	2	0	0	0	0	0	0	0	0	0	0	d__Eukaryota; k__Fungi; p__Ascomycota
OTU1249	0	0	0	0	0	0	1	0	1	0	0	0	0	0	0	d__Eukaryota; k__Fungi; p__Ascomycota; c__Sordariomycetes; o__Xylariales; f__Xylariaceae; g__Xylaria; s__Xylaria_sp_XL_A45
OTU1250	0	0	0	2	0	0	0	0	0	0	0	0	0	0	0	d__Eukaryota; k__Fungi
OTU1251	2	2	3	7	0	0	0	0	0	0	0	0	1	0	0	d__Eukaryota; k__Fungi; p__Ascomycota; c__Dothideomycetes; o__Pleosporales; f__Dothidotthiaceae; g__Spencermartinsia; s__Spencermartinsia_viticola
OTU1252	0	0	0	0	0	0	0	0	0	0	1	1	0	0	0	d__Eukaryota; k__Fungi
OTU1253	0	0	0	0	0	0	0	0	0	0	30	0	0	0	9	d__Eukaryota; k__Fungi
OTU1254	0	0	0	14	0	0	0	0	0	0	0	0	0	0	0	d__Eukaryota; k__Fungi
OTU1255	0	6	7	3	0	0	0	0	0	0	0	0	0	0	0	d__Eukaryota; k__Fungi; p__Ascomycota; c__Sordariomycetes
OTU1256	0	0	0	0	0	6	3	1	0	9	0	0	0	0	0	d__Eukaryota; k__Fungi; p__Ascomycota; c__Sordariomycetes; o__Hypocreales; f__Clavicipitaceae; g__Pochonia; s__Pochonia_bulbillosa
OTU1257	0	0	0	1	5	0	11	8	0	2	41	20	32	33	28	d__Eukaryota; k__Fungi
OTU1258	0	0	0	0	0	0	0	10	0	2	0	0	0	0	0	d__Eukaryota; k__Fungi
OTU1259	0	0	0	0	0	32	47	30	19	19	0	0	0	0	0	d__Eukaryota; k__Fungi
OTU1260	1	0	0	0	0	0	0	0	0	0	1	0	0	0	1	d__Eukaryota; k__Fungi
OTU1261	1	1	0	2	3	0	0	0	0	0	2	0	1	3	0	d__Eukaryota; k__Fungi
OTU1262	0	0	0	0	0	0	0	0	0	0	4	0	0	0	0	d__Eukaryota; k__Fungi; p__Basidiomycota
OTU1263	0	0	0	0	0	0	0	0	0	0	0	1	0	1	2	d__Eukaryota; k__Fungi
OTU1264	0	0	0	0	0	0	3	3	4	0	0	0	0	0	0	d__Eukaryota; k__Fungi
OTU1265	401	226	187	481	313	0	0	0	0	0	0	1	3	0	0	d__Eukaryota; k__Fungi
OTU1266	0	0	0	0	2	0	0	0	0	0	0	0	0	0	0	d__Eukaryota; k__Fungi
OTU1267	0	0	0	1	0	0	0	0	0	0	0	4	0	0	0	d__Eukaryota; k__Fungi
OTU1268	2	2	0	0	3	0	0	0	0	0	1	3	4	5	0	d__Eukaryota; k__Fungi; p__Chytridiomycota; c__Chytridiomycetes; o__Rhizophydiales
OTU1269	0	0	0	0	0	0	0	0	0	0	5	0	0	0	0	d__Eukaryota; k__Fungi; p__Chytridiomycota; c__Chytridiomycetes; o__Olpidiales; f__Olpidiaceae; g__Olpidium; s__Olpidium_brassicae
OTU1270	0	0	0	0	0	0	0	0	0	0	0	0	4	0	0	d__Eukaryota; k__Fungi
OTU1271	13	4	3	8	4	4	6	0	1	1	82	72	49	40	61	d__Eukaryota; k__Fungi; p__Ascomycota; c__Sordariomycetes; o__Hypocreales; f__Incertae_Sedis; g__Stilbella; s__Stilbella_sp
OTU1272	0	0	0	0	0	0	0	0	0	0	0	0	0	0	2	d__Eukaryota; k__Fungi
OTU1273	0	0	0	0	0	19	16	16	5	7	6	9	6	8	10	d__Eukaryota; k__Fungi; p__Ascomycota; c__Leotiomycetes; o__Helotiales; f__Dermateaceae
OTU1274	3	0	0	0	0	0	0	0	0	0	1	25	1	0	0	d__Eukaryota; k__Fungi; p__Chytridiomycota; c__Chytridiomycetes; o__Rhizophlyctidales; f__Rhizophlyctidaceae; g__Rhizophlyctis; s__Rhizophlyctis_rosea
OTU1275	5	5	1	0	1	0	0	0	0	0	0	0	0	0	0	d__Eukaryota; k__Fungi
OTU1276	2	0	0	0	1	0	0	0	0	0	0	0	0	0	0	d__Eukaryota; k__Fungi; p__Ascomycota; c__Leotiomycetes; o__Helotiales; f__Incertae_Sedis; g__Cadophora; s__Cadophora_melinii
OTU1277	0	0	0	0	0	4	2	4	0	0	0	0	0	0	0	d__Eukaryota; k__Fungi
OTU1278	0	0	0	0	0	0	0	0	0	0	0	1	2	0	0	d__Eukaryota; k__Fungi
OTU1279	0	0	0	0	0	0	2	0	0	0	0	0	0	0	0	d__Eukaryota; k__Fungi
OTU1280	0	0	1	0	1	0	0	0	0	0	0	0	0	0	0	d__Eukaryota; k__Fungi; p__Basidiomycota; c__Tremellomycetes; o__Tremellales; f__unidentified; g__unidentified; s__Tremellales_sp
OTU1281	0	2	0	0	0	0	0	0	0	0	13	1	1	0	6	d__Eukaryota; k__Fungi; p__Ascomycota; c__Sordariomycetes; o__Incertae_Sedis; f__Glomerellaceae; g__Colletotrichum; s__Colletotrichum_citri
OTU1282	0	0	0	0	0	3	12	1	1	1	0	0	0	0	0	d__Eukaryota; k__Fungi
OTU1283	3	0	0	0	0	0	0	0	0	2	0	0	0	0	0	d__Eukaryota; k__Fungi; p__Ascomycota; c__Leotiomycetes; o__Helotiales; f__Helotiaceae; g__Hymenoscyphus; s__Hymenoscyphus_sp_1558
OTU1284	0	0	0	0	0	0	0	2	0	0	0	0	0	0	0	d__Eukaryota; k__Fungi; p__Ascomycota
OTU1285	3	1	0	3	3	0	0	0	0	0	0	0	0	1	0	d__Eukaryota; k__Fungi; p__Basidiomycota; c__Microbotryomycetes; o__Sporidiobolales; f__Incertae_Sedis; g__Sporobolomyces; s__Sporobolomyces_symmetricus
OTU1286	0	0	1	0	0	0	0	0	0	0	30	66	39	49	291	d__Eukaryota; k__Fungi; p__Ascomycota; c__Sordariomycetes; o__Hypocreales
OTU1287	0	0	0	1	3	0	0	0	0	1	32	34	18	25	15	d__Eukaryota; k__Fungi; p__Ascomycota
OTU1288	0	0	0	0	0	10	6	1	3	40	0	0	0	0	0	d__Eukaryota; k__Fungi
OTU1289	0	0	0	0	0	0	2	0	0	0	0	0	0	0	0	d__Eukaryota; k__Fungi
OTU1290	0	0	0	1	0	0	0	0	0	0	16	11	9	9	5	d__Eukaryota; k__Fungi; p__Basidiomycota; c__Agaricomycetes; o__Agaricales; f__Agaricaceae; g__Agaricus; s__Agaricus_aff_placomyces_ML_5
OTU1291	0	0	0	0	0	0	2	0	0	0	0	0	0	0	0	d__Eukaryota; k__Fungi
OTU1292	0	0	0	0	0	4	0	1	0	0	0	0	0	0	4	d__Eukaryota; k__Fungi; p__Ascomycota; c__Eurotiomycetes; o__Eurotiales; f__Trichocomaceae; g__Penicillium
OTU1293	0	0	0	0	0	0	0	0	0	0	27	29	28	15	20	d__Eukaryota; k__Fungi; p__Ascomycota; c__Eurotiomycetes; o__Chaetothyriales; f__Herpotrichiellaceae
OTU1294	0	0	0	0	0	0	7	4	0	3	0	0	0	0	0	d__Eukaryota; k__Fungi; p__Ascomycota; c__Sordariomycetes; o__Hypocreales; f__Clavicipitaceae; g__Metarhizium; s__Metarhizium_cylindrosporum
OTU1295	1	0	0	2	0	0	0	0	0	0	0	2	2	2	0	d__Eukaryota; k__Fungi
OTU1296	6	0	1	0	0	0	0	0	0	0	0	1	1	1	0	d__Eukaryota; k__Fungi; p__Ascomycota; c__Sordariomycetes; o__Diaporthales; f__Diaporthaceae; g__Diaporthe
OTU1297	0	0	50	0	17	0	0	0	0	0	0	0	0	0	0	d__Eukaryota; k__Fungi
OTU1298	0	0	0	0	0	0	0	1	0	0	12	31	15	18	19	d__Eukaryota; k__Fungi; p__Basidiomycota
OTU1299	0	0	0	0	0	0	0	0	0	0	0	3	2	2	1	d__Eukaryota; k__Fungi
OTU1300	0	0	0	0	0	0	0	0	0	0	2	0	2	1	2	d__Eukaryota; k__Fungi
OTU1301	1	0	0	0	1	0	0	0	0	0	6	1	1	4	4	d__Eukaryota; k__Fungi
OTU1302	0	0	0	0	0	5	4	0	0	0	0	0	0	0	0	d__Eukaryota; k__Fungi
OTU1303	0	0	0	0	0	0	0	0	0	3	0	0	0	0	0	d__Eukaryota; k__Fungi
OTU1304	1	1	1	0	0	0	0	0	0	0	3	3	0	0	0	d__Eukaryota; k__Fungi; p__Zygomycota; c__Incertae_Sedis; o__Mortierellales; f__Mortierellaceae; g__Mortierella
OTU1305	0	0	0	0	0	26	53	17	15	37	0	0	0	0	0	d__Eukaryota; k__Fungi; p__Zygomycota; c__Incertae_Sedis; o__Mortierellales; f__Mortierellaceae; g__Mortierella; s__Mortierella_sp
OTU1306	0	0	0	0	0	0	0	0	0	0	104	13	26	260	4	d__Eukaryota; k__Fungi; p__Basidiomycota; c__Agaricomycetes; o__Agaricales; f__Agaricaceae
OTU1307	2	1	7	9	2	0	0	0	0	0	1	2	2	10	0	d__Eukaryota; k__Fungi; p__Basidiomycota; c__Incertae_Sedis; o__Malasseziales; f__Incertae_Sedis; g__Malassezia; s__Malassezia_globosa
OTU1308	0	0	1	0	0	0	0	1	0	0	5	5	4	3	0	d__Eukaryota; k__Fungi
OTU1309	3	1	0	1	2	0	0	0	0	0	0	0	0	0	2	d__Eukaryota; k__Fungi; p__Ascomycota; c__Eurotiomycetes; o__Onygenales; f__unidentified; g__unidentified; s__Onygenales_sp
OTU1310	0	0	0	0	0	0	54	1	0	0	0	0	0	0	0	d__Eukaryota; k__Fungi
OTU1311	0	0	0	0	0	0	0	0	0	0	0	0	1	0	1	d__Eukaryota; k__Fungi
OTU1312	0	0	0	0	1	0	0	0	0	0	2	0	0	0	0	d__Eukaryota; k__Fungi
OTU1313	0	1	0	1	0	1	0	0	0	0	0	0	0	0	0	d__Eukaryota; k__Fungi
OTU1314	0	0	0	0	0	0	12	1	0	0	0	0	0	0	0	d__Eukaryota; k__Fungi
OTU1315	0	0	0	3	0	0	0	0	0	0	5	6	4	6	23	d__Eukaryota; k__Fungi; p__Ascomycota; c__Sordariomycetes; o__Hypocreales; f__Ophiocordycipitaceae
OTU1316	73	68	49	38	53	8	1	5	2	1	3	13	6	14	12	d__Eukaryota; k__Fungi; p__Ascomycota; c__Dothideomycetes; o__Pleosporales; f__Montagnulaceae
OTU1317	0	0	0	0	0	0	0	0	0	0	1	2	3	5	3	d__Eukaryota; k__Fungi
OTU1318	0	0	0	0	0	0	0	0	0	0	323	1	0	17	39	d__Eukaryota; k__Fungi
OTU1319	0	1	0	0	2	0	0	0	0	0	0	0	0	0	0	d__Eukaryota; k__Fungi; p__Basidiomycota
OTU1320	207	99	134	244	185	8	8	2	1	12	487	624	478	458	500	d__Eukaryota; k__Fungi; p__Basidiomycota; c__Tremellomycetes; o__Filobasidiales; f__Filobasidiaceae; g__Cryptococcus; s__Cryptococcus_fuscescens
OTU1321	0	0	1	4	2	0	0	0	0	0	5	2	8	0	2	d__Eukaryota; k__Fungi; p__Basidiomycota
OTU1322	9	9	10	14	9	0	0	0	0	0	27	35	12	20	23	d__Eukaryota; k__Fungi; p__Ascomycota; c__Dothideomycetes; o__Pleosporales; f__Incertae_Sedis; g__Paraphoma; s__Paraphoma_sp
OTU1323	0	0	0	2	0	0	0	0	0	0	0	0	0	0	0	d__Eukaryota; k__Fungi
OTU1324	2	0	0	0	0	0	0	0	0	0	0	1	2	2	1	d__Eukaryota; k__Fungi
OTU1325	0	0	0	0	0	0	0	0	0	0	0	0	0	2	0	d__Eukaryota; k__Fungi; p__Ascomycota; c__Dothideomycetes; o__Capnodiales
OTU1326	0	1	0	5	0	0	0	0	0	0	0	0	0	0	0	d__Eukaryota; k__Fungi
OTU1327	0	0	0	4	2	0	0	0	0	0	0	0	0	0	0	d__Eukaryota; k__Fungi
OTU1328	0	0	0	0	0	0	0	0	0	0	2	0	0	0	0	d__Eukaryota; k__Fungi
OTU1329	0	0	0	0	0	0	0	0	0	0	1	1	0	0	1	d__Eukaryota; k__Fungi; p__Ascomycota; c__Sordariomycetes; o__Hypocreales
OTU1330	0	0	0	3	0	0	0	0	0	0	0	0	0	1	0	d__Eukaryota; k__Fungi; p__Ascomycota
OTU1331	0	0	0	0	0	0	0	0	0	0	1	0	0	1	1	d__Eukaryota; k__Fungi
OTU1332	0	0	0	2	0	0	0	0	0	0	0	0	0	0	0	d__Eukaryota; k__Fungi
OTU1333	3	1	0	0	1	1	0	2	0	1	3	6	7	8	1	d__Eukaryota; k__Fungi; p__Ascomycota; c__Dothideomycetes; o__Botryosphaeriales; f__unidentified; g__unidentified; s__Botryosphaeriales_sp
OTU1334	0	1	0	1	0	0	0	0	0	0	0	0	0	1	0	d__Eukaryota; k__Fungi
OTU1335	0	0	0	0	0	0	2	0	0	0	0	0	0	0	0	d__Eukaryota; k__Fungi
OTU1336	20	18	16	6	11	0	0	0	0	0	0	0	0	1	0	d__Eukaryota; k__Fungi; p__Ascomycota; c__Incertae_Sedis; o__Incertae_Sedis; f__Incertae_Sedis; g__Hansfordia; s__Hansfordia_pulvinata
OTU1337	1	2	2	4	2	0	4	2	0	2	3	0	2	0	1	d__Eukaryota; k__Fungi; p__Ascomycota; c__Dothideomycetes; o__Pleosporales; f__Montagnulaceae; g__Paraconiothyrium
OTU1338	0	0	0	0	0	0	2	4	0	1	0	0	0	0	0	d__Eukaryota; k__Fungi; p__Ascomycota; c__Sordariomycetes; o__Hypocreales
OTU1339	0	0	2	0	0	0	1	0	0	0	0	0	0	0	0	d__Eukaryota; k__Fungi
OTU1340	0	0	0	0	0	17	14	13	24	8	0	0	0	0	0	d__Eukaryota; k__Fungi
OTU1341	4	0	6	2	7	0	0	0	0	0	0	0	0	3	0	d__Eukaryota; k__Fungi; p__Ascomycota; c__Sordariomycetes; o__Sordariales; f__Lasiosphaeriaceae; g__Cercophora; s__Cercophora_caudata
OTU1342	8	1	17	5	14	0	0	0	0	0	0	0	0	0	0	d__Eukaryota; k__Fungi
OTU1343	0	0	0	0	0	0	0	0	0	2	3	0	0	0	1	d__Eukaryota; k__Fungi
OTU1344	0	0	0	1	0	0	0	0	0	0	0	0	4	0	0	d__Eukaryota; k__Fungi
OTU1345	0	0	0	0	0	0	0	0	0	0	6	0	2	0	0	d__Eukaryota; k__Fungi
OTU1346	0	0	0	0	0	10	19	4	0	13	0	0	0	0	0	d__Eukaryota; k__Fungi; p__Ascomycota; c__Leotiomycetes; o__Helotiales; f__Hyaloscyphaceae; g__unidentified; s__Hyaloscyphaceae_sp
OTU1347	0	0	0	0	0	0	0	0	0	0	1	0	0	1	0	d__Eukaryota; k__Fungi
OTU1348	0	2	0	0	2	0	0	0	0	0	3	3	3	29	31	d__Eukaryota; k__Fungi
OTU1349	1	0	0	0	0	0	0	0	0	0	1	2	12	6	0	d__Eukaryota; k__Fungi
OTU1350	0	0	0	0	0	0	0	0	0	0	4	1	1	0	0	d__Eukaryota; k__Fungi; p__Basidiomycota; c__Ustilaginomycetes; o__Ustilaginales; f__Ustilaginaceae; g__Pseudozyma
OTU1351	88	25	59	112	20	0	0	0	0	0	1	3	1	0	1	d__Eukaryota; k__Fungi; p__Basidiomycota; c__Agaricomycetes
OTU1352	0	0	0	0	0	1	1	1	10	0	0	0	0	0	0	d__Eukaryota; k__Fungi
OTU1353	0	1	0	0	0	0	0	0	0	0	1	0	0	0	0	d__Eukaryota; k__Fungi
OTU1354	0	0	0	0	0	0	0	0	0	0	4	1	4	1	0	d__Eukaryota; k__Fungi
OTU1355	0	2	0	0	0	0	0	0	0	0	0	0	0	0	0	d__Eukaryota; k__Fungi
OTU1356	0	0	1	0	0	0	1	2	0	0	0	0	0	0	0	d__Eukaryota; k__Fungi; p__Ascomycota; c__Sordariomycetes; o__Hypocreales
OTU1357	1	0	0	2	0	0	0	0	0	0	0	0	0	0	3	d__Eukaryota; k__Fungi
OTU1358	0	0	0	0	0	110	50	227	48	49	0	0	0	0	0	d__Eukaryota; k__Fungi; p__Ascomycota; c__Sordariomycetes; o__Hypocreales
OTU1359	0	0	0	0	0	0	2	0	0	0	0	0	0	0	0	d__Eukaryota; k__Fungi; p__Ascomycota; c__Dothideomycetes; o__Capnodiales
OTU1360	0	0	0	0	0	0	0	0	0	2	0	0	0	0	0	d__Eukaryota; k__Fungi
OTU1361	0	0	0	0	0	1	0	3	2	4	0	0	0	0	0	d__Eukaryota; k__Fungi
OTU1362	11	14	7	1	5	0	2	0	0	0	27	16	26	20	32	d__Eukaryota; k__Fungi; p__Ascomycota; c__Eurotiomycetes; o__Incertae_Sedis; f__Incertae_Sedis; g__Sarcinomyces; s__Sarcinomyces_sp_SL_2011
OTU1363	1	0	1	0	0	0	0	0	0	0	4	1	4	5	13	d__Eukaryota; k__Fungi; p__Ascomycota
OTU1364	2	2	1	6	7	0	0	0	0	0	0	0	0	0	0	d__Eukaryota; k__Fungi
OTU1365	162	1812	313	1060	198	0	0	0	0	0	2	0	761	1	0	d__Eukaryota; k__Fungi
OTU1366	0	0	0	0	0	0	4	0	1	29	0	0	0	0	0	d__Eukaryota; k__Fungi
OTU1367	0	0	0	0	2	0	0	2	1	1	35	27	21	11	12	d__Eukaryota; k__Fungi; p__Zygomycota; c__Incertae_Sedis; o__Kickxellales; f__Kickxellaceae; g__Ramicandelaber
OTU1368	0	0	0	0	0	26	4	12	3	1	0	0	0	0	0	d__Eukaryota; k__Fungi
OTU1369	0	0	0	0	0	0	0	0	0	0	0	2	0	0	0	d__Eukaryota; k__Fungi
OTU1370	0	0	0	0	0	0	0	0	0	0	0	2	1	0	0	d__Eukaryota; k__Fungi
OTU1371	0	0	0	0	0	0	2	2	0	1	0	0	0	0	0	d__Eukaryota; k__Fungi
OTU1372	0	0	0	0	0	1	1	0	4	5	0	0	0	0	0	d__Eukaryota; k__Fungi; p__Basidiomycota; c__Agaricomycetes; o__Trechisporales; f__unidentified; g__unidentified; s__Trechisporales_sp
OTU1373	0	0	0	34	1	0	0	0	0	0	0	0	0	0	0	d__Eukaryota; k__Fungi
OTU1374	0	0	0	0	0	4	1	0	0	0	0	0	0	0	0	d__Eukaryota; k__Fungi
OTU1375	0	0	0	0	0	0	0	1	0	1	0	0	0	0	0	d__Eukaryota; k__Fungi
OTU1376	0	1	0	0	1	0	0	0	0	0	27	30	13	21	36	d__Eukaryota; k__Fungi; p__Ascomycota; c__Dothideomycetes; o__Capnodiales
OTU1377	0	0	0	0	0	0	0	0	0	0	0	0	2	0	1	d__Eukaryota; k__Fungi
OTU1378	2	2	5	0	3	0	0	0	0	0	0	0	0	0	0	d__Eukaryota; k__Fungi; p__Ascomycota; c__Sordariomycetes; o__Hypocreales
OTU1379	2	4	4	2	0	0	0	1	0	0	9	4	3	2	0	d__Eukaryota; k__Fungi
OTU1380	0	0	0	0	0	0	0	0	0	0	0	0	1	0	2	d__Eukaryota; k__Fungi
OTU1381	0	0	0	90	14	0	0	0	0	0	0	0	0	0	0	d__Eukaryota; k__Fungi
OTU1382	4	0	0	1	1	0	0	0	0	0	0	0	0	0	0	d__Eukaryota; k__Fungi
OTU1383	0	0	0	0	0	0	0	0	3	0	0	0	0	0	0	d__Eukaryota; k__Fungi
OTU1384	44	31	27	68	32	0	0	0	0	0	4	4	6	1	3	d__Eukaryota; k__Fungi; p__Ascomycota; c__Dothideomycetes; o__Pleosporales; f__Montagnulaceae; g__Paraconiothyrium
OTU1385	6	0	0	1	0	0	0	0	0	0	0	0	0	0	0	d__Eukaryota; k__Fungi; p__Ascomycota; c__Dothideomycetes; o__Pleosporales; f__Pleosporaceae; g__unidentified; s__Pleosporaceae_sp
OTU1386	0	0	0	0	0	6	5	10	17	2	0	0	0	0	0	d__Eukaryota; k__Fungi; p__Ascomycota; c__Dothideomycetes; o__Venturiales
OTU1387	0	0	0	0	0	0	0	0	0	0	0	4	1	2	6	d__Eukaryota; k__Fungi; p__Ascomycota; c__Sordariomycetes
OTU1388	0	0	1	1	2	0	0	0	0	0	0	0	0	0	0	d__Eukaryota; k__Fungi; p__Ascomycota; c__Sordariomycetes; o__Xylariales
OTU1389	0	5	1	0	0	0	0	0	0	0	0	0	0	1	0	d__Eukaryota; k__Fungi
OTU1390	0	0	0	0	0	0	0	0	0	0	0	1	2	0	1	d__Eukaryota; k__Fungi
OTU1391	0	0	0	0	0	3	0	0	0	0	0	0	0	0	0	d__Eukaryota; k__Fungi
OTU1392	0	0	0	0	0	3	2	0	0	0	0	0	0	0	0	d__Eukaryota; k__Fungi
OTU1393	0	0	0	0	0	3	4	12	0	0	0	0	0	0	0	d__Eukaryota; k__Fungi
OTU1394	0	0	0	0	0	0	0	0	0	0	2	1	0	2	2	d__Eukaryota; k__Fungi
OTU1395	0	0	0	0	0	0	0	0	0	0	3	4	10	3	14	d__Eukaryota; k__Fungi; p__Basidiomycota
OTU1396	0	0	0	0	1	0	0	0	0	0	0	3	0	0	1	d__Eukaryota; k__Fungi
OTU1397	0	0	0	1	0	0	2	0	0	0	5	0	0	0	0	d__Eukaryota; k__Fungi; p__Ascomycota; c__Dothideomycetes; o__Incertae_Sedis; f__Pseudeurotiaceae; g__Pseudeurotium
OTU1398	4	6	2	2	3	0	0	0	0	0	0	0	0	0	0	d__Eukaryota; k__Fungi; p__Ascomycota; c__Incertae_Sedis; o__Incertae_Sedis; f__Incertae_Sedis
OTU1399	0	0	0	0	2	0	0	0	0	0	0	1	4	0	0	d__Eukaryota; k__Fungi; p__Ascomycota; c__Dothideomycetes; o__Pleosporales; f__Sporormiaceae; g__Preussia
OTU1400	0	9	0	22	2	0	0	0	0	0	16	1	2	10	2	d__Eukaryota; k__Fungi
OTU1401	0	0	0	2	0	0	0	0	0	0	0	0	0	0	0	d__Eukaryota; k__Fungi
OTU1402	0	3	0	0	0	0	0	0	0	0	0	0	0	0	0	d__Eukaryota; k__Fungi
OTU1403	1	0	0	0	0	0	0	0	0	0	0	3	1	0	1	d__Eukaryota; k__Fungi
OTU1404	0	0	0	0	0	0	0	0	0	0	0	3	0	0	0	d__Eukaryota; k__Fungi; p__Basidiomycota
OTU1405	0	0	0	0	0	0	0	1	0	0	2	0	2	0	0	d__Eukaryota; k__Fungi; p__Ascomycota; c__Dothideomycetes; o__Pleosporales; f__Pleosporaceae
OTU1406	8	5	0	6	4	0	0	0	0	0	1	3	2	1	3	d__Eukaryota; k__Fungi
OTU1407	0	10	1	18	0	0	0	0	0	0	1	1	1	1	0	d__Eukaryota; k__Fungi; p__Basidiomycota
OTU1408	0	0	0	0	0	0	0	0	0	0	0	1	1	0	2	d__Eukaryota; k__Fungi
OTU1409	0	0	0	0	0	0	3	1	0	2	0	0	0	0	0	d__Eukaryota; k__Fungi; p__Basidiomycota; c__Agaricomycetes
OTU1410	0	0	0	0	0	6	0	0	0	0	0	0	0	0	0	d__Eukaryota; k__Fungi
OTU1411	1	1	6	1	2	0	0	0	0	0	0	0	0	0	0	d__Eukaryota; k__Fungi
OTU1412	0	0	0	0	0	0	3	0	0	0	0	0	0	0	0	d__Eukaryota; k__Fungi
OTU1413	0	0	2	1	0	0	0	0	0	0	0	0	0	0	0	d__Eukaryota; k__Fungi
OTU1414	0	0	0	2	0	0	0	0	0	0	1	0	0	0	0	d__Eukaryota; k__Fungi
OTU1415	1776	854	1916	2150	1505	74	186	114	29	110	1152	1578	1483	1426	941	d__Eukaryota; k__Fungi; p__Ascomycota; c__Dothideomycetes; o__Pleosporales; f__Incertae_Sedis
OTU1416	0	0	0	0	0	0	0	0	0	0	3	0	0	0	0	d__Eukaryota; k__Fungi
OTU1417	1	1	0	0	0	0	0	0	0	0	0	0	0	0	0	d__Eukaryota; k__Fungi; p__Ascomycota
OTU1418	0	0	0	0	0	4	0	0	0	1	0	0	0	0	0	d__Eukaryota; k__Fungi; p__Basidiomycota; c__Agaricomycetes; o__Agaricales; f__Strophariaceae; g__Stropharia; s__Stropharia_cyanea
OTU1419	0	0	0	1	0	0	0	0	0	0	5	1	1	0	3	d__Eukaryota; k__Fungi; p__Ascomycota; c__Dothideomycetes; o__Pleosporales; f__Sporormiaceae; g__Preussia; s__Preussia_aemulans
OTU1420	0	0	0	6	0	0	0	0	0	0	0	0	0	0	0	d__Eukaryota; k__Fungi
OTU1421	0	0	0	0	0	0	1	8	0	1	0	0	0	0	0	d__Eukaryota; k__Fungi
OTU1422	0	0	0	0	0	0	0	0	1	5	0	0	0	0	0	d__Eukaryota; k__Fungi
OTU1423	2	0	0	2	0	0	0	0	0	1	0	0	0	1	0	d__Eukaryota; k__Fungi
OTU1424	0	0	1	1	0	0	0	0	0	0	0	0	0	0	0	d__Eukaryota; k__Fungi
OTU1425	31	16	9	10	22	0	0	0	0	0	2	2	0	1	7	d__Eukaryota; k__Fungi; p__Ascomycota; c__Sordariomycetes; o__Hypocreales; f__Nectriaceae; g__Chaetopsina; s__Chaetopsina_fulva
OTU1426	0	0	0	1	0	0	0	0	0	0	0	0	1	0	0	d__Eukaryota; k__Fungi
OTU1427	0	0	0	0	0	3	0	0	1	0	7	0	1	0	0	d__Eukaryota; k__Fungi; p__Ascomycota; c__Dothideomycetes; o__Pleosporales
OTU1428	0	0	0	0	3	0	0	0	0	0	0	0	2	2	1	d__Eukaryota; k__Fungi; p__Ascomycota; c__Sordariomycetes; o__Hypocreales; f__Incertae_Sedis; g__Myrothecium; s__Myrothecium_gramineum
OTU1429	0	0	0	0	0	42	66	26	17	22	0	0	0	0	0	d__Eukaryota; k__Fungi
OTU1430	0	0	0	0	1	0	0	0	0	1	0	0	0	0	0	d__Eukaryota; k__Fungi; p__Ascomycota; c__Sordariomycetes; o__Xylariales; f__Amphisphaeriaceae; g__unidentified; s__Amphisphaeriaceae_sp
OTU1431	0	1	0	1	2	0	0	0	0	0	7	3	11	3	0	d__Eukaryota; k__Fungi; p__Ascomycota; c__Lecanoromycetes; o__Ostropales; f__Stictidaceae
OTU1432	3	2	4	1	3	0	4	4	0	3	0	0	0	0	0	d__Eukaryota; k__Fungi; p__Ascomycota; c__Dothideomycetes; o__Capnodiales; f__Mycosphaerellaceae; g__Pseudocercospora
OTU1433	122	85	1	52	16	0	0	0	0	0	0	0	0	0	0	d__Eukaryota; k__Fungi
OTU1434	0	0	0	0	0	0	0	0	0	0	0	0	0	0	12	d__Eukaryota; k__Fungi; p__Ascomycota
OTU1435	0	0	0	0	0	1	3	0	0	0	0	0	0	0	0	d__Eukaryota; k__Fungi; p__Zygomycota; c__Incertae_Sedis; o__Mucorales; f__Cunninghamellaceae; g__Cunninghamella; s__Cunninghamella_elegans
OTU1436	0	1	1	1	0	0	0	0	0	0	0	0	0	0	0	d__Eukaryota; k__Fungi
OTU1437	0	0	0	0	0	0	5	3	0	1	0	0	0	0	0	d__Eukaryota; k__Fungi
OTU1438	8	0	0	1	0	0	0	0	0	0	0	2	1	0	0	d__Eukaryota; k__Fungi
OTU1439	0	0	0	0	0	0	0	0	0	0	0	0	0	2	9	d__Eukaryota; k__Fungi; p__Chytridiomycota; c__Chytridiomycetes; o__Spizellomycetales; f__Spizellomycetaceae; g__Powellomyces; s__Powellomyces_sp_EA
OTU1440	17	12	8	8	10	0	4	2	0	1	82	102	121	96	141	d__Eukaryota; k__Fungi; p__Ascomycota; c__Sordariomycetes; o__Xylariales; f__Incertae_Sedis; g__Monographella; s__Monographella_cucumerina
OTU1441	1	0	2	1	2	0	0	0	0	0	2	2	4	0	1	d__Eukaryota; k__Fungi; p__Basidiomycota; c__Microbotryomycetes; o__Sporidiobolales; f__Incertae_Sedis; g__Rhodotorula; s__Rhodotorula_aurantiaca
OTU1442	0	0	0	0	0	0	2	1	0	1	0	0	0	0	0	d__Eukaryota; k__Fungi
OTU1443	28	37	12	33	11	0	0	0	0	0	93	62	54	58	23	d__Eukaryota; k__Fungi; p__Ascomycota; c__Dothideomycetes; o__Pleosporales; f__unidentified; g__unidentified; s__Pleosporales_sp
OTU1444	0	2	0	2	0	0	0	0	0	0	0	0	8	0	0	d__Eukaryota; k__Fungi
OTU1445	0	0	0	0	0	0	0	5	0	0	0	0	0	0	0	d__Eukaryota; k__Fungi; p__Ascomycota
OTU1446	0	0	0	0	0	0	0	0	0	0	3	0	0	0	0	d__Eukaryota; k__Fungi
OTU1447	0	0	0	0	0	1	0	1	0	1	0	0	0	0	0	d__Eukaryota; k__Fungi; p__Ascomycota; c__Sordariomycetes; o__Sordariales; f__unidentified; g__unidentified; s__Sordariales_sp
OTU1448	0	0	0	0	0	0	0	0	0	0	3	10	8	3	1	d__Eukaryota; k__Fungi
OTU1449	0	0	0	0	0	0	0	0	1	1	0	0	0	0	0	d__Eukaryota; k__Fungi; p__Ascomycota; c__Sordariomycetes; o__Hypocreales
OTU1450	0	1	0	0	0	0	0	0	0	0	0	2	0	0	0	d__Eukaryota; k__Fungi; p__Ascomycota; c__Sordariomycetes; o__Hypocreales
OTU1451	0	0	0	0	0	3	0	0	0	0	0	0	0	0	0	d__Eukaryota; k__Fungi
OTU1452	0	0	0	0	0	2	1	0	0	0	0	0	0	0	0	d__Eukaryota; k__Fungi; p__Ascomycota
OTU1453	0	0	0	0	0	0	0	0	0	0	0	0	0	0	2	d__Eukaryota; k__Fungi
OTU1454	0	8	0	7	1	0	0	0	0	0	10	4	4	3	1	d__Eukaryota; k__Fungi
OTU1455	0	0	0	0	0	0	0	0	0	0	4	0	0	0	0	d__Eukaryota; k__Fungi
OTU1456	62	18	19	65	45	1	1	1	0	3	1	1	2	2	2	d__Eukaryota; k__Fungi; p__Ascomycota
OTU1457	0	0	0	0	0	5	6	1	11	0	0	0	0	0	0	d__Eukaryota; k__Fungi
OTU1458	0	0	0	0	0	1	8	9	15	8	0	0	0	0	0	d__Eukaryota; k__Fungi
OTU1459	2	0	0	1	0	0	0	0	0	0	0	0	0	0	0	d__Eukaryota; k__Fungi
OTU1460	0	0	2	1	4	20	22	3	6	28	4	7	2	2	8	d__Eukaryota; k__Fungi
OTU1461	0	0	0	3	4	0	0	0	0	0	0	0	1	0	0	d__Eukaryota; k__Fungi
OTU1462	0	1	0	2	0	0	0	0	0	0	0	2	0	0	0	d__Eukaryota; k__Fungi; p__Ascomycota; c__Eurotiomycetes; o__Eurotiales; f__Trichocomaceae; g__Paecilomyces; s__Paecilomyces_carneus
OTU1463	0	0	0	0	0	0	0	0	0	0	60	56	43	18	59	d__Eukaryota; k__Fungi; p__Ascomycota; c__Sordariomycetes
OTU1464	0	0	0	2	0	0	0	0	0	0	0	1	0	0	0	d__Eukaryota; k__Fungi
OTU1465	5	3	4	3	1	0	0	0	0	0	20	41	9	9	26	d__Eukaryota; k__Fungi; p__Ascomycota; c__Sordariomycetes; o__Hypocreales; f__Incertae_Sedis
OTU1466	23	16	27	42	15	8	10	3	1	0	28	12	3	11	16	d__Eukaryota; k__Fungi; p__Ascomycota; c__Incertae_Sedis; o__Incertae_Sedis; f__Incertae_Sedis; g__Thelonectria; s__Thelonectria_veuillotiana
OTU1467	67	61	28	92	29	0	0	0	0	0	0	1	0	2	0	d__Eukaryota; k__Fungi
OTU1468	0	0	0	0	0	0	0	0	0	0	3	2	10	3	1	d__Eukaryota; k__Fungi; p__Zygomycota; c__Incertae_Sedis; o__Kickxellales; f__Kickxellaceae; g__Ramicandelaber
OTU1469	55	34	23	34	12	0	0	0	0	0	2	1	0	0	0	d__Eukaryota; k__Fungi; p__Ascomycota
OTU1470	0	0	0	0	0	0	0	2	0	0	0	0	0	0	0	d__Eukaryota; k__Fungi; p__Ascomycota; c__Sordariomycetes; o__Hypocreales; f__Nectriaceae
OTU1471	5	0	7	1	5	0	0	0	0	0	8	28	3	5	3	d__Eukaryota; k__Fungi; p__Basidiomycota; c__Tremellomycetes; o__Filobasidiales; f__Filobasidiaceae; g__Cryptococcus
OTU1472	0	0	0	0	2	0	0	0	0	0	0	0	0	0	0	d__Eukaryota; k__Fungi
OTU1473	0	0	0	0	0	0	0	0	0	0	0	20	4	0	0	d__Eukaryota; k__Fungi
OTU1474	0	0	0	0	0	5	0	2	0	0	0	0	0	0	0	d__Eukaryota; k__Fungi
OTU1475	0	0	0	0	0	0	2	0	0	1	0	0	0	0	0	d__Eukaryota; k__Fungi
OTU1476	8	13	8	21	12	17	3	1	0	1	102	99	75	68	74	d__Eukaryota; k__Fungi; p__Ascomycota; c__Eurotiomycetes; o__Chaetothyriales; f__Herpotrichiellaceae; g__Exophiala; s__Exophiala_sp_KL_2011f
OTU1477	0	0	0	0	0	0	1	0	0	1	0	0	0	0	0	d__Eukaryota; k__Fungi
OTU1478	0	0	0	0	0	4	2	13	2410	0	0	0	1	1	0	d__Eukaryota; k__Fungi; p__Ascomycota; c__Sordariomycetes; o__Xylariales; f__Amphisphaeriaceae; g__Adisciso
OTU1479	0	0	0	0	0	62	38	26	19	38	0	0	0	0	0	d__Eukaryota; k__Fungi
OTU1480	1	0	0	8	4	0	0	0	0	0	0	0	0	0	0	d__Eukaryota; k__Fungi
OTU1481	0	0	0	0	0	0	0	0	0	0	10	0	10	2	27	d__Eukaryota; k__Fungi; p__Ascomycota; c__Dothideomycetes; o__Incertae_Sedis; f__Eremomycetaceae; g__Arthrographis; s__Arthrographis_sp
OTU1482	0	0	0	0	0	0	0	1	2	0	7	0	3	9	1	d__Eukaryota; k__Fungi
OTU1483	2	0	1	0	0	0	0	0	0	0	0	0	0	0	0	d__Eukaryota; k__Fungi; p__Ascomycota; c__Eurotiomycetes; o__Chaetothyriales; f__Herpotrichiellaceae; g__Exophiala
OTU1484	0	0	0	0	0	3	3	1	0	3	0	0	0	0	0	d__Eukaryota; k__Fungi
OTU1485	0	0	0	0	0	0	0	0	0	0	0	1	1	1	4	d__Eukaryota; k__Fungi; p__Ascomycota; c__Sordariomycetes; o__Hypocreales; f__Incertae_Sedis
OTU1486	0	0	0	2	1	0	0	0	0	0	1	0	0	0	0	d__Eukaryota; k__Fungi
OTU1487	0	0	0	0	0	0	0	0	0	0	0	0	2	0	0	d__Eukaryota; k__Fungi
OTU1488	0	0	0	0	0	21	31	0	5	80	0	0	0	0	0	d__Eukaryota; k__Fungi
OTU1489	0	0	0	0	0	5	0	0	0	1	0	0	0	0	0	d__Eukaryota; k__Fungi; p__Ascomycota
OTU1490	0	3	0	0	0	0	0	0	0	0	0	0	0	0	0	d__Eukaryota; k__Fungi
OTU1491	1	1	0	0	0	0	0	0	0	0	3	0	2	2	0	d__Eukaryota; k__Fungi
OTU1492	0	0	0	0	0	0	2	0	0	0	0	0	0	0	0	d__Eukaryota; k__Fungi
OTU1493	0	0	0	0	0	0	0	0	0	0	12	6	13	9	7	d__Eukaryota; k__Fungi
OTU1494	0	0	0	0	0	0	0	0	0	0	1	0	0	0	1	d__Eukaryota; k__Fungi
OTU1495	0	0	0	0	0	1	120	2	1	2	0	0	0	0	0	d__Eukaryota; k__Fungi; p__Ascomycota; c__Leotiomycetes; o__Incertae_Sedis; f__Incertae_Sedis; g__Geomyces; s__Geomyces_auratus
OTU1496	0	0	0	0	0	0	0	0	0	0	0	9	1	2	3	d__Eukaryota; k__Fungi; p__Ascomycota; c__Sordariomycetes; o__Hypocreales; f__Nectriaceae
OTU1497	0	0	0	0	0	0	0	0	0	0	2	0	3	0	0	d__Eukaryota; k__Fungi
OTU1498	0	0	0	0	0	1	2	6	2	2	0	0	0	0	0	d__Eukaryota; k__Fungi; p__Zygomycota; c__Incertae_Sedis; o__Mortierellales
OTU1499	0	0	0	0	0	0	0	0	0	0	3	0	0	0	0	d__Eukaryota; k__Fungi; p__Ascomycota; c__Dothideomycetes; o__Pleosporales; f__Sporormiaceae; g__Preussia; s__Preussia_terricola
OTU1500	894	688	746	506	605	9	2	2	1	1	105	62	89	43	76	d__Eukaryota; k__Fungi; p__Ascomycota; c__Eurotiomycetes; o__Eurotiales; f__Trichocomaceae; g__Penicillium; s__Penicillium_sp_RM1_8
OTU1501	0	0	0	0	0	1	3	2	0	0	0	0	1	0	0	d__Eukaryota; k__Fungi; p__Ascomycota; c__Dothideomycetes; o__Pleosporales
OTU1502	66	56	54	86	43	0	0	0	0	0	136	30	19	20	19	d__Eukaryota; k__Fungi
OTU1503	0	0	0	0	0	12	18	11	9	7	0	0	0	0	1	d__Eukaryota; k__Fungi; p__Ascomycota
OTU1504	0	2	0	0	0	0	0	0	0	0	0	0	0	0	0	d__Eukaryota; k__Fungi
OTU1505	0	0	1	0	1	0	0	0	0	0	0	0	1	0	0	d__Eukaryota; k__Fungi; p__Ascomycota; c__Incertae_Sedis; o__Incertae_Sedis; f__Incertae_Sedis; g__Knufia; s__Knufia_epidermidis
OTU1506	13	4	6	5	8	0	0	0	0	0	0	0	7	4	2	d__Eukaryota; k__Fungi; p__Ascomycota; c__Incertae_Sedis; o__Incertae_Sedis; f__Incertae_Sedis; g__Xenochalara; s__Xenochalara_juniperi
OTU1507	0	0	0	0	0	7	4	1	0	12	0	0	0	0	0	d__Eukaryota; k__Fungi
OTU1508	0	0	0	0	0	0	0	0	0	0	7	0	0	0	1	d__Eukaryota; k__Fungi
OTU1509	0	0	0	0	2	1	0	0	0	0	0	0	0	0	0	d__Eukaryota; k__Fungi; p__Basidiomycota; c__Tremellomycetes
OTU1510	1	0	1	0	1	0	0	0	0	0	0	0	0	0	0	d__Eukaryota; k__Fungi
OTU1511	0	3	0	0	0	0	0	0	0	0	0	0	0	0	0	d__Eukaryota; k__Fungi
OTU1512	3	2	0	2	1	0	0	0	0	0	0	0	0	0	0	d__Eukaryota; k__Fungi; p__Ascomycota; c__Sordariomycetes; o__Hypocreales; f__Incertae_Sedis
OTU1513	0	0	0	2	0	0	0	0	0	0	0	0	0	0	0	d__Eukaryota; k__Fungi; p__Basidiomycota; c__Agaricomycetes
OTU1514	0	0	0	0	0	2	0	0	1	0	0	0	0	0	0	d__Eukaryota; k__Fungi
OTU1515	0	0	0	0	0	0	0	0	0	0	2	0	2	3	0	d__Eukaryota; k__Fungi; p__Ascomycota; c__Eurotiomycetes; o__Eurotiales; f__Trichocomaceae; g__Penicillium; s__Penicillium_spinulosum
OTU1516	0	0	0	0	0	0	2	1	0	5	0	0	0	0	0	d__Eukaryota; k__Fungi
OTU1517	0	0	0	7	1	0	0	0	0	0	0	0	0	0	0	d__Eukaryota; k__Fungi
OTU1518	0	0	0	25	0	0	0	0	0	0	0	0	0	0	0	d__Eukaryota; k__Fungi
OTU1519	0	0	0	0	0	0	0	0	0	0	0	0	1	1	0	d__Eukaryota; k__Fungi; p__Basidiomycota; c__Agaricomycetes; o__Agaricales; f__Agaricaceae; g__Lepiota; s__Lepiota_subalba
OTU1520	0	0	0	0	0	0	0	0	0	0	0	0	0	2	0	d__Eukaryota; k__Fungi
OTU1521	2	0	0	0	0	0	0	0	0	0	0	0	0	0	0	d__Eukaryota; k__Fungi
OTU1522	0	0	0	0	1	0	0	0	0	0	1	1	0	0	0	d__Eukaryota; k__Fungi
OTU1523	0	0	0	0	0	0	2	0	0	0	0	0	0	0	0	d__Eukaryota; k__Fungi
OTU1524	5	2	1	8	3	0	0	0	0	0	0	0	0	0	0	d__Eukaryota; k__Fungi
OTU1525	0	0	0	0	0	0	0	9	2	0	0	0	0	0	0	d__Eukaryota; k__Fungi; p__Ascomycota
OTU1526	0	0	0	0	0	3	0	0	0	0	0	0	0	0	0	d__Eukaryota; k__Fungi
OTU1527	0	2	1	0	1	2	6	0	1	1	3	0	5	5	3	d__Eukaryota; k__Fungi
OTU1528	0	0	0	0	0	5	7	1	3	2	0	0	0	0	0	d__Eukaryota; k__Fungi
OTU1529	0	0	0	0	0	1	0	0	0	1	0	1	0	0	0	d__Eukaryota; k__Fungi
OTU1530	0	0	0	0	0	0	0	0	0	0	0	0	2	1	0	d__Eukaryota; k__Fungi
OTU1531	0	0	8	0	19	0	0	0	0	0	2	0	0	0	0	d__Eukaryota; k__Fungi
OTU1532	0	0	0	0	1	0	0	0	0	0	10	11	1	5	9	d__Eukaryota; k__Fungi; p__Ascomycota; c__Sordariomycetes; o__Hypocreales
OTU1533	0	0	0	0	0	3	0	0	1	1	0	0	0	0	0	d__Eukaryota; k__Fungi; p__Basidiomycota
OTU1534	0	1	0	4	0	0	0	0	0	0	0	0	0	0	0	d__Eukaryota; k__Fungi
OTU1535	0	0	0	0	0	2	0	0	0	0	0	0	0	0	0	d__Eukaryota; k__Fungi
OTU1536	0	0	0	0	0	12	2	2	2	6	0	0	0	0	0	d__Eukaryota; k__Fungi; p__Ascomycota; c__Sordariomycetes; o__Diaporthales; f__Diaporthaceae; g__Diaporthe
OTU1537	1	0	0	7	2	0	0	0	0	0	0	1	0	0	0	d__Eukaryota; k__Fungi
OTU1538	0	0	0	2	0	0	0	0	0	0	0	0	0	0	0	d__Eukaryota; k__Fungi
OTU1539	1	0	0	1	1	0	0	0	0	0	0	0	0	0	0	d__Eukaryota; k__Fungi
OTU1540	1	0	0	0	0	0	0	0	0	0	25	11	17	13	10	d__Eukaryota; k__Fungi; p__Zygomycota; c__Incertae_Sedis; o__Kickxellales; f__Kickxellaceae; g__Ramicandelaber
OTU1541	28	7	30	0	0	0	0	0	0	0	0	0	0	0	0	d__Eukaryota; k__Fungi
OTU1542	0	0	0	0	0	0	0	0	0	0	17	0	0	0	1	d__Eukaryota; k__Fungi
OTU1543	3	5	10	19	10	0	0	0	0	0	0	0	0	0	0	d__Eukaryota; k__Fungi
OTU1544	14	14	19	17	13	10	0	2	1	0	3	1	4	2	2	d__Eukaryota; k__Fungi; p__Ascomycota; c__Eurotiomycetes; o__Eurotiales; f__Trichocomaceae; g__Penicillium
OTU1545	0	0	0	0	0	0	0	0	1	3	0	0	0	0	0	d__Eukaryota; k__Fungi
OTU1546	0	0	0	21	0	0	0	0	0	0	0	0	0	2	0	d__Eukaryota; k__Fungi
OTU1547	0	0	0	0	0	0	0	5	1	0	0	0	0	0	0	d__Eukaryota; k__Fungi; p__Basidiomycota; c__Agaricomycetes; o__Agaricales; f__Tricholomataceae; g__Delicatula; s__Delicatula_integrella
OTU1548	10	2	2	6	0	0	0	0	0	0	1	5	0	4	3	d__Eukaryota; k__Fungi; p__Ascomycota; c__Dothideomycetes; o__Pleosporales; f__Incertae_Sedis
OTU1549	0	1	0	3	1	0	0	0	0	0	0	0	0	0	0	d__Eukaryota; k__Fungi; p__Ascomycota
OTU1550	7	0	1	1	1	0	0	0	0	0	0	0	20	5	2	d__Eukaryota; k__Fungi; p__Ascomycota; c__Dothideomycetes; o__Pleosporales
OTU1551	2	0	2	0	1	0	0	0	0	0	4	1	4	0	0	d__Eukaryota; k__Fungi
OTU1552	3	0	0	0	0	0	0	0	0	0	0	0	0	0	0	d__Eukaryota; k__Fungi
OTU1553	0	0	0	0	0	0	0	0	0	10	0	0	0	0	0	d__Eukaryota; k__Fungi; p__Basidiomycota
OTU1554	0	0	0	0	0	4	0	0	0	0	0	0	0	0	0	d__Eukaryota; k__Fungi
OTU1555	1	0	0	25	3	0	0	0	0	0	0	0	0	0	0	d__Eukaryota; k__Fungi
OTU1556	0	0	0	0	0	0	0	0	0	0	0	0	3	1	0	d__Eukaryota; k__Fungi
OTU1557	0	0	0	0	0	0	0	0	0	0	0	0	0	3	0	d__Eukaryota; k__Fungi
OTU1558	0	0	0	0	0	1	0	1	3	3	0	0	0	0	0	d__Eukaryota; k__Fungi
OTU1559	0	0	0	0	0	8	4	11	0	9	0	0	0	0	0	d__Eukaryota; k__Fungi
OTU1560	0	0	0	1	0	0	0	0	0	0	0	3	0	6	0	d__Eukaryota; k__Fungi
OTU1561	0	0	0	0	0	1	1	3	2	0	0	0	0	0	0	d__Eukaryota; k__Fungi
OTU1562	0	2	0	0	0	0	0	0	0	0	3	0	1	0	1	d__Eukaryota; k__Fungi
OTU1563	0	0	0	0	0	2	5	0	2	3	0	0	0	0	0	d__Eukaryota; k__Fungi; p__Ascomycota; c__Incertae_Sedis; o__Incertae_Sedis; f__Incertae_Sedis; g__Staphylotrichum; s__Staphylotrichum_sp
OTU1564	0	0	0	0	0	0	0	3	0	1	0	0	0	0	0	d__Eukaryota; k__Fungi; p__Ascomycota; c__Orbiliomycetes; o__unidentified; f__unidentified; g__unidentified; s__Orbiliomycetes_sp
OTU1565	0	0	0	0	0	2	0	0	0	0	0	0	0	0	0	d__Eukaryota; k__Fungi
OTU1566	1	0	0	0	0	0	0	0	0	0	9	1	1	2	11	d__Eukaryota; k__Fungi; p__Ascomycota; c__Sordariomycetes; o__Sordariales; f__Lasiosphaeriaceae; g__Schizothecium
OTU1567	5	2	1	4	1	0	0	0	0	0	0	0	0	0	0	d__Eukaryota; k__Fungi; p__Ascomycota
OTU1568	0	4	0	0	0	0	0	0	0	2	0	0	1	0	0	d__Eukaryota; k__Fungi
OTU1569	1	0	1	0	0	394	294	233	209	153	14	7	23	12	3	d__Eukaryota; k__Fungi; p__Zygomycota; c__Incertae_Sedis; o__Mortierellales; f__Mortierellaceae; g__Mortierella
OTU1570	2	0	0	1	4	0	0	0	0	0	1	2	1	2	6	d__Eukaryota; k__Fungi
OTU1571	0	0	0	0	0	0	0	0	0	0	0	0	3	0	1	d__Eukaryota; k__Fungi
OTU1572	0	1	1	0	0	1	0	0	0	1	1	0	0	0	0	d__Eukaryota; k__Fungi; p__Basidiomycota; c__Microbotryomycetes
OTU1573	0	0	0	2	0	0	0	0	0	2	0	1	1	0	0	d__Eukaryota; k__Fungi
OTU1574	0	0	0	0	0	0	5	0	0	0	0	0	0	0	0	d__Eukaryota; k__Fungi
OTU1575	0	0	0	0	0	319	281	123	191	208	0	0	1	0	0	d__Eukaryota; k__Fungi; p__Zygomycota; c__Incertae_Sedis; o__Mortierellales; f__Mortierellaceae; g__Mortierella; s__Mortierella_humilis
OTU1576	0	0	0	0	0	0	0	0	0	3	0	0	0	0	0	d__Eukaryota; k__Fungi
OTU1577	0	0	0	0	0	0	0	0	0	0	5	0	0	0	1	d__Eukaryota; k__Fungi
OTU1578	0	0	0	0	0	0	0	0	0	0	0	34	51	6	8	d__Eukaryota; k__Fungi
OTU1579	0	0	0	0	0	0	0	0	1	10	0	0	0	0	0	d__Eukaryota; k__Fungi; p__Ascomycota; c__Sordariomycetes
OTU1580	12	661	8	55	124	0	0	0	0	0	0	0	18	1	0	d__Eukaryota; k__Fungi
OTU1581	0	0	0	0	0	1	0	0	0	1	0	0	0	0	0	d__Eukaryota; k__Fungi
OTU1582	3	2	0	0	0	0	0	0	0	0	3	0	0	0	0	d__Eukaryota; k__Fungi; p__Ascomycota
OTU1583	1	3	3	0	0	0	0	0	0	0	2	1	1	1	4	d__Eukaryota; k__Fungi; p__Ascomycota; c__Sordariomycetes; o__Diaporthales; f__Diaporthaceae
OTU1584	0	0	0	3	0	0	0	0	0	0	0	0	0	0	0	d__Eukaryota; k__Fungi
OTU1585	0	0	0	0	0	1	1	0	0	4	0	0	0	0	0	d__Eukaryota; k__Fungi
OTU1586	0	1	0	81	9	0	0	0	0	0	0	0	0	1	0	d__Eukaryota; k__Fungi
OTU1587	0	0	0	0	0	1	0	0	4	0	0	0	0	0	0	d__Eukaryota; k__Fungi
OTU1588	0	0	0	1	0	2	0	2	0	0	0	0	0	0	0	d__Eukaryota; k__Fungi; p__Basidiomycota; c__Tremellomycetes; o__Tremellales; f__Incertae_Sedis; g__Cryptococcus; s__Cryptococcus_sp_QMW_2009a
OTU1589	0	2	0	0	0	0	0	0	0	0	7	3	4	4	0	d__Eukaryota; k__Fungi; p__Basidiomycota; c__Ustilaginomycetes; o__Ustilaginales; f__Incertae_Sedis; g__Farysizyma; s__Farysizyma_itapuensis
OTU1590	0	0	0	0	0	1	4	2	1	0	0	0	0	0	0	d__Eukaryota; k__Fungi; p__Ascomycota; c__Sordariomycetes; o__Xylariales; f__Incertae_Sedis
OTU1591	0	0	0	0	0	0	0	0	0	0	0	0	4	0	0	d__Eukaryota; k__Fungi; p__Ascomycota; c__Sordariomycetes; o__Hypocreales
OTU1592	0	0	0	0	0	0	0	2	0	0	0	0	0	0	0	d__Eukaryota; k__Fungi; p__Ascomycota
OTU1593	0	0	2	0	0	0	0	0	0	0	1	0	1	2	0	d__Eukaryota; k__Fungi
OTU1594	2	1	0	1	0	0	0	0	0	0	0	0	0	0	0	d__Eukaryota; k__Fungi
OTU1595	0	0	0	0	0	0	0	0	0	0	2	7	1	2	2	d__Eukaryota; k__Fungi; p__Ascomycota; c__Sordariomycetes; o__Hypocreales; f__Incertae_Sedis; g__Stachybotrys; s__Stachybotrys_eucylindrospora
OTU1596	0	0	0	0	0	0	0	1	1	0	0	0	0	0	0	d__Eukaryota; k__Fungi; p__Ascomycota; c__Dothideomycetes; o__Pleosporales; f__Incertae_Sedis; g__Pyrenochaeta
OTU1597	56	5	13	68	77	9	4	0	4	4	8	0	6	1	73	d__Eukaryota; k__Fungi; p__Ascomycota; c__Incertae_Sedis; o__Incertae_Sedis; f__Incertae_Sedis; g__Staphylotrichum; s__Staphylotrichum_sp_Amy_4
OTU1598	1	2	0	0	0	0	0	0	0	0	1	0	0	0	1	d__Eukaryota; k__Fungi; p__Ascomycota; c__Sordariomycetes; o__Hypocreales; f__Incertae_Sedis
OTU1599	0	0	0	0	0	0	0	13	0	1	0	0	0	0	0	d__Eukaryota; k__Fungi; p__Ascomycota; c__Dothideomycetes; o__Pleosporales
OTU1600	0	0	0	2	0	0	0	0	0	0	0	0	0	0	0	d__Eukaryota; k__Fungi
OTU1601	0	0	0	0	0	1	1	0	0	0	0	0	1	1	1	d__Eukaryota; k__Fungi; p__Ascomycota; c__Leotiomycetes
OTU1602	0	0	0	0	0	12	9	11	1	3	0	0	0	0	0	d__Eukaryota; k__Fungi; p__Ascomycota; c__Sordariomycetes; o__Diaporthales
OTU1603	0	0	0	0	0	5	13	7	14	1	0	0	0	0	0	d__Eukaryota; k__Fungi
OTU1604	0	0	0	3	0	0	0	0	0	0	0	0	0	0	0	d__Eukaryota; k__Fungi
OTU1605	1	1	0	1	2	0	0	0	0	0	0	1	0	0	2	d__Eukaryota; k__Fungi; p__Ascomycota; c__Eurotiomycetes; o__Eurotiales; f__Trichocomaceae; g__Penicillium
OTU1606	0	0	0	0	0	0	0	0	0	0	0	0	0	2	0	d__Eukaryota; k__Fungi; p__Basidiomycota
OTU1607	1	2	0	1	1	0	0	0	0	0	0	1	0	0	0	d__Eukaryota; k__Fungi
OTU1608	7	0	1	0	0	0	0	0	0	0	0	0	0	0	0	d__Eukaryota; k__Fungi; p__Basidiomycota
OTU1609	0	0	0	0	0	0	0	0	0	0	6	3	4	0	2	d__Eukaryota; k__Fungi; p__Ascomycota; c__Dothideomycetes; o__Capnodiales
OTU1610	0	0	0	0	0	3	0	0	0	3	0	0	0	0	0	d__Eukaryota; k__Fungi
OTU1611	0	0	0	0	0	3	10	2	0	2	3	2	1	1	0	d__Eukaryota; k__Fungi; p__Ascomycota
OTU1612	0	0	0	0	0	0	0	0	0	0	3	0	0	0	0	d__Eukaryota; k__Fungi; p__Ascomycota; c__Sordariomycetes; o__Hypocreales; f__Ophiocordycipitaceae
OTU1613	0	0	0	0	0	0	2	0	0	3	0	0	0	0	0	d__Eukaryota; k__Fungi
OTU1614	0	0	0	0	0	0	1	2	0	0	0	0	0	0	0	d__Eukaryota; k__Fungi
OTU1615	0	0	0	0	0	0	0	0	0	0	9	8	7	8	21	d__Eukaryota; k__Fungi; p__Basidiomycota; c__Agaricomycetes; o__Agaricales; f__Agaricaceae
OTU1616	0	0	0	0	0	0	6	0	0	0	0	0	0	0	0	d__Eukaryota; k__Fungi
OTU1617	6	6	2	5	4	0	0	0	0	0	0	0	0	0	0	d__Eukaryota; k__Fungi
OTU1618	2	1	0	2	1	0	0	0	0	0	0	0	0	0	0	d__Eukaryota; k__Fungi
OTU1619	1	4	3	2	0	0	1	1	0	0	6	0	11	2	0	d__Eukaryota; k__Fungi; p__Basidiomycota; c__Microbotryomycetes; o__Sporidiobolales; f__Incertae_Sedis; g__Rhodotorula; s__Rhodotorula_sp_MJL_2011
OTU1620	16	12	15	36	15	0	0	0	0	0	34	31	16	39	17	d__Eukaryota; k__Fungi; p__Ascomycota; c__Dothideomycetes; o__Pleosporales; f__Leptosphaeriaceae; g__Leptosphaeria
OTU1621	0	0	0	0	0	0	0	0	0	0	0	0	1	1	0	d__Eukaryota; k__Fungi
OTU1622	0	0	0	0	0	0	0	0	2	0	0	0	0	0	0	d__Eukaryota; k__Fungi
OTU1623	0	0	0	0	0	0	0	0	0	0	3	0	1	1	0	d__Eukaryota; k__Fungi
OTU1624	2	0	0	0	0	0	0	0	0	0	0	0	0	0	0	d__Eukaryota; k__Fungi
OTU1625	0	0	1	0	0	0	0	0	0	0	4	0	0	0	0	d__Eukaryota; k__Fungi; p__Ascomycota; c__Leotiomycetes; o__Helotiales; f__Incertae_Sedis; g__Scytalidium; s__Scytalidium_sp
OTU1626	0	1	1	0	1	0	0	0	0	0	0	0	0	0	0	d__Eukaryota; k__Fungi
OTU1627	0	0	0	0	0	0	0	0	3	0	0	3	6	4	2	d__Eukaryota; k__Fungi
OTU1628	27	0	0	0	0	0	0	0	0	0	0	0	0	0	0	d__Eukaryota; k__Fungi; p__Ascomycota; c__Sordariomycetes
OTU1629	2	0	2	2	0	0	0	0	0	0	0	0	0	0	0	d__Eukaryota; k__Fungi
OTU1630	0	0	2	0	1	0	0	0	0	0	21	12	20	14	17	d__Eukaryota; k__Fungi; p__Ascomycota
OTU1631	2	0	0	0	0	1	4	1	0	0	0	1	0	0	1	d__Eukaryota; k__Fungi; p__Ascomycota; c__Sordariomycetes; o__Hypocreales; f__Nectriaceae; g__Fusarium; s__Fusarium_sp_OTU_011
OTU1632	0	0	0	0	0	2	0	2	1	0	20	8	14	11	5	d__Eukaryota; k__Fungi; p__Ascomycota; c__Dothideomycetes; o__Pleosporales; f__unidentified; g__unidentified; s__Pleosporales_sp
OTU1633	6	4	2	0	4	0	0	0	0	0	0	0	7	5	3	d__Eukaryota; k__Fungi
OTU1634	8	4	11	6	7	0	0	0	1	0	0	0	0	0	0	d__Eukaryota; k__Fungi; p__Ascomycota
OTU1635	2	1	5	0	2	0	0	0	0	0	0	0	0	0	0	d__Eukaryota; k__Fungi; p__Ascomycota; c__Dothideomycetes; o__Pleosporales; f__Incertae_Sedis; g__Leptosphaerulina; s__Leptosphaerulina_chartarum
OTU1636	0	0	0	0	0	0	0	0	0	0	0	3	0	0	0	d__Eukaryota; k__Fungi; p__Ascomycota; c__Eurotiomycetes; o__Mycocaliciales; f__Mycocaliciaceae; g__Mycocalicium; s__Mycocalicium_victoriae
OTU1637	0	0	0	2	3	0	0	0	0	0	0	0	0	0	0	d__Eukaryota; k__Fungi; p__Ascomycota
OTU1638	0	0	0	0	0	0	0	2	0	0	0	0	0	0	0	d__Eukaryota; k__Fungi
OTU1639	0	0	0	0	0	0	0	0	0	0	0	3	0	0	0	d__Eukaryota; k__Fungi; p__Ascomycota
OTU1640	0	0	0	0	1	0	0	0	0	0	0	0	1	3	0	d__Eukaryota; k__Fungi
OTU1641	2	0	0	0	1	0	0	0	0	0	0	0	0	1	0	d__Eukaryota; k__Fungi
OTU1642	0	0	0	0	0	3	0	3	1	0	0	0	4	0	0	d__Eukaryota; k__Fungi; p__Basidiomycota; c__Agaricomycetes; o__Auriculariales; f__Incertae_Sedis; g__Auricularia; s__Auricularia_sp
OTU1643	0	0	0	0	0	17	7	29	2	7	0	0	0	0	0	d__Eukaryota; k__Fungi; p__Ascomycota; c__Sordariomycetes; o__Hypocreales; f__Hypocreaceae; g__Trichoderma
OTU1644	0	0	1	1	1	0	0	0	0	0	0	0	0	0	1	d__Eukaryota; k__Fungi; p__Basidiomycota; c__Tremellomycetes; o__Filobasidiales; f__Filobasidiaceae; g__Cryptococcus; s__Cryptococcus_chernovii
OTU1645	1	1	0	0	8	0	0	0	0	0	10	0	5	28	3	d__Eukaryota; k__Fungi
OTU1646	21	14	12	93	8	30	48	26	17	13	2	34	18	32	7	d__Eukaryota; k__Fungi
OTU1647	0	0	0	0	0	0	2	0	0	4	0	0	0	0	0	d__Eukaryota; k__Fungi
OTU1648	0	0	0	0	0	0	0	0	0	5	0	0	0	0	0	d__Eukaryota; k__Fungi
OTU1649	1	0	0	0	0	0	0	0	0	0	1	2	1	1	0	d__Eukaryota; k__Fungi
OTU1650	0	0	0	0	0	0	4	2	1	1	0	11	12	7	7	d__Eukaryota; k__Fungi
OTU1651	1	1	0	1	0	0	0	0	0	0	0	0	0	0	0	d__Eukaryota; k__Fungi
OTU1652	27	19	30	41	19	4	0	0	0	0	0	0	0	0	0	d__Eukaryota; k__Fungi
OTU1653	0	0	0	0	0	1	2	0	0	1	0	0	0	0	0	d__Eukaryota; k__Fungi
OTU1654	16	12	7	13	14	0	0	0	0	0	146	161	95	74	75	d__Eukaryota; k__Fungi; p__Ascomycota; c__Leotiomycetes
OTU1655	0	0	0	0	0	0	0	0	0	0	1	0	1	2	1	d__Eukaryota; k__Fungi; p__Ascomycota; c__Sordariomycetes; o__Hypocreales; f__Incertae_Sedis; g__Myrothecium
OTU1656	0	0	0	0	0	0	6	2	0	9	0	0	0	0	0	d__Eukaryota; k__Fungi; p__Basidiomycota
OTU1657	2	1	4	0	2	0	0	0	0	0	77	121	59	28	86	d__Eukaryota; k__Fungi; p__Ascomycota; c__Eurotiomycetes; o__Eurotiales; f__Trichocomaceae; g__Paecilomyces; s__Paecilomyces_marquandii
OTU1658	0	0	0	0	0	0	0	0	0	0	3	1	1	0	1	d__Eukaryota; k__Fungi
OTU1659	0	0	0	0	0	0	0	1	0	1	0	0	0	0	0	d__Eukaryota; k__Fungi
OTU1660	7	0	0	0	0	0	0	0	0	0	0	0	0	0	0	d__Eukaryota; k__Fungi
OTU1661	0	0	0	0	0	0	0	0	0	0	3	1	0	1	5	d__Eukaryota; k__Fungi; p__Ascomycota
OTU1662	0	0	0	0	0	1	0	1	0	3	0	0	0	0	0	d__Eukaryota; k__Fungi; p__Ascomycota
OTU1663	0	0	0	0	0	0	2	0	0	0	0	0	0	0	0	d__Eukaryota; k__Fungi; p__Basidiomycota
OTU1664	0	0	0	0	0	0	3	0	0	0	0	0	0	0	0	d__Eukaryota; k__Fungi
OTU1665	62	2	621	69	479	0	0	0	0	0	212	21	33	89	127	d__Eukaryota; k__Fungi
OTU1666	0	1	0	0	0	1	0	0	0	2	0	0	0	0	0	d__Eukaryota; k__Fungi
OTU1667	24	14	4	27	10	0	0	0	0	0	1	4	1	2	1	d__Eukaryota; k__Fungi; p__Ascomycota
OTU1668	11	6	4	6	13	0	0	0	0	0	0	0	1	0	2	d__Eukaryota; k__Fungi; p__Ascomycota; c__Eurotiomycetes; o__Eurotiales; f__Trichocomaceae; g__Penicillium; s__Penicillium_coffeae
OTU1669	0	0	0	2	1	0	0	0	0	0	0	0	0	0	0	d__Eukaryota; k__Fungi
OTU1670	0	0	0	0	0	0	17	0	0	1	0	0	0	0	0	d__Eukaryota; k__Fungi; p__Basidiomycota
OTU1671	0	0	0	2	0	0	0	0	0	0	0	0	1	1	0	d__Eukaryota; k__Fungi
OTU1672	0	0	0	0	0	0	0	0	0	0	3	0	2	0	0	d__Eukaryota; k__Fungi; p__Ascomycota
OTU1673	0	0	0	1	0	3	0	1	0	0	0	0	0	0	0	d__Eukaryota; k__Fungi
OTU1674	0	0	0	0	0	0	0	1	0	2	0	0	0	0	0	d__Eukaryota; k__Fungi
OTU1675	5	2	3	9	2	0	0	0	0	0	48	50	55	40	88	d__Eukaryota; k__Fungi; p__Ascomycota; c__Sordariomycetes
OTU1676	0	0	0	0	0	1	0	1	0	0	0	0	0	0	0	d__Eukaryota; k__Fungi; p__Basidiomycota; c__Agaricomycetes; o__Agaricales
OTU1677	1	0	2	1	1	0	0	0	0	0	2	1	0	8	1	d__Eukaryota; k__Fungi
OTU1678	0	0	1	1	0	10	2	0	0	6	0	0	0	0	2	d__Eukaryota; k__Fungi
OTU1679	0	0	0	0	0	3	9	11	4	1	0	0	0	0	0	d__Eukaryota; k__Fungi
OTU1680	0	0	0	0	0	0	0	0	0	0	51	21	20	19	76	d__Eukaryota; k__Fungi; p__Ascomycota; c__Sordariomycetes
OTU1681	0	0	0	0	0	0	1	1	0	1	0	0	0	0	0	d__Eukaryota; k__Fungi; p__Ascomycota; c__Leotiomycetes; o__Helotiales; f__Hyaloscyphaceae; g__Mycoarthris; s__Mycoarthris_corallina
OTU1682	3	0	0	1	1	0	0	0	1	0	0	0	2	0	0	d__Eukaryota; k__Fungi; p__Ascomycota; c__Dothideomycetes; o__Capnodiales; f__Incertae_Sedis; g__Rachicladosporium
OTU1683	0	0	0	0	0	3	2	8	6	0	0	0	0	0	0	d__Eukaryota; k__Fungi
OTU1684	9	14	21	20	15	0	0	0	0	0	0	0	0	1	0	d__Eukaryota; k__Fungi
OTU1685	0	0	0	0	0	0	2	0	5	0	0	4	1	3	3	d__Eukaryota; k__Fungi
OTU1686	0	0	0	0	0	0	5	9	0	27	0	0	0	0	0	d__Eukaryota; k__Fungi
OTU1687	0	1	0	0	0	0	0	0	0	0	8	6	7	6	9	d__Eukaryota; k__Fungi; p__Ascomycota; c__Incertae_Sedis; o__Incertae_Sedis; f__Incertae_Sedis; g__Torula; s__Torula_sp
OTU1688	943	991	717	898	646	59	83	68	51	112	0	0	0	0	31	d__Eukaryota; k__Fungi; p__Ascomycota; c__Eurotiomycetes; o__Chaetothyriales; f__Herpotrichiellaceae; g__Exophiala
OTU1689	17	2	4	11	11	6	1	1	0	3	138	104	89	69	52	d__Eukaryota; k__Fungi
OTU1690	0	0	0	0	0	2	0	1	1	0	0	0	0	0	0	d__Eukaryota; k__Fungi
OTU1691	0	0	21	0	16	0	0	0	0	27	6	0	0	2	0	d__Eukaryota; k__Fungi
OTU1692	2	0	0	0	0	0	0	0	0	0	0	0	0	0	0	d__Eukaryota; k__Fungi
OTU1693	0	0	0	0	0	0	0	0	0	0	0	0	0	0	2	d__Eukaryota; k__Fungi
OTU1694	10	11	5	23	10	0	0	0	0	0	57	50	32	24	43	d__Eukaryota; k__Fungi; p__Ascomycota; c__Eurotiomycetes; o__Chaetothyriales; f__Herpotrichiellaceae; g__unidentified; s__Herpotrichiellaceae_sp
OTU1695	5	1	2	1	1	2	0	0	0	2	0	0	0	0	0	d__Eukaryota; k__Fungi
OTU1696	0	0	1	4	0	0	4	2	0	0	4	1	0	2	0	d__Eukaryota; k__Fungi
OTU1697	0	0	0	0	0	0	0	1	0	0	1	0	0	0	0	d__Eukaryota; k__Fungi
OTU1698	0	0	0	0	0	2	0	0	0	0	7	14	5	6	10	d__Eukaryota; k__Fungi; p__Ascomycota; c__Sordariomycetes; o__Hypocreales; f__Nectriaceae; g__Volutella; s__Volutella_sp
OTU1699	0	0	0	0	0	0	122	99	0	51	0	0	0	0	0	d__Eukaryota; k__Fungi; p__Ascomycota; c__Sordariomycetes; o__Hypocreales; f__Incertae_Sedis; g__Ilyonectria; s__Ilyonectria_mors-panacis
OTU1700	0	0	0	0	0	0	0	0	0	4	0	0	0	0	0	d__Eukaryota; k__Fungi
OTU1701	0	0	0	0	0	0	0	0	0	0	3	11	4	1	1	d__Eukaryota; k__Fungi
OTU1702	0	0	0	0	0	0	6	1	0	2	0	0	0	0	0	d__Eukaryota; k__Fungi
OTU1703	0	0	0	0	0	0	0	0	0	0	3	8	2	2	4	d__Eukaryota; k__Fungi; p__Ascomycota; c__Sordariomycetes; o__Hypocreales
OTU1704	0	0	0	0	0	0	0	0	0	0	0	0	1	1	0	d__Eukaryota; k__Fungi
OTU1705	1	5	1	6	4	0	0	0	0	0	20	2	2	8	4	d__Eukaryota; k__Fungi
OTU1706	0	0	0	0	0	0	0	0	0	0	1	1	0	0	0	d__Eukaryota; k__Fungi
OTU1707	0	0	0	0	2	0	0	0	0	0	0	0	0	1	1	d__Eukaryota; k__Fungi
OTU1708	0	0	0	0	0	0	0	0	0	0	0	0	0	0	2	d__Eukaryota; k__Fungi
OTU1709	3	1	0	2	0	0	0	0	0	0	0	0	0	0	0	d__Eukaryota; k__Fungi; p__Basidiomycota; c__Agaricomycetes; o__Agaricales; f__Agaricaceae; g__Lepiota
OTU1710	0	0	0	0	0	0	0	0	0	0	0	0	0	5	1	d__Eukaryota; k__Fungi; p__Ascomycota; c__Sordariomycetes
OTU1711	0	0	0	1	1	0	0	0	0	0	1	8	10	4	1	d__Eukaryota; k__Fungi
OTU1712	0	0	0	0	0	0	0	3	0	0	0	0	0	0	0	d__Eukaryota; k__Fungi; p__Ascomycota; c__Dothideomycetes; o__Capnodiales; f__Teratosphaeriaceae; g__Devriesia; s__Devriesia_sp
OTU1713	1	3	0	2	0	0	0	0	0	0	0	0	1	0	2	d__Eukaryota; k__Fungi; p__Ascomycota
OTU1714	0	0	0	0	0	0	1	1	0	0	0	0	0	0	0	d__Eukaryota; k__Fungi; p__Ascomycota; c__Sordariomycetes; o__Hypocreales
OTU1715	0	0	0	0	0	4	10	0	2	12	0	0	0	0	0	d__Eukaryota; k__Fungi
OTU1716	35	12	28	14	24	0	0	0	0	3	0	9	15	12	0	d__Eukaryota; k__Fungi; p__Basidiomycota; c__Exobasidiomycetes; o__Exobasidiales; f__Exobasidiaceae; g__Exobasidium; s__Exobasidium_gracile
OTU1717	8	10	4	13	4	2	7	6	2	4	16	7	7	20	11	d__Eukaryota; k__Fungi; p__Ascomycota; c__unidentified; o__unidentified; f__unidentified; g__unidentified; s__Ascomycota_sp
OTU1718	3	1	0	0	0	0	0	0	0	0	0	0	0	0	0	d__Eukaryota; k__Fungi
OTU1719	0	0	0	0	0	0	2	0	0	0	0	0	0	0	0	d__Eukaryota; k__Fungi
OTU1720	0	0	0	0	0	0	0	0	0	0	3	2	0	1	2	d__Eukaryota; k__Fungi
OTU1721	4	2	1	0	1	0	0	0	0	2	0	0	1	1	0	d__Eukaryota; k__Fungi; p__Ascomycota; c__Eurotiomycetes; o__Eurotiales; f__Trichocomaceae; g__Aspergillus; s__Aspergillus_flavus
OTU1722	0	0	0	0	0	0	2	0	1	2	1	6	0	1	2	d__Eukaryota; k__Fungi
OTU1723	0	1	0	0	3	0	0	0	0	0	0	0	0	0	0	d__Eukaryota; k__Fungi
OTU1724	0	0	1	0	0	9	6	1	1	13	0	0	0	0	0	d__Eukaryota; k__Fungi; p__Basidiomycota
OTU1725	1	0	0	7	1	0	0	0	0	0	0	0	0	0	0	d__Eukaryota; k__Fungi
OTU1726	0	0	0	0	0	39	20	10	20	19	0	0	0	0	0	d__Eukaryota; k__Fungi
OTU1727	4	0	1	3	1	0	1	0	0	0	8	2	8	10	2	d__Eukaryota; k__Fungi
OTU1728	1	0	0	13	2	0	0	0	0	0	1	0	0	0	0	d__Eukaryota; k__Fungi; p__Basidiomycota
OTU1729	0	0	0	0	2	0	0	0	0	0	0	0	0	0	0	d__Eukaryota; k__Fungi
OTU1730	0	2	0	0	0	0	0	0	0	0	0	0	0	0	1	d__Eukaryota; k__Fungi; p__Ascomycota; c__Dothideomycetes; o__Pleosporales; f__Massarinaceae; g__Saccharicola; s__Saccharicola_sp
OTU1731	11	13	8	10	6	0	0	0	0	0	0	0	0	0	9	d__Eukaryota; k__Fungi; p__Ascomycota; c__Sordariomycetes; o__Hypocreales; f__Cordycipitaceae; g__Lecanicillium; s__Lecanicillium_sp_O_3_BESC_246b
OTU1732	0	0	0	0	0	0	0	0	0	0	3	0	0	0	0	d__Eukaryota; k__Fungi; p__Ascomycota; c__Sordariomycetes; o__Xylariales
OTU1733	5	5	3	7	1	0	0	0	0	0	5	6	6	9	3	d__Eukaryota; k__Fungi
OTU1734	0	0	0	0	2	0	0	0	1	0	0	11	1	1	36	d__Eukaryota; k__Fungi; p__Zygomycota; c__Incertae_Sedis; o__Mortierellales; f__Mortierellaceae; g__Mortierella; s__Mortierella_chienii
OTU1735	0	0	0	0	0	0	0	0	0	0	4	2	3	0	4	d__Eukaryota; k__Fungi
OTU1736	0	0	0	1	0	0	0	0	0	0	0	1	0	1	0	d__Eukaryota; k__Fungi
OTU1737	0	0	0	0	0	0	0	0	0	3	0	0	0	0	0	d__Eukaryota; k__Fungi
OTU1738	0	0	0	0	0	12	0	0	0	4	0	0	0	0	0	d__Eukaryota; k__Fungi
OTU1739	0	0	0	4	0	0	0	0	0	0	0	0	0	0	0	d__Eukaryota; k__Fungi
OTU1740	0	0	0	2	0	0	0	0	0	0	12	16	8	7	2	d__Eukaryota; k__Fungi
OTU1741	3	0	0	0	0	0	0	0	0	0	0	0	0	0	0	d__Eukaryota; k__Fungi; p__Basidiomycota
OTU1742	0	0	0	0	0	0	4	0	0	0	0	0	0	0	0	d__Eukaryota; k__Fungi
OTU1743	0	0	0	0	0	0	0	0	0	0	21	21	23	24	13	d__Eukaryota; k__Fungi; p__Ascomycota; c__Eurotiomycetes; o__Chaetothyriales; f__Chaetothyriaceae; g__Cyphellophora; s__Cyphellophora_laciniata
OTU1744	0	0	0	0	0	2	1	1	0	0	0	0	0	0	0	d__Eukaryota; k__Fungi
OTU1745	0	0	0	2	0	0	0	0	0	0	0	0	0	0	0	d__Eukaryota; k__Fungi; p__Basidiomycota
OTU1746	0	0	0	0	0	0	2	0	0	1	0	0	0	0	0	d__Eukaryota; k__Fungi
OTU1747	0	0	0	0	0	8	0	0	0	0	0	0	0	0	0	d__Eukaryota; k__Fungi; p__Basidiomycota
OTU1748	1	1	0	5	3	0	0	0	0	0	5	1	4	8	3	d__Eukaryota; k__Fungi
OTU1749	0	0	0	0	0	0	0	0	0	0	0	5	0	0	0	d__Eukaryota; k__Fungi; p__Ascomycota; c__Leotiomycetes; o__Helotiales; f__Helotiaceae; g__Articulospora; s__Articulospora_sp
OTU1750	5	0	0	0	1	1	1	2	5	10	0	1	0	0	0	d__Eukaryota; k__Fungi
OTU1751	0	0	0	0	0	2	0	0	0	0	52	30	23	10	42	d__Eukaryota; k__Fungi
OTU1752	0	0	0	0	0	0	0	0	0	0	0	1	0	4	1	d__Eukaryota; k__Fungi
OTU1753	1	4	1	0	1	0	0	0	2	0	0	0	0	0	0	d__Eukaryota; k__Fungi; p__Ascomycota; c__Incertae_Sedis; o__Incertae_Sedis; f__Incertae_Sedis; g__Hemibeltrania; s__Hemibeltrania_sp
OTU1754	0	0	0	0	0	0	0	0	0	0	16	25	170	45	14	d__Eukaryota; k__Fungi
OTU1755	26	10	21	53	22	0	0	0	1	4	123	140	134	90	98	d__Eukaryota; k__Fungi; p__Ascomycota
OTU1756	0	0	0	0	0	8	1	0	0	2	0	0	0	0	0	d__Eukaryota; k__Fungi; p__Ascomycota
OTU1757	0	0	0	0	0	0	0	0	0	0	0	7	0	0	0	d__Eukaryota; k__Fungi; p__Chytridiomycota; c__unidentified; o__unidentified; f__unidentified; g__unidentified; s__Chytridiomycota_sp
OTU1758	0	0	0	0	0	0	0	0	0	0	0	0	0	4	0	d__Eukaryota; k__Fungi
OTU1759	0	0	0	0	0	0	1	2	1	0	0	0	0	0	0	d__Eukaryota; k__Fungi
OTU1760	0	0	0	0	0	3	0	0	2	2	0	0	0	0	0	d__Eukaryota; k__Fungi
OTU1761	0	0	0	0	0	2	0	0	0	10	0	0	0	0	0	d__Eukaryota; k__Fungi
OTU1762	0	0	0	0	0	3	6	0	0	2	0	0	0	0	0	d__Eukaryota; k__Fungi; p__Ascomycota; c__Eurotiomycetes; o__Eurotiales; f__Trichocomaceae; g__Paecilomyces; s__Paecilomyces_lilacinus
OTU1763	0	0	0	0	1	0	1	1	0	18	4	0	1	0	0	d__Eukaryota; k__Fungi; p__Ascomycota; c__Eurotiomycetes; o__Eurotiales; f__Trichocomaceae; g__Penicillium; s__Penicillium_daleae
OTU1764	0	0	0	0	0	0	2	2	2	1	0	0	0	0	0	d__Eukaryota; k__Fungi
OTU1765	2	1	0	0	0	1	1	1	0	1	25	17	16	11	54	d__Eukaryota; k__Fungi; p__Ascomycota; c__Sordariomycetes; o__Hypocreales; f__Ophiocordycipitaceae; g__Purpureocillium; s__Purpureocillium_lavendulum
OTU1766	145	69	91	148	70	0	0	0	0	0	40	40	23	21	32	d__Eukaryota; k__Fungi
OTU1767	0	0	0	0	0	1	0	5	0	1	6	1	0	0	7	d__Eukaryota; k__Fungi
OTU1768	0	0	0	0	0	0	0	0	0	0	0	2	1	0	3	d__Eukaryota; k__Fungi; p__Ascomycota
OTU1769	2	1	0	0	0	0	0	0	0	1	0	0	0	0	0	d__Eukaryota; k__Fungi
OTU1770	0	0	0	0	0	22	0	0	0	1	0	0	0	0	0	d__Eukaryota; k__Fungi; p__Ascomycota; c__Sordariomycetes; o__Sordariales; f__Lasiosphaeriaceae; g__Zopfiella; s__Zopfiella_marina
OTU1771	0	0	0	0	0	0	4	0	0	0	0	0	0	0	0	d__Eukaryota; k__Fungi
OTU1772	0	0	0	3	0	0	0	0	0	0	0	0	0	0	0	d__Eukaryota; k__Fungi
OTU1773	0	0	0	0	0	0	0	0	0	0	7	4	30	1	8	d__Eukaryota; k__Fungi; p__Basidiomycota; c__Agaricomycetes
OTU1774	0	0	0	0	0	0	0	0	0	0	3	0	0	2	1	d__Eukaryota; k__Fungi; p__Ascomycota
OTU1775	1	0	1	1	1	0	0	0	0	0	4	0	0	3	2	d__Eukaryota; k__Fungi
OTU1776	0	1	0	1	2	0	1	0	0	0	1	2	2	2	0	d__Eukaryota; k__Fungi
OTU1777	0	0	0	0	0	0	2	0	0	0	0	0	0	0	0	d__Eukaryota; k__Fungi; p__Zygomycota; c__Incertae_Sedis; o__Mortierellales; f__Mortierellaceae; g__Mortierella; s__Mortierella_globulifera
OTU1778	0	2	0	1	0	0	0	0	0	0	0	0	0	0	0	d__Eukaryota; k__Fungi
OTU1779	0	0	0	0	0	0	0	0	0	0	0	3	0	0	3	d__Eukaryota; k__Fungi; p__Basidiomycota
OTU1780	0	0	0	0	0	104	149	77	24	56	0	0	0	0	0	d__Eukaryota; k__Fungi; p__Ascomycota; c__Sordariomycetes; o__Hypocreales; f__Nectriaceae; g__Mariannaea; s__Mariannaea_sp
OTU1781	0	3	0	0	0	0	0	0	0	0	2	0	0	0	0	d__Eukaryota; k__Fungi
OTU1782	0	0	1	0	0	4	37	11	1	7	0	0	0	0	0	d__Eukaryota; k__Fungi; p__Ascomycota; c__Sordariomycetes; o__Hypocreales; f__Incertae_Sedis; g__Ilyonectria
OTU1783	0	0	0	0	0	0	1	0	0	1	0	0	0	0	0	d__Eukaryota; k__Fungi; p__Ascomycota; c__Sordariomycetes; o__Hypocreales; f__Nectriaceae
OTU1784	0	1	0	0	0	0	0	0	0	0	2	2	2	2	0	d__Eukaryota; k__Fungi
OTU1785	0	0	0	0	0	0	0	0	0	0	2	0	0	0	0	d__Eukaryota; k__Fungi
OTU1786	0	0	0	0	0	0	0	0	0	0	3	0	0	0	0	d__Eukaryota; k__Fungi; p__Ascomycota; c__Sordariomycetes; o__Hypocreales; f__Incertae_Sedis
OTU1787	0	0	1	0	3	0	0	0	0	1	28	27	29	16	20	d__Eukaryota; k__Fungi; p__Zygomycota; c__Incertae_Sedis; o__Kickxellales; f__Kickxellaceae; g__Ramicandelaber
OTU1788	3	0	0	2	0	0	0	0	0	0	0	0	0	0	0	d__Eukaryota; k__Fungi; p__Ascomycota; c__Dothideomycetes; o__Pleosporales; f__Montagnulaceae; g__Paraconiothyrium
OTU1789	0	0	0	0	0	0	1	0	0	1	0	0	0	0	0	d__Eukaryota; k__Fungi
OTU1790	2	2	2	0	2	0	0	0	0	0	0	1	1	2	0	d__Eukaryota; k__Fungi
OTU1791	25	10	7	14	4	0	0	0	0	0	0	0	0	0	0	d__Eukaryota; k__Fungi
OTU1792	0	0	0	0	0	0	0	0	0	0	0	3	0	0	7	d__Eukaryota; k__Fungi
OTU1793	0	0	0	0	0	0	0	2	0	0	0	0	0	0	0	d__Eukaryota; k__Fungi
OTU1794	0	0	0	0	0	0	0	0	1	0	16	0	0	2	0	d__Eukaryota; k__Fungi; p__Chytridiomycota; c__Chytridiomycetes; o__Rhizophlyctidales; f__Rhizophlyctidaceae; g__Rhizophlyctis; s__Rhizophlyctis_rosea
OTU1795	0	0	0	1	0	0	0	0	0	0	0	2	1	10	0	d__Eukaryota; k__Fungi
OTU1796	0	0	0	1	0	0	0	0	0	0	1	8	4	1	218	d__Eukaryota; k__Fungi; p__Chytridiomycota; c__Chytridiomycetes; o__Spizellomycetales; f__Spizellomycetaceae; g__Spizellomyces
OTU1797	0	0	0	3	0	0	0	0	0	0	0	0	0	0	0	d__Eukaryota; k__Fungi
OTU1798	0	0	0	0	0	3	6	2	0	7	0	0	0	0	0	d__Eukaryota; k__Fungi
OTU1799	0	0	0	6	0	0	0	0	0	0	0	0	0	0	0	d__Eukaryota; k__Fungi
OTU1800	0	0	0	0	1	0	0	0	0	0	6	0	3	0	0	d__Eukaryota; k__Fungi; p__Ascomycota; c__Eurotiomycetes; o__Eurotiales; f__Trichocomaceae; g__Aspergillus; s__Aspergillus_niger
OTU1801	0	0	0	0	0	0	0	0	0	0	0	0	0	1	1	d__Eukaryota; k__Fungi; p__Basidiomycota
OTU1802	0	0	0	0	0	2	0	0	0	1	0	0	0	0	0	d__Eukaryota; k__Fungi
OTU1803	0	0	0	0	0	4	2	1	2	0	0	0	0	0	0	d__Eukaryota; k__Fungi
OTU1804	0	0	0	0	0	0	0	0	0	0	0	0	0	0	2	d__Eukaryota; k__Fungi
OTU1805	0	0	0	0	0	0	0	0	0	0	0	0	0	3	0	d__Eukaryota; k__Fungi
OTU1806	2	1	0	0	0	0	0	0	0	0	1	0	2	0	2	d__Eukaryota; k__Fungi
OTU1807	0	0	0	0	0	11	45	13	14	26	0	0	0	0	0	d__Eukaryota; k__Fungi; p__Zygomycota; c__Incertae_Sedis; o__Mortierellales; f__Mortierellaceae; g__Mortierella
OTU1808	7	3	0	0	0	0	0	0	0	0	0	0	0	0	0	d__Eukaryota; k__Fungi; p__Basidiomycota
OTU1809	0	0	0	0	0	0	0	0	0	0	0	0	0	2	0	d__Eukaryota; k__Fungi
OTU1810	0	0	0	0	0	0	0	0	0	0	2	8	0	11	0	d__Eukaryota; k__Fungi; p__Basidiomycota
OTU1811	0	0	0	0	0	0	0	0	0	0	0	2	0	0	17	d__Eukaryota; k__Fungi
OTU1812	0	0	0	0	0	5	8	6	3	1	0	0	0	0	0	d__Eukaryota; k__Fungi
OTU1813	345	266	275	352	331	60	37	37	13	47	846	1249	1361	1107	1880	d__Eukaryota; k__Fungi; p__Zygomycota; c__Incertae_Sedis; o__Mortierellales; f__Mortierellaceae; g__Mortierella; s__Mortierella_sp_VN2_2_5
OTU1814	0	0	0	0	0	0	0	0	0	0	0	0	0	2	0	d__Eukaryota; k__Fungi
OTU1815	1	0	0	0	1	1	0	0	0	0	0	0	0	0	0	d__Eukaryota; k__Fungi
OTU1816	59	120	57	245	42	3	12	25	0	0	130	460	34	121	45	d__Eukaryota; k__Fungi
OTU1817	0	0	0	0	0	0	4	2	8	1	0	0	4	0	0	d__Eukaryota; k__Fungi; p__Chytridiomycota; c__Chytridiomycetes; o__Spizellomycetales; f__Spizellomycetaceae; g__Powellomyces; s__Powellomyces_sp_PL_142
OTU1818	0	0	0	1	0	0	0	0	0	0	0	0	0	3	0	d__Eukaryota; k__Fungi
OTU1819	0	0	0	0	0	0	0	0	0	0	112	74	136	266	263	d__Eukaryota; k__Fungi
OTU1820	0	0	1	1	0	0	0	0	0	0	0	0	0	0	0	d__Eukaryota; k__Fungi; p__Basidiomycota
OTU1821	0	0	2	0	1	0	0	0	0	0	0	0	0	0	0	d__Eukaryota; k__Fungi; p__Basidiomycota; c__Microbotryomycetes; o__Sporidiobolales; f__Incertae_Sedis; g__Sporobolomyces; s__Sporobolomyces_gracilis
OTU1822	1	0	1	0	0	2100	4657	1847	916	3138	0	2	2	1	2	d__Eukaryota; k__Fungi; p__Ascomycota; c__Dothideomycetes; o__Incertae_Sedis; f__Pseudeurotiaceae; g__Pseudogymnoascus; s__Pseudogymnoascus_verrucosus
OTU1823	9	3	4	3	5	6	2	1	0	0	17	7	6	1	13	d__Eukaryota; k__Fungi; p__Ascomycota; c__Sordariomycetes; o__Trichosphaeriales; f__Incertae_Sedis
OTU1824	2	4	0	3	2	0	0	0	0	0	13	11	17	12	16	d__Eukaryota; k__Fungi
OTU1825	0	0	0	0	0	0	0	0	0	0	1	4	2	2	0	d__Eukaryota; k__Fungi
OTU1826	0	0	0	0	0	0	0	0	0	0	1	1	2	1	0	d__Eukaryota; k__Fungi
OTU1827	57	69	43	75	50	197	164	337	72	82	114	171	136	151	84	d__Eukaryota; k__Fungi; p__Ascomycota
OTU1828	2	1	0	0	0	0	0	0	0	0	1	0	0	0	0	d__Eukaryota; k__Fungi
OTU1829	0	0	0	0	0	4	1	2	0	0	0	0	0	0	0	d__Eukaryota; k__Fungi
OTU1830	34	10	10	31	4	0	0	0	0	0	0	0	0	5	5	d__Eukaryota; k__Fungi
OTU1831	0	0	0	0	0	0	0	0	0	0	2	0	0	3	0	d__Eukaryota; k__Fungi; p__Basidiomycota; c__Tremellomycetes; o__Filobasidiales; f__Filobasidiaceae; g__Cryptococcus; s__Cryptococcus_friedmannii
OTU1832	0	0	0	0	0	0	2	0	0	1	0	0	1	0	0	d__Eukaryota; k__Fungi
OTU1833	0	0	0	5	1	0	0	0	0	0	0	0	0	0	0	d__Eukaryota; k__Fungi
OTU1834	0	0	0	10	2	0	0	0	0	0	2	0	0	0	1	d__Eukaryota; k__Fungi
OTU1835	0	1	0	0	2	0	0	0	0	0	0	1	0	2	0	d__Eukaryota; k__Fungi
OTU1836	0	0	0	0	0	0	6	0	0	1	2	2	3	1	0	d__Eukaryota; k__Fungi; p__Basidiomycota; c__Incertae_Sedis; o__Malasseziales; f__unidentified; g__unidentified; s__Malasseziales_sp
OTU1837	0	0	0	0	0	47	65	19	13	15	0	0	0	0	0	d__Eukaryota; k__Fungi; p__Ascomycota; c__Sordariomycetes; o__Hypocreales; f__Ophiocordycipitaceae; g__unidentified; s__Ophiocordycipitaceae_sp
OTU1838	2	0	0	2	0	0	0	0	0	0	0	0	1	0	0	d__Eukaryota; k__Fungi; p__Ascomycota; c__Sordariomycetes; o__Sordariales; f__Cephalothecaceae; g__Phialemonium; s__Phialemonium_globosum
OTU1839	0	0	0	0	0	41	39	47	35	34	0	0	0	0	0	d__Eukaryota; k__Fungi
OTU1840	0	0	0	0	0	3	0	0	0	0	0	0	0	0	0	d__Eukaryota; k__Fungi
OTU1841	0	0	0	0	0	0	2	1	0	1	0	0	0	0	0	d__Eukaryota; k__Fungi; p__Basidiomycota; c__Agaricomycetes; o__Trechisporales; f__Hydnodontaceae; g__Trechispora
OTU1842	0	0	0	0	0	0	0	0	0	3	0	0	0	0	0	d__Eukaryota; k__Fungi; p__Ascomycota; c__Dothideomycetes; o__Pleosporales
OTU1843	0	0	0	0	0	0	3	0	1	0	0	0	0	0	0	d__Eukaryota; k__Fungi
OTU1844	0	0	0	0	0	0	0	0	0	0	356	79	125	774	23	d__Eukaryota; k__Fungi; p__Basidiomycota; c__Agaricomycetes; o__Agaricales; f__Agaricaceae
OTU1845	0	0	0	0	0	0	0	0	0	3	0	3	1	1	2	d__Eukaryota; k__Fungi; p__Basidiomycota; c__Ustilaginomycetes; o__Ustilaginales; f__Incertae_Sedis; g__Farysizyma; s__Farysizyma_itapuensis
OTU1846	0	0	0	0	0	2	0	0	0	0	0	0	0	0	0	d__Eukaryota; k__Fungi
OTU1847	0	0	0	0	2	0	0	0	0	0	0	0	0	0	0	d__Eukaryota; k__Fungi
OTU1848	0	0	0	0	0	0	0	1	0	1	0	0	0	0	0	d__Eukaryota; k__Fungi
OTU1849	0	0	0	0	0	0	0	2	0	0	0	0	0	0	0	d__Eukaryota; k__Fungi
OTU1850	95	36	47	45	24	57	43	37	12	32	95	119	178	59	81	d__Eukaryota; k__Fungi; p__Ascomycota; c__Sordariomycetes; o__Hypocreales; f__Nectriaceae
OTU1851	0	0	0	0	1	0	0	0	0	0	3	1	4	8	4	d__Eukaryota; k__Fungi; p__Ascomycota; c__Eurotiomycetes; o__Onygenales; f__Onygenaceae; g__Auxarthron; s__Auxarthron_alboluteum
OTU1852	0	0	0	0	0	4	0	2	0	0	0	0	0	0	0	d__Eukaryota; k__Fungi
OTU1853	0	0	0	0	0	0	0	0	0	0	0	0	0	2	0	d__Eukaryota; k__Fungi; p__Basidiomycota
OTU1854	4	1	3	5	5	0	0	0	0	0	4	20	4	9	10	d__Eukaryota; k__Fungi; p__Ascomycota; c__Dothideomycetes; o__Pleosporales
OTU1855	0	1	1	4	3	0	0	0	0	0	0	0	0	1	0	d__Eukaryota; k__Fungi
OTU1856	0	0	0	0	0	0	0	0	0	0	0	21	1	1	0	d__Eukaryota; k__Fungi; p__Basidiomycota; c__Agaricomycetes; o__Agaricales
OTU1857	0	0	0	0	0	0	0	0	0	0	5	0	0	0	0	d__Eukaryota; k__Fungi
OTU1858	0	0	0	0	0	0	0	0	2	0	0	0	0	0	0	d__Eukaryota; k__Fungi
OTU1859	0	0	1	0	0	0	0	0	0	0	0	5	6	6	9	d__Eukaryota; k__Fungi
OTU1860	0	0	0	0	0	0	0	0	0	0	2	0	1	1	1	d__Eukaryota; k__Fungi
OTU1861	12	3	2	5	1	0	0	0	0	0	0	0	0	0	0	d__Eukaryota; k__Fungi
OTU1862	0	0	0	0	0	0	0	0	0	0	2	0	0	2	1	d__Eukaryota; k__Fungi
OTU1863	1	1	3	1	1	0	0	0	0	0	0	1	4	3	20	d__Eukaryota; k__Fungi; p__Ascomycota; c__Sordariomycetes; o__Hypocreales
OTU1864	0	0	1	1	1	0	0	0	0	0	0	0	0	0	0	d__Eukaryota; k__Fungi; p__Ascomycota; c__Sordariomycetes; o__Xylariales
OTU1865	0	0	0	0	0	0	0	0	0	0	3	9	1	5	6	d__Eukaryota; k__Fungi
OTU1866	1	0	2	0	0	1	0	0	0	0	6	28	12	14	9	d__Eukaryota; k__Fungi
OTU1867	0	0	0	0	0	2	5	1	1	1	0	0	0	0	0	d__Eukaryota; k__Fungi
OTU1868	2	0	1	0	0	2	2	1	0	0	0	0	0	0	0	d__Eukaryota; k__Fungi; p__Ascomycota; c__Sordariomycetes; o__Hypocreales; f__Clavicipitaceae; g__Metacordyceps; s__Metacordyceps_chlamydosporia
OTU1869	0	0	0	0	0	5	3	5	0	1	0	0	0	0	0	d__Eukaryota; k__Fungi; p__Ascomycota; c__Sordariomycetes; o__Hypocreales; f__Hypocreaceae; g__Hypocrea
OTU1870	1	1	0	0	0	0	0	0	0	0	0	0	0	0	0	d__Eukaryota; k__Fungi; p__Ascomycota; c__Sordariomycetes; o__Hypocreales
OTU1871	1	1	114	1	46	43	16	31	1	11	11	2	0	6	0	d__Eukaryota; k__Fungi; p__Ascomycota; c__Sordariomycetes; o__Hypocreales; f__Nectriaceae; g__Nectria; s__Nectria_ramulariae
OTU1872	0	0	0	0	0	0	0	0	0	0	9	0	0	3	0	d__Eukaryota; k__Fungi
OTU1873	0	0	0	11	2	0	0	0	0	0	2	0	0	0	1	d__Eukaryota; k__Fungi; p__Basidiomycota
OTU1874	12	1	0	2	2	0	0	0	0	0	0	0	3	0	3	d__Eukaryota; k__Fungi
OTU1875	0	0	0	0	0	1	2	0	0	0	0	0	0	0	0	d__Eukaryota; k__Fungi
OTU1876	0	0	0	0	0	5	4	0	0	1	0	0	0	0	0	d__Eukaryota; k__Fungi
OTU1877	0	0	0	0	0	4	3	2	2	8	0	0	0	2	7	d__Eukaryota; k__Fungi
OTU1878	0	0	0	0	0	0	0	0	0	0	2	0	0	0	0	d__Eukaryota; k__Fungi
OTU1879	0	0	0	0	0	1	0	1	0	1	0	3	1	2	4	d__Eukaryota; k__Fungi; p__Ascomycota; c__Sordariomycetes; o__Incertae_Sedis; f__Glomerellaceae; g__Colletotrichum
OTU1880	0	0	0	0	0	0	0	0	0	0	3	0	0	0	0	d__Eukaryota; k__Fungi
OTU1881	0	0	0	0	0	0	0	1	0	0	6	6	6	4	1	d__Eukaryota; k__Fungi
OTU1882	1	0	0	0	0	0	0	0	0	0	0	0	1	1	0	d__Eukaryota; k__Fungi
OTU1883	0	1	0	1	0	0	0	0	0	0	10	3	3	2	1	d__Eukaryota; k__Fungi
OTU1884	1	9	6	3	4	0	0	0	0	0	0	0	1	0	0	d__Eukaryota; k__Fungi; p__Ascomycota; c__Dothideomycetes; o__Dothideales; f__Dothioraceae
OTU1885	0	0	0	0	0	24	23	10	2	13	0	0	0	0	0	d__Eukaryota; k__Fungi; p__Basidiomycota
OTU1886	0	0	2	0	1	0	0	0	0	0	0	0	1	0	2	d__Eukaryota; k__Fungi; p__Ascomycota; c__Eurotiomycetes; o__Chaetothyriales; f__Herpotrichiellaceae; g__Exophiala; s__Exophiala_xenobiotica
OTU1887	0	0	0	2	0	0	0	0	0	0	1	0	0	0	0	d__Eukaryota; k__Fungi
OTU1888	0	0	0	1	0	0	0	0	0	0	0	2	1	1	2	d__Eukaryota; k__Fungi; p__Ascomycota; c__Sordariomycetes; o__Hypocreales
OTU1889	0	0	0	0	0	0	8	0	0	0	0	0	0	0	0	d__Eukaryota; k__Fungi
OTU1890	1	1	1	0	0	0	0	0	0	0	0	0	0	0	0	d__Eukaryota; k__Fungi
OTU1891	0	0	4	0	0	0	0	0	0	0	0	0	0	0	0	d__Eukaryota; k__Fungi; p__Chytridiomycota; c__Chytridiomycetes; o__Spizellomycetales; f__Spizellomycetaceae; g__Powellomyces; s__Powellomyces_sp_EA
OTU1892	3	0	0	0	0	0	0	0	0	0	0	0	0	0	0	d__Eukaryota; k__Fungi
OTU1893	0	0	0	0	0	0	0	0	0	2	0	0	0	0	0	d__Eukaryota; k__Fungi
OTU1894	0	0	0	0	0	4	0	15	2	1	0	0	0	0	0	d__Eukaryota; k__Fungi; p__Ascomycota; c__Leotiomycetes; o__Helotiales
OTU1895	11	10	11	13	3	0	0	0	0	0	0	0	0	0	0	d__Eukaryota; k__Fungi
OTU1896	9	3	0	3	6	0	0	0	0	0	0	0	0	0	5	d__Eukaryota; k__Fungi
OTU1897	0	0	0	6	4	0	0	0	0	0	0	0	0	0	0	d__Eukaryota; k__Fungi
OTU1898	0	0	0	0	0	0	2	1	1	11	0	0	0	0	0	d__Eukaryota; k__Fungi
OTU1899	0	0	0	0	0	0	1	0	1	0	0	0	0	0	0	d__Eukaryota; k__Fungi
OTU1900	0	0	0	0	1	0	0	0	0	0	1	0	0	2	0	d__Eukaryota; k__Fungi
OTU1901	0	0	0	0	0	3	1	6	0	0	0	0	0	0	0	d__Eukaryota; k__Fungi; p__Basidiomycota; c__Agaricomycetes; o__Agaricales; f__Inocybaceae; g__Neopaxillus; s__Neopaxillus_dominicanus
OTU1902	1	0	10	0	5	0	0	0	0	0	0	0	0	0	0	d__Eukaryota; k__Fungi; p__Ascomycota; c__Sordariomycetes; o__Xylariales; f__Xylariaceae; g__Coniolariella; s__Coniolariella_hispanica
OTU1903	0	0	0	0	0	0	0	0	0	0	1	0	0	3	2	d__Eukaryota; k__Fungi; p__Ascomycota; c__Sordariomycetes
OTU1904	12	1	2	2	2	1	0	5	0	0	7	27	14	24	26	d__Eukaryota; k__Fungi; p__Ascomycota; c__Sordariomycetes; o__Hypocreales; f__Nectriaceae; g__Fusarium; s__Fusarium_sp_419
OTU1905	5	2	2	2	2	0	0	0	0	0	1	1	1	0	1	d__Eukaryota; k__Fungi
OTU1906	59	40	75	48	21	4	3	0	2	4	0	1	2	1	5	d__Eukaryota; k__Fungi; p__Ascomycota; c__Sordariomycetes; o__Xylariales; f__Amphisphaeriaceae; g__Pestalotiopsis; s__Pestalotiopsis_rhododendri
OTU1907	0	2	1	2	0	0	0	0	0	0	3	1	2	1	0	d__Eukaryota; k__Fungi
OTU1908	0	1	0	0	0	0	0	0	0	0	0	1	1	2	5	d__Eukaryota; k__Fungi; p__Zygomycota; c__Incertae_Sedis; o__Mortierellales; f__Mortierellaceae; g__Mortierella
OTU1909	0	0	0	0	0	4	6	0	3	3	0	0	0	0	0	d__Eukaryota; k__Fungi
OTU1910	12	12	2	12	7	0	0	0	0	0	5	3	4	4	8	d__Eukaryota; k__Fungi; p__Ascomycota; c__Eurotiomycetes; o__Chaetothyriales; f__Herpotrichiellaceae; g__Capronia; s__Capronia_sp
OTU1911	4	1	1	1	1	0	0	0	0	0	6	1	3	3	5	d__Eukaryota; k__Fungi
OTU1912	0	0	0	0	0	1	2	0	0	0	0	0	0	0	0	d__Eukaryota; k__Fungi
OTU1913	0	0	0	0	1	0	0	0	0	0	0	0	0	0	1	d__Eukaryota; k__Fungi; p__Basidiomycota; c__Microbotryomycetes; o__Sporidiobolales; f__Incertae_Sedis
OTU1914	0	0	0	0	0	0	0	0	0	0	1	1	1	1	1	d__Eukaryota; k__Fungi
OTU1915	0	0	17	0	69	0	0	0	0	0	0	0	0	0	0	d__Eukaryota; k__Fungi
OTU1916	0	0	0	0	0	9	8	3	3	2	8	15	5	2	4	d__Eukaryota; k__Fungi; p__Ascomycota; c__Sordariomycetes; o__Xylariales; f__unidentified; g__unidentified; s__Xylariales_sp
OTU1917	0	0	0	0	0	1	2	2	0	2	0	0	0	0	0	d__Eukaryota; k__Fungi
OTU1918	1	1	0	2	1	0	0	0	0	0	0	0	0	0	0	d__Eukaryota; k__Fungi; p__Ascomycota
OTU1919	0	15	0	1	0	0	0	0	0	0	0	0	0	0	0	d__Eukaryota; k__Fungi
OTU1920	0	0	0	0	0	0	0	0	0	0	0	0	0	1	1	d__Eukaryota; k__Fungi
OTU1921	0	0	0	0	0	0	8	0	0	8	0	0	0	0	0	d__Eukaryota; k__Fungi
OTU1922	1	2	0	2	2	0	0	0	0	0	0	0	0	0	0	d__Eukaryota; k__Fungi; p__Ascomycota; c__Dothideomycetes; o__Capnodiales; f__Incertae_Sedis; g__Capnobotryella; s__Capnobotryella_sp_MA_4624
OTU1923	0	0	0	0	0	0	0	0	0	0	3	0	1	2	1	d__Eukaryota; k__Fungi; p__Ascomycota; c__Dothideomycetes; o__Pleosporales; f__Sporormiaceae; g__Preussia
OTU1924	1	1	1	0	0	0	0	0	0	0	1	0	0	0	0	d__Eukaryota; k__Fungi
OTU1925	4	14	5	0	13	0	0	0	0	0	1	15	15	14	9	d__Eukaryota; k__Fungi
OTU1926	0	0	0	1	0	3	1	0	0	2	0	0	1	0	0	d__Eukaryota; k__Fungi; p__Ascomycota; c__Eurotiomycetes; o__Eurotiales; f__Trichocomaceae; g__Talaromyces; s__Talaromyces_flavus
OTU1927	0	0	0	0	0	1	2	0	0	0	0	0	0	0	0	d__Eukaryota; k__Fungi
OTU1928	0	0	0	0	0	0	1	1	0	0	1	0	0	0	0	d__Eukaryota; k__Fungi
OTU1929	0	5	1	5	1	0	0	0	0	0	0	3	0	2	3	d__Eukaryota; k__Fungi
OTU1930	0	0	0	0	1	0	0	0	0	0	4	0	0	0	0	d__Eukaryota; k__Fungi; p__Ascomycota; c__Dothideomycetes; o__Capnodiales; f__Davidiellaceae
OTU1931	0	0	0	0	0	5	4	1	0	2	0	0	0	0	0	d__Eukaryota; k__Fungi
OTU1932	31	0	4	13	1	0	0	0	0	0	0	0	0	0	0	d__Eukaryota; k__Fungi
OTU1933	210	104	153	148	80	40	42	37	7	13	273	252	298	257	457	d__Eukaryota; k__Fungi; p__Ascomycota; c__Sordariomycetes; o__Sordariales; f__Chaetomiaceae; g__Chaetomium; s__Chaetomium_sp
OTU1934	2	1	0	0	0	3	0	1	1	0	5	14	4	6	10	d__Eukaryota; k__Fungi; p__Ascomycota; c__Sordariomycetes; o__Hypocreales; f__Incertae_Sedis; g__Myrothecium
OTU1935	0	0	0	0	0	0	0	0	0	2	0	0	0	0	0	d__Eukaryota; k__Fungi
OTU1936	3	3	2	1	1	0	0	0	0	0	0	0	0	0	0	d__Eukaryota; k__Fungi; p__Zygomycota; c__Incertae_Sedis; o__Kickxellales; f__Kickxellaceae; g__Ramicandelaber
OTU1937	0	0	0	0	0	1	6	5	0	3	0	0	0	0	0	d__Eukaryota; k__Fungi
OTU1938	6	7	1	4	0	1	0	1	1	0	0	3	4	4	2	d__Eukaryota; k__Fungi
OTU1939	1	3	0	1	2	0	0	0	0	0	0	0	0	1	1	d__Eukaryota; k__Fungi
OTU1940	0	0	0	0	0	1	0	0	0	1	0	0	0	0	0	d__Eukaryota; k__Fungi
OTU1941	21	6	21	9	9	0	0	0	2	3	13	6	25	8	46	d__Eukaryota; k__Fungi; p__Ascomycota; c__Sordariomycetes; o__Hypocreales; f__Nectriaceae; g__Fusarium; s__Fusarium_sp_CCN3
OTU1942	1	2	0	9	1	0	0	0	0	0	1	0	1	1	0	d__Eukaryota; k__Fungi; p__Basidiomycota; c__Agaricomycetes; o__Phallales; f__Phallaceae; g__Phallus; s__Phallus_rugulosus
OTU1943	4	3	3	1	4	13	8	0	0	0	4	1	0	0	7	d__Eukaryota; k__Fungi; p__Ascomycota; c__Sordariomycetes; o__Diaporthales; f__Togniniaceae; g__Phaeoacremonium; s__Phaeoacremonium_tuscanum
OTU1944	2	0	1	0	0	0	0	0	0	0	0	0	1	1	1	d__Eukaryota; k__Fungi
OTU1945	0	0	0	0	0	0	0	0	0	0	1	0	2	2	1	d__Eukaryota; k__Fungi
OTU1946	0	0	0	0	0	2	0	0	0	0	0	0	0	0	0	d__Eukaryota; k__Fungi
OTU1947	0	0	1	0	0	0	0	0	0	0	0	0	0	1	5	d__Eukaryota; k__Fungi; p__Chytridiomycota; c__Chytridiomycetes; o__Spizellomycetales; f__Spizellomycetaceae; g__Powellomyces; s__Powellomyces_sp_EA
OTU1948	0	0	0	0	0	0	0	0	0	0	0	2	5	1	3	d__Eukaryota; k__Fungi; p__Basidiomycota; c__Exobasidiomycetes; o__Microstromatales; f__Incertae_Sedis; g__Jaminaea; s__Jaminaea_angkoriensis
OTU1949	0	0	0	0	0	0	0	0	0	0	0	0	0	2	0	d__Eukaryota; k__Fungi; p__Ascomycota
OTU1950	0	0	0	0	0	1	0	0	0	3	0	0	0	0	0	d__Eukaryota; k__Fungi; p__Ascomycota; c__Sordariomycetes; o__Hypocreales; f__Ophiocordycipitaceae
OTU1951	0	0	0	0	0	0	0	0	0	0	0	0	0	0	2	d__Eukaryota; k__Fungi
OTU1952	2	0	0	0	0	0	0	0	0	0	8	2	4	7	4	d__Eukaryota; k__Fungi
OTU1953	1	1	0	0	0	0	0	0	0	0	0	0	0	0	1	d__Eukaryota; k__Fungi
OTU1954	0	0	0	7	0	0	1	0	0	0	0	0	0	0	0	d__Eukaryota; k__Fungi
OTU1955	0	1	0	0	0	0	0	0	0	0	0	0	2	0	0	d__Eukaryota; k__Fungi
OTU1956	0	0	0	0	0	0	0	0	0	2	0	0	0	0	0	d__Eukaryota; k__Fungi
OTU1957	0	0	0	0	0	0	0	0	0	0	1	0	1	0	1	d__Eukaryota; k__Fungi
OTU1958	0	0	0	0	0	0	1	9	0	3	0	0	0	0	0	d__Eukaryota; k__Fungi; p__Basidiomycota; c__Agaricomycetes; o__Trechisporales; f__Hydnodontaceae; g__Brevicellicium; s__Brevicellicium_olivascens
OTU1959	0	0	0	3	1	0	0	0	0	0	0	0	0	0	0	d__Eukaryota; k__Fungi; p__Basidiomycota
OTU1960	0	0	0	0	0	0	0	0	0	0	0	0	3	0	0	d__Eukaryota; k__Fungi; p__Ascomycota; c__Eurotiomycetes
OTU1961	2	0	0	0	0	0	0	0	0	0	0	0	0	0	0	d__Eukaryota; k__Fungi
OTU1962	0	0	0	0	0	2	0	0	0	0	0	0	0	0	0	d__Eukaryota; k__Fungi; p__Ascomycota; c__Dothideomycetes; o__Pleosporales; f__Incertae_Sedis; g__Pyrenochaeta; s__Pyrenochaeta_nobilis
OTU1963	0	0	1	5	1	0	0	0	2	1	0	2	4	4	2	d__Eukaryota; k__Fungi; p__Ascomycota; c__Eurotiomycetes; o__Incertae_Sedis; f__Incertae_Sedis; g__Sarcinomyces; s__Sarcinomyces_sp_MA_4563
OTU1964	0	0	0	0	0	3	0	2	0	0	0	0	0	0	0	d__Eukaryota; k__Fungi
OTU1965	0	0	0	0	0	0	0	0	0	0	0	0	0	0	5	d__Eukaryota; k__Fungi
OTU1966	1	1	0	1	2	0	0	0	0	0	17	11	14	11	27	d__Eukaryota; k__Fungi; p__Ascomycota; c__Eurotiomycetes
OTU1967	0	0	0	0	0	0	0	0	0	0	0	3	2	0	2	d__Eukaryota; k__Fungi
OTU1968	0	0	0	0	2	0	0	0	0	0	0	0	0	0	0	d__Eukaryota; k__Fungi
OTU1969	0	0	0	0	0	4	0	0	1	0	0	0	0	0	0	d__Eukaryota; k__Fungi; p__Ascomycota; c__Dothideomycetes; o__Capnodiales
OTU1970	0	0	0	0	0	0	0	0	0	0	1	4	1	2	0	d__Eukaryota; k__Fungi
OTU1971	0	0	0	0	0	0	0	0	0	0	3	0	0	0	0	d__Eukaryota; k__Fungi; p__Basidiomycota; c__Agaricostilbomycetes; o__Agaricostilbales; f__Agaricostilbaceae; g__Bensingtonia
OTU1972	0	0	0	0	0	2	3	2	1	2	0	0	0	0	0	d__Eukaryota; k__Fungi
OTU1973	0	0	0	0	0	0	0	4	1	0	1	0	0	0	0	d__Eukaryota; k__Fungi
OTU1974	0	0	0	0	0	0	0	4	0	0	0	0	0	0	0	d__Eukaryota; k__Fungi; p__Basidiomycota; c__Agaricomycetes; o__Trechisporales; f__Hydnodontaceae
OTU1975	0	0	0	0	0	6	1	0	0	3	0	0	0	0	0	d__Eukaryota; k__Fungi
OTU1976	1	1	2	2	0	0	0	0	0	0	0	0	0	0	0	d__Eukaryota; k__Fungi
OTU1977	0	0	0	0	0	0	6	0	0	1	0	0	0	0	0	d__Eukaryota; k__Fungi
OTU1978	0	0	0	0	0	5	1	0	0	0	0	0	0	0	0	d__Eukaryota; k__Fungi
OTU1979	0	0	0	0	0	0	4	0	0	0	0	0	0	0	0	d__Eukaryota; k__Fungi
OTU1980	0	1	0	5	0	0	0	0	0	0	1	0	3	0	1	d__Eukaryota; k__Fungi
OTU1981	0	0	0	0	0	0	3	0	0	0	0	0	0	0	0	d__Eukaryota; k__Fungi
OTU1982	1	0	0	6	0	0	0	0	0	0	0	0	0	0	0	d__Eukaryota; k__Fungi
OTU1983	1	0	2	3	4	0	0	0	0	0	0	0	0	0	0	d__Eukaryota; k__Fungi
OTU1984	0	1	1	2	4	0	0	1	2	0	6	4	5	5	6	d__Eukaryota; k__Fungi; p__Ascomycota
OTU1985	0	0	0	0	0	0	1	0	0	1	0	0	0	0	0	d__Eukaryota; k__Fungi
OTU1986	0	0	0	0	0	3	5	4	0	4	0	0	0	0	0	d__Eukaryota; k__Fungi
OTU1987	0	0	0	0	0	35	0	0	4	5	0	0	0	0	0	d__Eukaryota; k__Fungi; p__Chytridiomycota; c__Chytridiomycetes; o__Rhizophydiales; f__Rhizophydiaceae; g__Rhizophydium; s__Rhizophydium_sp_BR1
OTU1988	0	0	0	0	0	0	0	0	0	0	0	0	0	2	0	d__Eukaryota; k__Fungi
OTU1989	0	0	0	0	0	0	0	0	0	0	13	5	5	2	2	d__Eukaryota; k__Fungi
OTU1990	0	0	0	0	0	0	1	0	0	1	0	0	0	0	0	d__Eukaryota; k__Fungi
OTU1991	0	0	0	0	0	0	0	0	0	0	1	0	0	0	1	d__Eukaryota; k__Fungi
OTU1992	4	1	0	2	2	0	0	0	0	0	8	9	13	14	12	d__Eukaryota; k__Fungi
OTU1993	0	0	0	0	0	0	0	0	0	0	0	0	13	3	2	d__Eukaryota; k__Fungi
OTU1994	0	0	0	0	0	0	0	0	0	0	2	0	0	0	2	d__Eukaryota; k__Fungi; p__Ascomycota
OTU1995	0	0	0	0	0	0	0	0	0	0	0	1	0	1	0	d__Eukaryota; k__Fungi
OTU1996	0	0	0	0	0	0	0	0	2	0	0	0	0	0	0	d__Eukaryota; k__Fungi
OTU1997	4	3	2	2	4	0	0	0	0	0	0	0	0	0	0	d__Eukaryota; k__Fungi; p__Ascomycota; c__Sordariomycetes; o__Incertae_Sedis; f__Incertae_Sedis; g__Eucasphaeria; s__Eucasphaeria_capensis
OTU1998	11	4	0	4	0	0	0	0	0	0	0	0	0	0	0	d__Eukaryota; k__Fungi; p__Ascomycota; c__Dothideomycetes; o__Pleosporales; f__Montagnulaceae
[truncated: 907 more rows]
