# Supplementary material for: Unearthing microbial diversity of Taxus rhizosphere via MiSeq high-throughput amplicon sequencing and isolate characterization
Source: Sci Rep. 2016 Apr 15;6:22006. doi: 10.1038/srep22006 (PMC4832182; doi:10.1038/srep22006)
Supplement: Supplementary Table S3 [file srep22006-s4.xls]

## Sheet: Sheet1
Table S3 Bacterial clades that consistently explain the statistically significant differences between NF,ZS,and MD
clade	LDA score(log10)	Taxus rhizosphere	upper limit of 95% CI	lower limit of 95% CI
Proteobacteria.Betaproteobacteria	5.089	ZSXJ	4.47307	0.00193045
Planctomycetes	4.98048	ZSXJ	4.30217	0.00245409
Planctomycetes.Planctomycetacia	4.81376	ZSXJ	4.06659	0.00245409
Planctomycetes.Phycisphaerae	4.3155	ZSXJ	3.72816	0.00193045
Planctomycetes.OM190	3.84483	ZSXJ	3.42354	0.00918669
Candidate_division_WS3.norank	3.82586	ZSXJ	3.31307	0.00680566
Chloroflexi.Ardenticatenia	3.37839	ZSXJ	3.23592	0.00910993
Planctomycetes.Pla4_lineage	3.26148	ZSXJ	2.98039	0.00524752
Candidate_division_OP3.norank	3.24233	ZSXJ	3.17395	0.00172309
Chloroflexi.P2_11E	3.11001	ZSXJ	3.00603	0.00430094
Bacteroidetes.Bacteroidia	2.79838	ZSXJ	2.95966	0.00129977
Synergistetes.Synergistia	2.56312	ZSXJ	2.87401	0.00129977
Firmicutes.Clostridia	2.42345	ZSXJ	3.01139	0.00129977
SM2F11.norank	2.37829	ZSXJ	3.30979	0.0139456
Chlorobi.Ignavibacteria	2.31094	ZSXJ	3.30714	0.0352798
Fusobacteria.Fusobacteriia	2.26955	ZSXJ	2.95756	0.00714619
Actinobacteria.Actinobacteria	5.253	MDXJ	4.84626	0.00193045
Bacteroidetes	4.99142	MDXJ	4.19738	0.0424257
Chloroflexi	4.75822	MDXJ	4.36763	0.00193045
Bacteroidetes.Cytophagia	4.68052	MDXJ	4.31251	0.00193045
Chloroflexi.Anaerolineae	4.53943	MDXJ	4.20566	0.00193045
Gemmatimonadetes.Gemmatimonadetes	4.04383	MDXJ	3.44433	0.00900478
Chloroflexi.TK10	3.81195	MDXJ	3.3837	0.00767337
Verrucomicrobia.Opitutae	3.70435	MDXJ	3.29754	0.00918669
Firmicutes	3.6544	MDXJ	3.09828	0.0177743
Firmicutes.Bacilli	3.65082	MDXJ	3.09615	0.0391639
Chloroflexi.Thermomicrobia	3.49788	MDXJ	3.19471	0.00447164
Chloroflexi.Chloroflexia	3.47596	MDXJ	3.28259	0.00752142
Chloroflexi.Gitt_GS_136	3.37478	MDXJ	3.32886	0.00193045
Chloroflexi.Caldilineae	3.21259	MDXJ	3.05718	0.00184558
Chloroflexi.S085	3.10482	MDXJ	3.05711	0.00752142
Planctomycetes.Pla3_lineage	2.7644	MDXJ	3.20857	0.0294874
Fibrobacteres.Fibrobacteria	2.57299	MDXJ	3.01084	0.0196364
Planctomycetes.BD7_11	2.49629	MDXJ	3.42159	0.00688157
Acidobacteria.Acidobacteria	5.60221	NFXJ	4.90924	0.00193045
Proteobacteria	5.53396	NFXJ	4.39953	0.0124007
Proteobacteria.Alphaproteobacteria	5.21607	NFXJ	4.5158	0.00305798
Proteobacteria.Gammaproteobacteria	4.85003	NFXJ	3.97398	0.0177743
Proteobacteria.Deltaproteobacteria	4.6154	NFXJ	3.63693	0.0139818
Nitrospirae.Nitrospira	4.6119	NFXJ	4.1654	0.00193045
Bacteroidetes.Flavobacteriia	4.14166	NFXJ	3.72111	0.00193045
WD272.norank	3.48043	NFXJ	3.64939	0.00129977
Chloroflexi.Ktedonobacteria	3.28368	NFXJ	3.25597	0.00302647
Chloroflexi.JG37_AG_4	2.99405	NFXJ	3.4314	0.00129977
TM6.norank	2.80366	NFXJ	3.4075	0.00701293
Armatimonadetes.Armatimonadia	2.33431	NFXJ	3.58859	0.0216899
Armatimonadetes.Chthonomonadetes	2.24804	NFXJ	3.73807	0.00129977
Proteobacteria.Elev_16S_509	2.20484	NFXJ	3.55434	0.0226214
LDA, linear discriminant analysis;the higher the LDA score,the greater effect the clade abundance has on the difference between population structures of MD,ZS,and NF.
CI,confidence interval
