# Supplementary material for: Unearthing microbial diversity of Taxus rhizosphere via MiSeq high-throughput amplicon sequencing and isolate characterization
Source: Sci Rep. 2016 Apr 15;6:22006. doi: 10.1038/srep22006 (PMC4832182; doi:10.1038/srep22006)
Supplement: Supplementary Table S4 [file srep22006-s5.xls]

## Sheet: Sheet1
Table S4 Fungal clades that consistently explain the statistically significant differences between NF,ZS,and MD
clade	LDA score(log10)	Taxus rhizosphere	upper limit of 95% CI	lower limit of 95% CI
Ascomycota.Dothideomycetes.Pleosporales	5.11685	ZSZ	4.73631	0.00918669
Ascomycota.Sordariomycetes.Hypocreales	4.99659	ZSZ	4.32418	0.0225956
Basidiomycota	4.8983	ZSZ	4.33513	0.00680566
Ascomycota.Sordariomycetes.Sordariales	4.66104	ZSZ	4.3245	0.00193045
Basidiomycota.Tremellomycetes	4.50977	ZSZ	3.83079	0.0154523
Basidiomycota.Agaricomycetes	4.47962	ZSZ	4.08095	0.0184997
Basidiomycota.Tremellomycetes.Filobasidiales	4.38001	ZSZ	3.83393	0.00447164
Basidiomycota.Agaricomycetes.Agaricales	4.34825	ZSZ	4.06588	0.00680566
Ascomycota.Leotiomycetes.Unclassified	4.14891	ZSZ	3.73981	0.00193045
Chytridiomycota.Chytridiomycetes.Spizellomycetales	4.11733	ZSZ	3.76574	0.00603608
Ascomycota.Eurotiomycetes.Unclassified	3.98002	ZSZ	3.71074	0.00172309
Ascomycota.Sordariomycetes.Microascales	3.6835	ZSZ	3.41515	0.00184558
Zygomycota.Incertae_Sedis.Kickxellales	3.47808	ZSZ	3.18986	0.00193045
Basidiomycota.Agaricomycetes.Geastrales	3.34866	ZSZ	3.04861	0.0167392
Basidiomycota.Agaricomycetes.Russulales	3.05042	ZSZ	2.88935	0.00275243
Ascomycota.Eurotiomycetes.Incertae_Sedis	3.03444	ZSZ	2.96314	0.00190899
Ascomycota.Saccharomycetes.Saccharomycetales	2.75083	ZSZ	2.65434	0.00591262
Ascomycota.unidentified.unidentified	2.70084	ZSZ	2.75581	0.0464212
Basidiomycota.Ustilaginomycetes.Ustilaginales	2.53695	ZSZ	3.08143	0.00538966
Ascomycota.Leotiomycetes.Thelebolales	2.47613	ZSZ	3.13315	0.00365971
Ascomycota.Lecanoromycetes.Ostropales	2.31208	ZSZ	3.1109	0.0219149
Basidiomycota.Microbotryomycetes.Microbotryales	2.14774	ZSZ	3.07908	0.00129977
Basidiomycota.Tremellomycetes.unidentified	2.1108	ZSZ	3.08074	0.0107162
Ascomycota.Dothideomycetes.Myriangiales	2.0489	ZSZ	3.2641	0.0216899
Basidiomycota.Exobasidiomycetes.Microstromatales	1.95582	ZSZ	3.27514	0.00714619
Glomeromycota.Glomeromycetes.Glomerales	1.75219	ZSZ	3.5406	0.0392331
Unclassified.Unclassified.Unclassified	5.54996	MDZ	4.9999	0.00680566
Ascomycota.Eurotiomycetes	5.00384	MDZ	4.64438	0.00193045
Ascomycota.Eurotiomycetes.Chaetothyriales	4.81429	MDZ	4.47028	0.00193045
Ascomycota.Dothideomycetes.Dothideales	4.72116	MDZ	4.43269	0.00245409
Ascomycota.Unclassified.Unclassified	4.62812	MDZ	4.00188	0.00603608
Ascomycota.Eurotiomycetes.Eurotiales	4.54097	MDZ	4.15907	0.00193045
Ascomycota.Dothideomycetes.Capnodiales	4.53145	MDZ	4.19972	0.00305798
Ascomycota.Sordariomycetes.Unclassified	4.51274	MDZ	4.1686	0.00245409
Chytridiomycota	4.24407	MDZ	3.72817	0.0154523
Chytridiomycota.Chytridiomycetes	4.24213	MDZ	3.72543	0.0154523
Chytridiomycota.Chytridiomycetes.unidentified	3.99451	MDZ	3.72175	0.00193045
Basidiomycota.Microbotryomycetes	3.94198	MDZ	3.6147	0.00918669
Basidiomycota.Microbotryomycetes.Leucosporidiales	3.9271	MDZ	3.64004	0.00524752
Ascomycota.Incertae_Sedis.Incertae_Sedis	3.79559	MDZ	3.33097	0.0305009
Basidiomycota.Agaricomycetes.Unclassified	3.50658	MDZ	3.15681	0.00900478
Basidiomycota.unidentified.unidentified	3.50261	MDZ	3.26591	0.00246776
Ascomycota.Sordariomycetes.Diaporthales	3.3839	MDZ	3.014	0.00489275
Basidiomycota.Agaricomycetes.Cantharellales	3.32275	MDZ	3.01084	0.00752142
Basidiomycota.Cystobasidiomycetes.Erythrobasidiales	3.11644	MDZ	3.08425	0.00220006
Basidiomycota.Exobasidiomycetes	3.1028	MDZ	3.06186	0.0117026
Basidiomycota.Exobasidiomycetes.Exobasidiales	3.06001	MDZ	2.93273	0.00572919
Glomeromycota.Glomeromycetes	2.09319	MDZ	3.09664	0.035674
Basidiomycota.Agaricomycetes.Phallales	2.01478	MDZ	3.34706	0.0174108
Glomeromycota.Glomeromycetes.Diversisporales	1.96221	MDZ	3.44978	0.0317804
Basidiomycota.Agaricomycetes.Thelephorales	1.49007	MDZ	3.358	0.0317804
Ascomycota.Dothideomycetes	5.61893	NFZ	5.10204	0.00701293
Ascomycota.Dothideomycetes.Incertae_Sedis	5.58115	NFZ	5.28038	0.00373503
Zygomycota.Incertae_Sedis	5.29794	NFZ	4.93451	0.00524752
Zygomycota.Incertae_Sedis.Mortierellales	5.29414	NFZ	4.93069	0.00524752
Ascomycota.Sordariomycetes.Xylariales	4.69296	NFZ	4.36684	0.0424257
Ascomycota.Dothideomycetes.Venturiales	3.92105	NFZ	3.62734	0.00129977
Chytridiomycota.Chytridiomycetes.Rhizophydiales	3.82454	NFZ	3.54141	0.00726142
Basidiomycota.Agaricomycetes.Auriculariales	3.33804	NFZ	3.09137	0.00674518
Zygomycota.Incertae_Sedis.Mucorales	3.08079	NFZ	2.91529	0.00524752
Ascomycota.Sordariomycetes.Chaetosphaeriales	3.06323	NFZ	2.98892	0.00300096
Basidiomycota.Agaricomycetes.Trechisporales	3.05757	NFZ	3.25611	0.00129977
Ascomycota.Leotiomycetes.Incertae_Sedis	3.04795	NFZ	3.65144	0.00129977
Basidiomycota.Agaricomycetes.Polyporales	3.04439	NFZ	3.01701	0.00710943
Ascomycota.Eurotiomycetes.Onygenales	2.69387	NFZ	2.80784	0.0177743
Basidiomycota.Atractiellomycetes.Atractiellales	2.30253	NFZ	4.3284	0.00714619
Basidiomycota.Microbotryomycetes.Unclassified	2.26437	NFZ	3.22318	0.00744658
Basidiomycota.Exobasidiomycetes.Entylomatales	2.00118	NFZ	3.54871	0.0317804
Ascomycota.Sordariomycetes.Coniochaetales	1.94405	NFZ	3.69954	0.0317804
LDA, linear discriminant analysis;the higher the LDA score,the greater effect the clade abundance has on the difference between population structures of MD,ZS,and NF.
CI,confidence interval
