# Supplementary material for: Unearthing microbial diversity of Taxus rhizosphere via MiSeq high-throughput amplicon sequencing and isolate characterization
Source: Sci Rep. 2016 Apr 15;6:22006. doi: 10.1038/srep22006 (PMC4832182; doi:10.1038/srep22006)
Supplement: Supplementary Table S5 [file srep22006-s6.xls]

## Sheet: Sheet1
Table S5 Relative abundance of fungi genera that are known to have paclitaxel-producing species
phylum	class	order	family	genus	MDZ1	MDZ2	MDZ3	MDZ4	MDZ5	NFZ1	NFZ2	NFZ3	NFZ4	NFZ5	ZSZ1	ZSZ2	ZSZ3	ZSZ4	ZSZ5
Ascomycota	Dothideomycetes	Botryosphaeriales	Botryosphaeriaceae	Phyllosticta	0	0	0	0	0	0	0	0	0	0	8.21997e-05	0.000500856	0	0	0.000351222
Ascomycota	Dothideomycetes	Botryosphaeriales	Botryosphaeriaceae	Botryosphaeria	0.000707139	0.000160308	0.0001443	0.000585412	0.000202184	0	0	0	0	0.000125873	0	0	8.77693e-05	0	0
Ascomycota	Dothideomycetes	Capnodiales	Davidiellaceae	Cladosporium	0.0365591	0.0267313	0.0406445	0.0167818	0.0346239	0.00133347	0.00165556	0.000849276	0.00151461	0.000440556	0.0172619	0.0231646	0.0158424	0.0140534	0.0134869
Ascomycota	Dothideomycetes	Pleosporales	Pleosporales_incertae_sedis	Periconia	7.07139e-05	0	0	0.000117082	0	0	0	4.46987e-05	0.00017819	0	0	0	0	0	0.000105367
Ascomycota	Dothideomycetes	Pleosporales	Pleosporales_incertae_sedis	Phoma	0.00576318	0.00464893	0.00918711	0.00663466	0.00768298	0.00138476	0.00287544	0.000938673	0.00124733	0.00226572	0.00139739	0.00158604	0.00996182	0.00338321	0.00151026
Ascomycota	Dothideomycetes	Pleosporales	Pleosporaceae	Epicoccum	0.00346498	0.000641231	0.0040885	0.000975686	0.00141529	0.00184634	0.00100205	0.00071518	0.000890948	0.00220278	0.00291809	0.00200342	0.00307193	0.00216873	0.00115903
Ascomycota	Dothideomycetes	Pleosporales	Pleosporaceae	Alternaria	0.0138246	0.00941808	0.0166426	0.0131913	0.0216336	0.00456457	0.00243977	0.00263723	0.0145225	0.00534961	0.0184538	0.0215785	0.0223373	0.0162221	0.0208275
Ascomycota	Eurotiomycetes	Eurotiales	Trichocomaceae	Penicillium	0.0371248	0.0316608	0.0415584	0.0239628	0.0365447	0.0040517	0.00365965	0.00442517	0.00267284	0.00736358	0.00727467	0.00321382	0.00548558	0.00303622	0.00421467
Ascomycota	Eurotiomycetes	Eurotiales	Trichocomaceae	Aspergillus	0.000282855	0.000200385	0.0001443	0.000117082	0.000151638	0.000307724	4.35673e-05	0.000402289	0.000267284	0.000440556	0.000452098	0.00041738	0.000482731	0.000433745	0.000245856
Ascomycota	Sordariomycetes	Hypocreales	Bionectriaceae	Bionectria	0	4.00769e-05	0	0	0	0	0	0	0	0	0.000246599	0.000250428	0.000219423	0.000216873	0.0003161
Ascomycota	Sordariomycetes	Hypocreales	Clavicipitaceae	Metarhizium	0	0	0	0	0	0.000256437	0.00431316	0.00254783	8.90948e-05	0.0011958	0.000493198	0.000166952	4.38847e-05	0	0.000105367
Ascomycota	Sordariomycetes	Hypocreales	Cordycipitaceae	Beauveria	0.000954637	0.000440846	0.000673401	0.00109277	0.000505459	0	0	0	0	0	0	8.34759e-05	0	0	3.51222e-05
Ascomycota	Sordariomycetes	Hypocreales	Hypocreaceae	Trichoderma	0.00148499	0.000601154	0.0004329	0.000702494	0.000606551	0.00112832	0.000653509	0.00174325	0.000356379	0.00056643	0.00172619	0.00171126	0.00118489	0.000737367	0.00186148
Ascomycota	Sordariomycetes	Hypocreales	Hypocreaceae	Hypocrea	0	0	0	0	0	0.000256437	0.000130702	0.000223494	0	6.29366e-05	0	0	0	0	0
Ascomycota	Sordariomycetes	Hypocreales	Nectriaceae	Gibberella	0.0117031	0.00380731	0.0111111	0.00733716	0.00490295	0.000102575	0	0	0.00017819	6.29366e-05	0.00304139	0.00171126	0.00179927	0.00130124	0.00224782
Ascomycota	Sordariomycetes	Hypocreales	Nectriaceae	Fusarium	0.00866245	0.00344662	0.00721501	0.00429302	0.00323494	0.00230793	0.00248334	0.00071518	0.00115823	0.00113286	0.00476758	0.00830586	0.00645105	0.00711342	0.00744591
Ascomycota	Sordariomycetes	Hypocreales	Hypocreales_incertae_sedis	Acremonium	0.000212142	8.01539e-05	0.000625301	0.000117082	0.000101092	0.000512873	0.000740644	0.000402289	8.90948e-05	0.000440556	8.21997e-05	0	8.77693e-05	0	0.0003161
Ascomycota	Sordariomycetes	Sordariales	Chaetomiaceae	Chaetomium	0.00774317	0.00424816	0.00750361	0.0059712	0.00414476	0.00205149	0.00182983	0.00165385	0.000712758	0.000818176	0.0120012	0.0106849	0.0135604	0.0114075	0.0162616
Ascomycota	Sordariomycetes	Sordariomycetes_incertae_sedis	Glomerellaceae	Colletotrichum	0	8.01539e-05	0	0	0	5.12873e-05	8.71346e-05	8.93975e-05	0	6.29366e-05	0.000575398	0.00020869	8.77693e-05	0.000130124	0.000351222
Ascomycota	Sordariomycetes	Xylariales	Amphisphaeriaceae	Pestalotiopsis	0.00251034	0.00164315	0.0037518	0.00202943	0.00106146	0.000307724	0.000304971	0.000268192	0.000356379	0.000314683	0	4.1738e-05	8.77693e-05	4.33745e-05	0.000175611
Ascomycota	Sordariomycetes	Xylariales	Xylariaceae	Xylaria	0	0	0	0	0	0	4.35673e-05	0	8.90948e-05	0	0	0	0	0	0
Zygomycota	Zygomycota_incertae_sedis	Mucorales	Mucoraceae	Mucor	0.000106071	8.01539e-05	4.81e-05	3.90274e-05	5.05459e-05	0.00076931	0.000348538	0.000268192	0.000445474	0.00018881	0.0011919	0.000333904	0.000219423	0.000780742	0.000351222
Basidiomycota	Agaricomycetes	Cantharellales	Ceratobasidiaceae	Rhizoctonia	0	0	0	0	0	0	0	0	0	0	0.000575398	0	4.38847e-05	0.000130124	7.02445e-05
