# Supplementary material for: Unearthing microbial diversity of Taxus rhizosphere via MiSeq high-throughput amplicon sequencing and isolate characterization
Source: Sci Rep. 2016 Apr 15;6:22006. doi: 10.1038/srep22006 (PMC4832182; doi:10.1038/srep22006)
Supplement: Supplementary Table S6 [file srep22006-s7.xls]

## Sheet: Sheet1
Table S6 Examples of rare fungi genera that are shared by MD and ZS but are not found in NF rhizosphere
phylum	class	order	family	genus	NFZ1	NFZ2	NFZ3	NFZ4	NFZ5	MDZ1	MDZ2	MDZ3	MDZ4	MDZ5	ZSZ1	ZSZ2	ZSZ3	ZSZ4	ZSZ5
Ascomycota	Ascomycota_incertae_sedis	Ascomycota_incertae_sedis	Ascomycota_incertae_sedis	Dokmaia	0	0	0	0	0	1	5	2	3	3	0	0	0	0	3
Ascomycota	Ascomycota_incertae_sedis	Ascomycota_incertae_sedis	Ascomycota_incertae_sedis	Knufia	0	0	0	0	0	0	0	1	0	1	0	0	1	0	0
Ascomycota	Ascomycota_incertae_sedis	Ascomycota_incertae_sedis	Ascomycota_incertae_sedis	Scolecobasidium	0	0	0	0	0	0	0	2	1	0	2	2	0	1	3
Ascomycota	Ascomycota_incertae_sedis	Ascomycota_incertae_sedis	Ascomycota_incertae_sedis	Torula	0	0	0	0	0	0	1	0	0	0	8	6	7	6	9
Ascomycota	Dothideomycetes	Capnodiales	Capnodiales_incertae_sedis	Capnobotryella	0	0	0	0	0	1	2	1	3	2	0	5	2	9	2
Ascomycota	Dothideomycetes	Capnodiales	Davidiellaceae	Davidiellaceae_unclassified	0	0	0	0	0	0	0	1	0	1	4	0	1	0	0
Ascomycota	Dothideomycetes	Capnodiales	Teratosphaeriaceae	Teratosphaeria	0	0	0	0	0	5	0	1	1	0	0	0	2	0	7
Ascomycota	Dothideomycetes	Dothideales	Dothideales_incertae_sedis	Celosporium	0	0	0	0	0	5	1	3	0	2	0	0	0	0	2
Ascomycota	Dothideomycetes	Dothideales	Dothioraceae	Dothioraceae_unclassified	0	0	0	0	0	1	9	6	3	4	0	0	1	0	0
Ascomycota	Dothideomycetes	Dothideomycetes_unclassified	Dothideomycetes_unclassified	Dothideomycetes_unclassified	0	0	0	0	0	0	0	2	3	0	5	5	0	0	2
Ascomycota	Dothideomycetes	Myriangiales	Myriangiaceae	Myriangium	0	0	0	0	0	0	0	1	0	1	5	2	0	3	4
Ascomycota	Dothideomycetes	Pleosporales	Dothidotthiaceae	Spencermartinsia	0	0	0	0	0	2	2	3	7	0	0	0	1	0	0
Ascomycota	Dothideomycetes	Pleosporales	Massarinaceae	Saccharicola	0	0	0	0	0	0	2	0	0	0	0	0	0	0	1
Ascomycota	Dothideomycetes	Pleosporales	Phaeosphaeriaceae	Phaeosphaeriaceae_unclassified	0	0	0	0	0	0	0	0	4	1	2	0	0	1	0
Ascomycota	Dothideomycetes	Pleosporales	Pleosporaceae	Cochliobolus	0	0	0	0	0	0	0	2	0	2	2	1	0	0	1
Ascomycota	Eurotiomycetes	Onygenales	Onygenales_incertae_sedis	Arthropsis	0	0	0	0	0	0	3	0	0	0	3	3	1	0	3
Ascomycota	Leotiomycetes	Helotiales	Helotiales_incertae_sedis	Scytalidium	0	0	0	0	0	1	0	1	1	1	6	0	0	0	0
Ascomycota	Orbiliomycetes	Orbiliales	Orbiliaceae	Drechslerella	0	0	0	0	0	0	1	0	0	0	0	2	0	0	0
Ascomycota	Pezizomycetes	Pezizales	Pezizales_incertae_sedis	Cephaliophora	0	0	0	0	0	2	1	0	3	1	0	0	2	0	0
Ascomycota	Sordariomycetes	Hypocreales	Bionectriaceae	Bionectriaceae_unclassified	0	0	0	0	0	0	1	0	0	0	6	6	5	5	9
Ascomycota	Sordariomycetes	Hypocreales	Clavicipitaceae	Clavicipitaceae_unclassified	0	0	0	0	0	2	0	1	0	0	1	0	1	0	1
Ascomycota	Sordariomycetes	Hypocreales	Cordycipitaceae	Simplicillium	0	0	0	0	0	0	1	1	0	1	0	0	1	0	4
Ascomycota	Sordariomycetes	Hypocreales	Hypocreales_incertae_sedis	Gliomastix	0	0	0	0	0	0	0	0	1	1	3	5	1	2	7
Ascomycota	Sordariomycetes	Hypocreales	Hypocreales_incertae_sedis	Sarocladium	0	0	0	0	0	0	0	0	0	1	0	0	4	0	0
Ascomycota	Sordariomycetes	Microascales	Microascaceae	Wardomyces	0	0	0	0	0	0	1	0	0	3	4	2	3	0	7
Ascomycota	Sordariomycetes	Sordariales	Cephalothecaceae	Phialemonium	0	0	0	0	0	2	0	0	2	0	0	0	1	0	0
Ascomycota	Sordariomycetes	Sordariales	Lasiosphaeriaceae	Cercophora	0	0	0	0	0	4	0	6	2	7	0	0	0	3	0
Basidiomycota	Agaricomycetes	Agaricales	Psathyrellaceae	Psathyrella	0	0	0	0	0	0	2	0	1	0	0	1	0	0	0
Basidiomycota	Agaricomycetes	Phallales	Phallaceae	Phallus	0	0	0	0	0	1	2	0	9	1	1	0	1	1	0
Basidiomycota	Agaricomycetes	Polyporales	Polyporaceae	Perenniporia	0	0	0	0	0	2	0	1	2	0	6	0	2	2	1
Basidiomycota	Microbotryomycetes	Sporidiobolales	Sporidiobolales_incertae_sedis	Sporidiobolales_unclassified	0	0	0	0	0	0	0	0	0	1	0	0	0	0	1
Basidiomycota	Tremellomycetes	Cystofilobasidiales	Cystofilobasidiaceae	Cystofilobasidiaceae_unclassified	0	0	0	0	0	0	0	0	1	0	1	1	1	1	0
Basidiomycota	Ustilaginomycetes	Ustilaginales	Ustilaginaceae	Ustilago	0	0	0	0	0	4	5	1	2	1	1	0	2	0	6
Chytridiomycota	Chytridiomycetes	Rhizophydiales	Rhizophydiales_unclassified	Rhizophydiales_unclassified	0	0	0	0	0	2	2	0	0	3	1	3	4	5	0
Glomeromycota	Glomeromycetes	Glomerales	Glomeraceae	Glomus	0	0	0	0	0	2	1	0	0	1	1	2	2	0	2
Numbers of reads,as well as the taxonomy,are shown for each genus.
